# Supplementary material for: Niclosamide as a chemical probe for analyzing SARS-CoV-2 modulation of host cell lipid metabolism
Source: Front Microbiol. 2023 Oct 11;14:1251065. doi: 10.3389/fmicb.2023.1251065 (PMC10603251; doi:10.3389/fmicb.2023.1251065)
Supplement: Supplementary file 1 [file Data_Sheet_1.zip]

Archive with 10 entries (10 files):
- Supplementary figures.pdf
- Table S1.xls
- Table S2_Lipid Raw Data.xls
- Table S3 Effect of Nic on LIPID Frontiers.xlsx
- Table S4_NIC Effect of Time LIPID Frontiers.xlsx
- Table S5_Effect of Virus.xls
- Table S6_NIC_Virus LIPID Frontiers.xlsx
- Table S8_Effect of Virus on DE Frontiers.xls
- Table S9_Effect of Virus Compare DE Frontiers.xlsx
- Table_S7_Effect_of_Time_DE Frontiers.xlsx
