# Supplementary material for: Niclosamide as a chemical probe for analyzing SARS-CoV-2 modulation of host cell lipid metabolism
Source: Front Microbiol. 2023 Oct 11;14:1251065. doi: 10.3389/fmicb.2023.1251065 (PMC10603251; doi:10.3389/fmicb.2023.1251065)
Supplement: Supplementary file 1 [file Data_Sheet_1.zip › Table S3 Effect of Nic on LIPID Frontiers.xlsx]

## Sheet: LEGEND
Table S3. Effect of NIC on the lipid profile of Vero Cells at 16 h and 48 h in the absence of virus

## Sheet: Composite Data
Treatment	16h rep 1	16h rep 2	16h rep 3	16h POOL	16h NIC rep 1	16h NIC rep 2	16h NIC rep 3	16h NIC POOL	48h rep 1	48h rep 2	48h rep 3	48h POOL	48h NIC rep 1	48h NIC rep 2	48h NIC rep 3	48h NIC POOL
1_Cer-NS(d18:1/14:0)+H | 1_Cer-NS(d16:1/16:0)+H | 2_Cer-NS(d16:1/16:0)+H_510.4882_8.10	13600000	11700000	11300000	11700000	11100000	10800000	11500000	10600000	28100000	29400000	29900000	27100000	18900000	15800000	22300000	18200000
1_Cer-NS(d18:2/16:0)+H | 1_Cer-NS(d18:1/16:1)+H_536.5037_8.19	13300000	11200000	10400000	10800000	5.888e+06	6.57269e+06	8.09697e+06	6.59392e+06	25100000	27900000	26200000	24800000	11300000	8.84379e+06	14200000	10800000
1_Cer-NS(d18:1/22:0)+H | 2_Cer-NS(d16:1/24:0)+H | 1_Cer-NS(d16:1/24:0)+H_622.6140_12.26	12100000	10700000	11000000	10400000	6.53709e+06	6.98304e+06	8.89035e+06	6.91986e+06	17700000	18900000	17900000	17100000	10200000	7.92605e+06	12400000	10300000
1_Cer-NS(d18:2/18:0)+H | 1_Cer-NS(d18:1/18:1)+H_564.5346_9.00	11200000	9.61928e+06	8.8953e+06	9.79661e+06	5.38787e+06	5.5127e+06	6.79355e+06	5.50045e+06	21800000	24800000	25200000	22900000	10700000	8.96643e+06	13700000	10400000
1_Cer-NS(d18:2/22:0)+H | 1_Cer-NS(d18:1/22:1)+H_620.5987_10.99	3.78714e+06	3.57363e+06	3.3792e+06	3.21474e+06	1.63949e+06	1.81968e+06	2.27198e+06	1.9477e+06	6.41781e+06	8.0577e+06	6.92449e+06	6.35954e+06	4.00894e+06	3.24448e+06	4.71624e+06	3.7336e+06
1_Cer-NS(d17:1/16:0)+H | 1_Cer-NS(d18:1/15:0)+H_524.5040_8.49	3.59218e+06	2.92129e+06	3.27575e+06	3.06635e+06	2.17174e+06	2.22908e+06	2.52463e+06	2.2435e+06	7.47094e+06	8.24654e+06	7.80293e+06	7.22404e+06	3.56307e+06	3.00326e+06	4.21335e+06	3.47098e+06
1_Cer-NS(d18:1/20:0)+H | 1_Cer-NS(d16:1/22:0)+H_594.5829_10.90	2.57848e+06	2.26361e+06	2.24914e+06	2.16824e+06	1.63304e+06	1.64684e+06	2.0426e+06	1.67703e+06	3.51367e+06	4.01135e+06	3.81666e+06	3.46152e+06	2.38516e+06	1.96248e+06	2.93462e+06	2.27643e+06
1_Cer-NS(d18:1/23:0)+H | 2_Cer-NS(d17:1/24:0)+H | 1_Cer-NS(d17:1/24:0)+H_636.6301_12.86	1.89263e+06	1.60302e+06	1.69955e+06	1.69328e+06	1.08372e+06	1.14655e+06	1.35468e+06	1.12347e+06	3.23099e+06	3.72089e+06	3.6669e+06	3.28269e+06	1.56981e+06	1.3268e+06	1.96001e+06	1.57658e+06
1_Cer-NS(d18:1/26:1)+H_676.6617_13.27	1.81296e+06	1.5491e+06	1.54795e+06	1.52948e+06	748722	860295	1.13882e+06	809884	2.54518e+06	2.8285e+06	2.6438e+06	2.41521e+06	1.53641e+06	1.28265e+06	2.0483e+06	1.5543e+06
1_Cer-NS(d16:1/14:0)+H | 1_Cer-NS(d18:1/12:0)+H_482.4575_7.35	1.0345e+06	919996	934449	910738	948457	969872	952982	923562	1.46227e+06	1.66772e+06	1.7544e+06	1.58625e+06	1.24477e+06	1.12349e+06	1.39494e+06	1.20729e+06
1_Cer-NS(d18:2/14:0)+H_508.4728_7.56	1.0898e+06	730241	851943	859265	566778	560618	638771	629479	2.24279e+06	2.67729e+06	2.65468e+06	2.51032e+06	1.02186e+06	804984	1.26829e+06	961154
1_CL(34:2)(36:3)+NH4 | 2_CL(34:3)(36:2)+NH4 | 1_CL(34:3)(36:2)+NH4 | 1_CL(34:1)(36:4)+NH4_1,445.0230_15.46	14300000	13700000	13400000	9.87687e+06	6.9155e+06	6.3981e+06	7.15583e+06	5.02986e+06	17100000	12600000	10400000	8.87213e+06	6.51344e+06	3.43543e+06	7.44105e+06	5.10596e+06
1_CL(34:2)(34:3)+NH4 | 1_CL(32:2)(36:3)+NH4_1,416.9927_15.10	3.14038e+06	2.93814e+06	2.78711e+06	2.09649e+06	1.16952e+06	1.03951e+06	1.29877e+06	903993	5.45692e+06	3.862e+06	3.09546e+06	2.68297e+06	1.69002e+06	866370	1.88758e+06	1.34024e+06
1_CL(36:2)(36:3)+NH4 | 1_CL(34:2)(38:3)+NH4_1,473.0551_15.81	7.82264e+06	7.71314e+06	7.92099e+06	5.67647e+06	5.1654e+06	4.54154e+06	5.09379e+06	3.8045e+06	7.58201e+06	5.74048e+06	4.68423e+06	4.04651e+06	3.2265e+06	1.68201e+06	3.80338e+06	2.59713e+06
1_DG(14:0_14:0)+NH4 | 2_DG(14:0_14:0)+NH4_530.4783_8.64	38700000	35500000	29100000	30200000	26700000	27200000	25800000	26200000	31200000	30800000	30700000	29700000	25300000	25700000	28100000	26900000
1_DG(16:0_18:1)+NH4 | 1_DG(16:1_18:0)+NH4_612.5575_10.51	9.08064e+06	7.48654e+06	7.28969e+06	7.08939e+06	3.40643e+06	3.98537e+06	4.49708e+06	3.78592e+06	12000000	12900000	10900000	11100000	5.79417e+06	4.43807e+06	7.21108e+06	5.68729e+06
1_DG(16:0_16:1)+NH4 | 1_DG(14:0_18:1)+NH4_584.5258_9.54	4.56707e+06	3.94752e+06	3.56529e+06	3.85758e+06	2.02216e+06	2.14528e+06	2.61764e+06	2.18838e+06	5.3136e+06	6.01827e+06	4.47355e+06	4.8815e+06	3.96878e+06	2.63657e+06	4.01196e+06	3.28915e+06
1_DG(18:1_18:1)+NH4 | 1_DG(16:1_20:1)+NH4_638.5733_10.53	5.97617e+06	5.25884e+06	4.339e+06	5.00789e+06	2.69138e+06	2.08265e+06	3.55458e+06	2.91504e+06	10100000	10800000	9.44581e+06	9.30977e+06	5.13913e+06	3.74906e+06	5.91919e+06	4.8764e+06
1_HexCer-NS(d18:1/16:0)+H_700.5725_8.36	12400000	11200000	10100000	9.68244e+06	9.89526e+06	9.45677e+06	13000000	8.8624e+06	10600000	12900000	8.27869e+06	9.15975e+06	7.14836e+06	4.6327e+06	7.01897e+06	5.67691e+06
1_HexCer-NS(d18:1/22:0)+H_784.6667_11.28	3.76338e+06	3.46427e+06	3.09449e+06	3.07772e+06	1.39734e+06	1.41224e+06	2.1396e+06	1.44646e+06	2.88576e+06	3.29111e+06	2.40193e+06	2.55125e+06	1.2324e+06	939210	1.39693e+06	1.15316e+06
1_LPC(14:0)+H_468.3096_0.77	2.86825e+06	2.63627e+06	2.22724e+06	2.19428e+06	824324	909298	1.12446e+06	859482	2.43296e+06	3.12557e+06	1.48021e+06	2.10819e+06	517876	416254	743358	483688
1_LPC(16:0)+H_496.3409_1.42	33700000	31300000	28000000	27000000	9.93117e+06	10600000	13800000	10300000	35300000	44600000	22800000	31200000	7.67735e+06	6.76578e+06	11200000	8.13579e+06
1_LPC(17:0)+H | 2_LPC(17:0)+H_510.3565_1.93	492000000	383000000	404000000	378000000	322000000	390000000	352000000	332000000	381000000	367000000	289000000	313000000	313000000	319000000	371000000	305000000
1_LPC(18:0)+H_524.3722_2.67	11000000	9.8422e+06	9.17738e+06	8.8931e+06	5.08291e+06	5.3507e+06	6.45953e+06	5.18619e+06	10600000	12300000	7.24397e+06	9.34268e+06	4.06654e+06	3.59273e+06	6.09041e+06	4.70046e+06
1_LPC(18:1)+H_522.3566_1.56	8.99533e+06	8.2141e+06	7.01913e+06	6.93391e+06	2.04623e+06	2.41399e+06	2.904e+06	2.33239e+06	13700000	17000000	8.8951e+06	11900000	1.78211e+06	1.38965e+06	2.37702e+06	1.73947e+06
1_LPC(19:0)+H | 2_LPC(19:0)+H_538.3878_3.62	2470000000	2440000000	2740000000	2240000000	2250000000	1850000000	1970000000	2090000000	2200000000	1700000000	1770000000	2100000000	1580000000	1760000000	1540000000	2070000000
1_LPC(20:1)+H_550.3876_2.88	1.35819e+06	1.15065e+06	978174	1.04106e+06	341891	221248	371038	240621	2.02449e+06	2.6106e+06	1.37649e+06	1.67193e+06	255496	228752	387281	162135
1_LPC(21:0)+H_566.4185_5.50	6.16494e+06	5.84877e+06	6.05686e+06	5.10212e+06	5.47696e+06	4.48791e+06	4.54718e+06	4.79887e+06	5.1188e+06	3.87746e+06	4.12552e+06	4.75001e+06	3.71979e+06	4.12538e+06	3.77277e+06	4.83474e+06
1_LPE(16:0)+H_454.2931_1.48	2.54501e+06	2.30882e+06	2.18177e+06	1.98645e+06	737114	795254	1.20803e+06	783201	2.50734e+06	3.02528e+06	1.09654e+06	1.82304e+06	369859	218274	513493	320923
1_LPE(18:0)+H_482.3244_2.79	8.71289e+06	7.64285e+06	7.26206e+06	6.89458e+06	3.56466e+06	3.8461e+06	5.26002e+06	3.55987e+06	11700000	12400000	5.49676e+06	8.37138e+06	2.24983e+06	1.56663e+06	3.17487e+06	2.15051e+06
1_LPE(18:1)+H_480.3089_1.61	2.73047e+06	2.32474e+06	2.17064e+06	2.40826e+06	644376	790113	1.14205e+06	752472	3.41183e+06	4.10269e+06	1.99254e+06	2.58936e+06	353955	279029	286615	516202
1_PC(14:0_16:0)+H_706.5381_8.15	618000000	545000000	529000000	489000000	448000000	441000000	565000000	430000000	370000000	378000000	273000000	303000000	464000000	331000000	525000000	407000000
1_PC(14:0_16:1)+H | 1_PC(14:1_16:0)+H_704.5233_7.56	343000000	317000000	294000000	286000000	232000000	238000000	300000000	239000000	309000000	347000000	254000000	277000000	322000000	208000000	348000000	278000000
1_PC(14:0_14:0)+H_678.5075_7.43	72200000	66100000	63900000	57700000	52600000	51100000	67800000	51200000	38900000	42200000	29800000	33800000	68600000	48400000	76900000	59600000
1_PC(14:0_20:4)+H_754.5384_7.56	54400000	51000000	50200000	46900000	46100000	46600000	48800000	44300000	35700000	40800000	33400000	33600000	38200000	25900000	48000000	35900000
1_PC(14:0_16:0)+Na | 1_PMeOH(16:0_20:4)+NH4 | 1_PMeOH(14:0_22:4)+NH4 | 3_PMeOH(36:4)+NH4 | 3_PE(35:3)+H_728.5213_8.15	24200000	22800000	23000000	22100000	22100000	21900000	25500000	21900000	15900000	15600000	12900000	14100000	21600000	17700000	23300000	20100000
1_PC(15:0_18:1)+H | 1_PC(16:0_17:1)+H_746.5686_8.59	222000000	192000000	192000000	174000000	110000000	110000000	134000000	103000000	225000000	249000000	180000000	193000000	115000000	77500000	133000000	101000000
1_PC(15:0_16:0)+H_720.5536_8.53	57600000	52200000	54100000	47600000	48200000	46000000	59000000	44200000	32300000	35200000	23700000	26700000	32600000	22700000	37200000	28400000
1_PC(16:0_16:1)+H | 1_PC(14:0_18:1)+H_732.5532_8.22	1790000000	1580000000	1490000000	1420000000	831000000	847000000	1090000000	816000000	1730000000	1770000000	1370000000	1470000000	1140000000	781000000	1240000000	971000000
1_PC(16:0_16:0)+H_734.5694_8.93	638000000	588000000	570000000	535000000	487000000	492000000	594000000	461000000	398000000	416000000	312000000	348000000	466000000	360000000	568000000	433000000
1_PC(16:0_20:4)+H_782.5680_8.24	233000000	204000000	210000000	188000000	134000000	134000000	160000000	127000000	149000000	154000000	139000000	132000000	111000000	77000000	142000000	101000000
1_PC(16:0_18:1)+Na_782.5676_8.96	65300000	65900000	63600000	66800000	58200000	58900000	61600000	58000000	60700000	61600000	62600000	62800000	61100000	55800000	67100000	60200000
1_PC(16:0_16:1)+Na | 1_PC(14:0_18:1)+Na | 1_PMeOH(16:1_22:4)+NH4 | 1_PMeOH(16:0_22:5)+NH4 | 3_PMeOH(38:5)+NH4 | 1_PMeOH(18:1_20:4)+NH4_754.5361_8.21	52700000	50800000	50000000	49300000	37000000	38300000	44900000	37300000	50200000	49500000	46500000	48800000	44900000	36400000	47000000	41700000
1_PC(16:0_22:4)+H_810.5992_8.77	58000000	47600000	52600000	45100000	35700000	33600000	39700000	33200000	46700000	48400000	39100000	39700000	31500000	21700000	37700000	25200000
1_PC(16:0_22:2)+H_814.6323_10.00	53300000	51200000	47900000	43000000	29300000	33300000	34600000	26300000	72900000	75500000	68200000	80300000	40200000	29300000	51400000	38000000
1_PC(16:0_17:0)+H | 2_PEtOH(16:0_20:1)+NH4 | 2_PEtOH(36:1)+NH4_748.5850_9.18	27200000	24100000	23500000	21300000	12500000	12900000	16000000	11800000	23500000	26900000	16600000	18800000	13200000	8.27774e+06	16400000	11500000
1_PC(16:0_20:4)+Na_804.5504_8.25	6.26073e+06	5.81133e+06	6.15238e+06	5.79654e+06	5.29145e+06	5.33089e+06	5.41943e+06	5.06034e+06	3.39389e+06	3.2129e+06	3.98026e+06	3.35461e+06	3.65586e+06	3.25098e+06	4.54307e+06	3.72617e+06
1_PC(16:0_18:2)+Na_780.5506_8.48	3.8285e+06	3.5446e+06	3.63102e+06	3.56902e+06	2.58524e+06	2.61292e+06	3.03924e+06	2.77723e+06	6.34327e+06	6.06612e+06	7.11247e+06	6.63875e+06	4.09362e+06	3.58222e+06	4.6837e+06	4.06793e+06
1_PC(16:1_18:1)+H_758.5688_8.27	1410000000	1210000000	1140000000	1100000000	618000000	614000000	747000000	573000000	1890000000	1890000000	1550000000	1570000000	882000000	605000000	988000000	755000000
1_PC(16:1_20:4)+H_780.5538_7.60	76800000	64300000	63400000	59900000	54800000	51900000	57700000	51200000	64700000	67800000	53000000	56600000	53200000	34900000	63600000	47700000
1_PC(16:1_18:1)+Na | 1_PC(16:0_18:2)+Na_780.5505_8.29	44400000	40900000	40100000	39100000	25800000	25500000	29900000	24700000	58000000	57200000	54500000	54900000	35300000	23000000	38800000	31900000
1_PC(17:0_18:1)+H_774.5995_9.36	105000000	93900000	93400000	82100000	60800000	58300000	67500000	53900000	109000000	117000000	85500000	92800000	57700000	39100000	68600000	53700000
1_PC(17:0_19:0)+H_790.6329_10.83	12900000	12300000	12600000	10300000	10000000	9.17482e+06	9.23719e+06	8.96355e+06	10500000	9.39883e+06	7.65334e+06	9.23064e+06	7.82225e+06	7.11043e+06	8.49922e+06	9.04421e+06
1_PC(17:1_18:1)+H_772.5837_8.63	106000000	89500000	87000000	80600000	48100000	44700000	51600000	41000000	147000000	155000000	117000000	122000000	54900000	37200000	66900000	49200000
1_PC(18:0_18:1)+H | 1_PC(16:0_20:1)+H_788.6160_9.83	505000000	452000000	420000000	399000000	254000000	261000000	309000000	239000000	622000000	697000000	576000000	567000000	328000000	243000000	419000000	311000000
1_PC(18:0_20:4)+H_810.5986_9.01	76400000	69300000	70300000	65100000	61700000	62700000	69600000	56100000	45800000	49300000	43600000	42800000	59100000	44600000	75900000	55800000
1_PC(18:0_20:3)+H_812.6161_9.32	76800000	71200000	73500000	62900000	43200000	38600000	46800000	39000000	124000000	138000000	111000000	102000000	54600000	38200000	61100000	52800000
1_PC(18:0_18:1)+Na | 1_PE(19:0_20:1)+Na_810.5981_9.83	22800000	19800000	19400000	18500000	11600000	12100000	14500000	10600000	26900000	29900000	25300000	25100000	14800000	10900000	19500000	13900000
1_PC(18:1_18:1)+H_786.6001_9.01	1820000000	1620000000	1510000000	1480000000	832000000	828000000	974000000	784000000	2880000000	2980000000	2670000000	2600000000	1220000000	925000000	1430000000	1130000000
1_PC(18:1_18:2)+H_784.5841_8.40	262000000	380000000	217000000	203000000	187000000	181000000	125000000	165000000	326000000	344000000	255000000	265000000	237000000	79500000	288000000	109000000
1_PC(18:1_18:2)+H | 1_PC(16:0_20:3)+H_784.5844_8.53	186000000	163000000	150000000	140000000	80000000	79300000	86800000	74000000	309000000	307000000	278000000	261000000	117000000	85800000	141000000	101000000
1_PC(18:1_20:1)+H_814.6322_9.81	172000000	151000000	135000000	135000000	71900000	70200000	79500000	65500000	310000000	327000000	282000000	339000000	91900000	68200000	117000000	86900000
1_PC(18:1_20:4)+H | 1_PC(16:0_22:5)+H_808.5835_8.27	155000000	131000000	134000000	123000000	98200000	95000000	104000000	85800000	134000000	130000000	116000000	113000000	89000000	59400000	107000000	77600000
1_PC(18:1_20:3)+H_810.5992_8.59	47200000	40900000	39000000	35200000	19700000	20000000	22300000	18900000	58400000	61200000	51900000	50300000	22100000	15200000	29000000	20000000
1_PC(18:1_22:4)+H_836.6153_8.81	42700000	35800000	38300000	32700000	27900000	26800000	30200000	24900000	28700000	29200000	23300000	23600000	22800000	15400000	26000000	18800000
1_PC(18:1_18:2)+Na_806.5658_8.40	8.97956e+06	8.21035e+06	8.10574e+06	8.16539e+06	4.72525e+06	4.36164e+06	8.68008e+06	6.99976e+06	10400000	12300000	10900000	10800000	5.34269e+06	7.162e+06	11800000	4.39396e+06
1_PC(20:1_20:4)+H_836.6153_9.01	26800000	26000000	26000000	24400000	20000000	17500000	20100000	17900000	21800000	22600000	18900000	17400000	19400000	13000000	22800000	18100000
1_PE(15:0_15:0)+H | 3_PE(30:0)+H | 2_PE(15:0_15:0)+H | 2_PE(30:0)+H_664.4904_8.32	271000000	243000000	218000000	211000000	194000000	211000000	186000000	165000000	242000000	227000000	166000000	181000000	175000000	167000000	206000000	164000000
1_PE(16:0_20:4)+H | 2_PE(16:0_20:4)+H | 1_PE(16:1_20:3)+H | 3_PE(36:4)+H | 2_PE(36:4)+H_740.5221_8.41	49200000	42400000	42100000	39400000	23800000	23700000	28200000	21700000	33100000	35800000	23100000	26600000	19500000	12200000	22000000	16800000
1_PE(16:0_22:6)+H | 1_PE(18:2_20:4)+H | 3_PE(38:6)+H | 2_PE(38:6)+H_764.5218_8.20	15600000	14300000	14400000	12500000	11600000	12000000	12600000	10300000	8.04034e+06	8.71627e+06	5.96769e+06	6.41007e+06	7.75505e+06	5.0697e+06	8.58943e+06	6.32531e+06
1_PE(16:0_22:4)+H | 1_PE(18:1_20:3)+H | 3_PE(38:4)+H_768.5520_8.97	9.05239e+06	7.92469e+06	8.31903e+06	7.37894e+06	8.35016e+06	8.48237e+06	8.47366e+06	7.43241e+06	3.74989e+06	3.97267e+06	2.93691e+06	3.46382e+06	5.00026e+06	3.58438e+06	5.33908e+06	4.36301e+06
1_PE(16:0_16:0)+H | 3_PE(32:0)+H | 2_PE(32:0)+H_692.5215_9.13	7.05494e+06	5.96617e+06	6.05317e+06	5.43406e+06	5.50041e+06	5.73555e+06	5.90175e+06	4.97864e+06	7.67001e+06	7.05601e+06	4.45851e+06	5.41401e+06	5.71453e+06	3.69641e+06	6.5449e+06	4.85477e+06
1_PE(16:0_18:2)+H | 1_PE(16:1_18:1)+H | 2_PE(14:0_20:2)+H | 3_PE(34:2)+H | 2_PE(34:2)+H_716.5236_8.64	5.38428e+06	4.71339e+06	4.42696e+06	4.1201e+06	2.80957e+06	3.25329e+06	3.47827e+06	2.72542e+06	10000000	10300000	7.45555e+06	8.28852e+06	5.22641e+06	3.72893e+06	6.26152e+06	4.76998e+06
1_PE(17:1_18:1)+H | 3_PE(35:2)+H | 2_PE(35:2)+H_730.5381_8.81	13600000	11200000	12000000	10500000	7.37896e+06	8.16763e+06	8.15251e+06	7.00966e+06	11700000	12000000	7.47884e+06	9.16276e+06	8.8498e+06	5.56061e+06	10200000	7.35903e+06
1_PE(18:0_18:1)+H | 3_PE(36:1)+H | 2_PE(18:0_18:1)+H | 2_PE(16:0_20:1)+H | 2_PE(36:1)+H_746.5699_10.07	143000000	129000000	127000000	113000000	104000000	109000000	111000000	93300000	121000000	118000000	75800000	90600000	95400000	67600000	115000000	87400000
1_PE(18:0_22:6)+H | 3_PE(40:6)+H | 2_PE(40:6)+H_792.5519_8.96	26100000	24200000	24000000	22200000	16200000	17000000	18300000	14400000	15400000	15400000	10700000	12400000	14100000	9.59314e+06	16300000	12500000
1_PE(18:0_22:4)+H | 3_PE(40:4)+H | 2_PEtOH(40:5)+NH4 | 2_PE(40:4)+H_796.5851_9.81	22900000	20600000	19900000	18600000	13600000	13900000	14000000	11800000	14000000	14300000	8.53863e+06	10800000	9.80092e+06	6.96099e+06	12000000	8.92038e+06
1_PE(18:0_18:2)+H | 1_PE(18:1_18:1)+H | 1_PE(16:0_20:2)+H | 3_PE(36:2)+H | 2_PE(36:2)+H_744.5552_9.48	11500000	10200000	9.229e+06	8.79746e+06	6.4221e+06	6.76363e+06	7.25193e+06	5.84162e+06	21000000	22100000	16200000	17000000	9.07489e+06	6.64251e+06	11200000	8.33752e+06
1_PE(18:0_20:5)+H | 1_PE(18:1_20:4)+H | 1_PE(16:0_22:5)+H | 3_PE(38:5)+H | 2_PE(38:5)+H_766.5386_8.65	10300000	8.89744e+06	9.08529e+06	7.9197e+06	5.55867e+06	5.73379e+06	6.00999e+06	4.87458e+06	8.58754e+06	8.98889e+06	6.32718e+06	6.98587e+06	4.26566e+06	2.71379e+06	5.27489e+06	3.60896e+06
1_PE(18:0_20:2)+H | 3_PE(38:2)+H | 1_PE(18:2_20:0)+H_772.5865_10.43	4.13161e+06	3.71405e+06	3.2653e+06	3.23612e+06	2.83411e+06	2.90041e+06	2.95623e+06	2.55223e+06	5.95513e+06	6.62176e+06	5.0576e+06	5.16928e+06	3.18962e+06	2.61493e+06	3.98896e+06	3.20636e+06
1_PE(18:0_22:5)+H | 3_PE(40:5)+H | 2_PE(40:5)+H_794.5696_9.53	4.90401e+06	4.10421e+06	4.13657e+06	3.78123e+06	2.89172e+06	2.94174e+06	3.01275e+06	2.44604e+06	3.4746e+06	3.4774e+06	2.04249e+06	2.56499e+06	2.268e+06	1.43818e+06	2.88221e+06	1.96166e+06
1_PE(18:0_20:3)+H | 3_PE(38:3)+H_770.5704_9.86	3.70487e+06	2.929e+06	2.90086e+06	2.41853e+06	1.68645e+06	1.68969e+06	2.0772e+06	1.49342e+06	3.4326e+06	3.39611e+06	2.8549e+06	2.63739e+06	1.5826e+06	1.08744e+06	2.04676e+06	1.69276e+06
1_PE(18:1_18:1)+H | 2_PE(18:1_18:1)+H | 3_PE(36:2)+H | 2_PE(18:0_18:2)+H | 2_PE(36:2)+H | 2_PE(16:1_20:1)+H_744.5544_9.20	412000000	363000000	350000000	322000000	235000000	239000000	256000000	209000000	365000000	373000000	244000000	275000000	264000000	184000000	313000000	234000000
1_PE(18:1_18:2)+H | 1_PE(16:1_20:2)+H | 3_PE(36:3)+H | 2_PE(36:3)+H_742.5380_8.57	67800000	59600000	60000000	55100000	39600000	40300000	41600000	35000000	75500000	75400000	55400000	61700000	42900000	29800000	50500000	38900000
1_PE(18:1_22:6)+H | 3_PE(40:7)+H | 2_PE(40:7)+H_790.5372_8.24	21500000	19000000	18700000	16500000	16100000	15500000	15900000	13500000	13800000	13600000	9.65019e+06	10600000	12100000	7.90215e+06	13100000	10200000
1_PE(18:1_20:3)+H | 3_PE(38:4)+H | 2_PE(38:4)+H | 1_PE(16:0_22:4)+H | 1_PE(18:0_20:4)+H_768.5530_8.77	9.13525e+06	7.7277e+06	7.87191e+06	7.04791e+06	5.19601e+06	5.36784e+06	5.45194e+06	4.79365e+06	7.46336e+06	7.32253e+06	5.86044e+06	6.14014e+06	4.62013e+06	3.26334e+06	5.44687e+06	4.14647e+06
1_PE(18:1_22:5)+H | 3_PE(40:6)+H | 2_PE(40:6)+H_792.5534_8.74	6.36844e+06	5.44213e+06	5.62506e+06	4.95086e+06	4.09552e+06	4.12395e+06	4.09849e+06	3.56975e+06	4.02415e+06	3.97074e+06	2.86881e+06	3.19229e+06	2.39775e+06	1.54188e+06	2.94618e+06	2.11773e+06
1_PE(18:1_20:5)+H | 1_PE(18:2_20:4)+H | 3_PE(38:6)+H_764.5217_7.97	3.13721e+06	2.65952e+06	2.67349e+06	1.82137e+06	2.23825e+06	2.23183e+06	2.31897e+06	2.02251e+06	2.32113e+06	2.58364e+06	1.81423e+06	2.08549e+06	1.45622e+06	960857	1.45929e+06	1.24622e+06
1_PE(20:0_20:4)+H | 3_PE(40:4)+H_796.5844_10.08	2.71393e+06	2.55464e+06	2.48029e+06	2.29523e+06	1.61286e+06	1.62671e+06	1.69083e+06	1.35211e+06	2.65822e+06	2.6894e+06	1.81845e+06	2.1128e+06	1.53168e+06	1.09623e+06	1.86573e+06	1.33678e+06
1_PE(20:4_22:1)+H | 3_PE(42:5)+H_822.6002_10.05	5.50547e+06	4.84173e+06	4.84735e+06	4.21282e+06	3.58292e+06	3.49042e+06	3.57112e+06	2.92894e+06	6.17107e+06	5.63887e+06	4.30543e+06	4.52874e+06	3.2329e+06	2.2254e+06	3.94288e+06	2.83317e+06
1_PG(14:0_14:0)+NH4 | 1_BMP(14:0_14:0)+NH4 | 3_PG(28:0)+NH4 | 2_PG(14:0_14:0)+NH4 | 2_BMP(14:0_14:0)+NH4_684.4817_7.12	145000000	134000000	120000000	113000000	117000000	121000000	106000000	100000000	124000000	117000000	78200000	93500000	96500000	102000000	111000000	95000000
1_plasmanyl-TG(O-18:0_16:0_18:1)+NH4 | 1_plasmanyl-TG(O-16:0_16:0_20:1)+NH4 | 1_plasmanyl-TG(O-18:1_16:0_18:0)+NH4 | 1_plasmenyl-TG(P-18:0_16:0_18:0)+NH4 | 1_plasmanyl-TG(O-20:1_16:0_16:0)+NH4 | 1_plasmenyl-TG(P-20:0_16:0_16:0)+NH4 | 2_plasmanyl-TG(O-18:1_16:0_18:0)+NH4 | 2_plasmenyl-TG(P-18:0_16:0_18:0)+NH4 | 1_plasmanyl-TG(O-16:0_18:0_18:1)+NH4 | 2_plasmanyl-TG(O-20:1_16:0_16:0)+NH4 | 2_plasmen…	1.22841e+06	1.01002e+06	844684	959227	127208	174896	227624	132701	6.22014e+06	5.6329e+06	5.92544e+06	5.59778e+06	400126	343496	463251	375700
1_plasmanyl-TG(O-18:1_16:0_18:1)+NH4 | 1_plasmenyl-TG(P-18:0_16:0_18:1)+NH4 | 1_plasmanyl-TG(O-16:0_16:0_20:2)+NH4 | 1_plasmanyl-TG(O-20:1_16:0_16:1)+NH4 | 1_plasmenyl-TG(P-20:0_16:0_16:1)+NH4 | 1_plasmenyl-TG(P-20:1_16:0_16:0)+NH4 | 1_plasmanyl-TG(O-18:0_16:1_18:1)+NH4 | 1_plasmanyl-TG(O-20:1_14:0_18:1)+NH4 | 1_plasmenyl-TG(P-20:0_14:0_18:1)+NH4 | 1_plasmanyl-TG(O-16:0_18:1_18:1)+NH4 | 1_plasman…	664849	442872	451902	457002	118006	111374	93178.8	108200	4.06015e+06	3.8823e+06	3.40003e+06	3.43858e+06	230862	183299	240078	254593
1_Plasmanyl-PC(O-18:1/16:0)+H | 1_Plasmenyl-PC(P-18:0/16:0)+H | 1_Plasmanyl-PC(O-16:1/18:0)+H | 1_Plasmanyl-PC(O-16:0/18:1)+H_746.6063_9.45	181000000	159000000	132000000	135000000	64900000	69200000	85500000	63900000	618000000	675000000	476000000	524000000	160000000	122000000	215000000	152000000
1_Plasmanyl-PC(O-16:0/16:0)+H_720.5908_9.43	104000000	90900000	74500000	76100000	30100000	32900000	42500000	30100000	278000000	315000000	192000000	231000000	85400000	66400000	121000000	82600000
1_Plasmanyl-PC(O-16:0/16:1)+H_718.5735_8.66	58900000	52200000	41300000	43300000	12900000	14900000	20200000	13800000	226000000	254000000	163000000	181000000	51600000	34600000	67800000	46800000
1_Plasmanyl-PC(O-16:0/14:0)+H_692.5591_8.59	50000000	44000000	38400000	37600000	19400000	20900000	27000000	19200000	99100000	113000000	73900000	83100000	43700000	32600000	58500000	41600000
1_Plasmanyl-PC(O-18:1/18:1)+H | 1_Plasmenyl-PC(P-18:0/18:1)+H_772.6215_9.48	27500000	23700000	19300000	20300000	11000000	11900000	14200000	11100000	110000000	119000000	91000000	93600000	20200000	14200000	31300000	18200000
1_Plasmanyl-PC(O-16:0/22:5)+H | 1_Plasmanyl-PC(O-18:1/20:4)+H | 1_Plasmenyl-PC(P-18:0/20:4)+H_794.6054_8.68	14600000	11800000	9.98103e+06	11600000	4.49039e+06	4.86892e+06	5.80029e+06	4.25736e+06	30900000	34100000	26800000	26500000	6.88571e+06	4.67346e+06	9.788e+06	6.43539e+06
1_Plasmanyl-PC(O-18:0/20:4)+H_796.6220_9.50	8335133	7.17706e+06	6.2471e+06	6.26284e+06	3.23941e+06	3.5787e+06	4.20005e+06	3.25211e+06	17100000	20500000	14100000	16100000	6.92689e+06	5.16792e+06	10000000	6.68713e+06
1_Plasmanyl-PC(O-16:0/22:2)+H_800.6542_10.60	5.78391e+06	5.16786e+06	4.41304e+06	4.53717e+06	2.97673e+06	3.0064e+06	3.5476e+06	2.90355e+06	17700000	19400000	15900000	15800000	4.79099e+06	4.00073e+06	6.18824e+06	4.77172e+06
1_Plasmanyl-LPC(O-16:1)+H_480.3459_1.70	1.16306e+06	1.04666e+06	921417	906144	392229	497688	672670	477570	1.68044e+06	2.36568e+06	1.39334e+06	1.65477e+06	574608	475533	861346	574230
1_Plasmanyl-LPC(O-16:0)+H_482.3612_1.77	3.16915e+06	2.71018e+06	2.20894e+06	2.36202e+06	243403	257262	470436	280920	7.3203e+06	9.85834e+06	4.14323e+06	6.45137e+06	362400	290037	577496	375568
1_Plasmenyl-PE(P-16:0/20:4)+H | 2_Plasmenyl-PE(P-16:0/20:4)+H | 3_Plasmanyl-PE(36:5)+H_724.5283_8.75	113000000	100000000	96000000	88300000	53400000	55400000	60800000	49700000	134000000	155000000	104000000	117000000	51800000	36700000	62400000	46700000
1_Plasmenyl-PE(P-16:0/22:6)+H_748.5272_8.51	45500000	40100000	38800000	36400000	20700000	20600000	21900000	17900000	47300000	54000000	34400000	40200000	22000000	15600000	24900000	19700000
1_Plasmenyl-PE(P-18:0/20:4)+H | 2_Plasmenyl-PE(P-18:0/20:4)+H | 1_Plasmenyl-PE(P-16:0/22:4)+H | 3_Plasmanyl-PE(38:5)+H_752.5612_9.58	39400000	35000000	33600000	31700000	21000000	21900000	23300000	19200000	42700000	52800000	33600000	38800000	19600000	14100000	24700000	18100000
1_Plasmenyl-PE(P-18:1/22:4)+H | 3_Plasmanyl-PE(40:6)+H_778.5737_9.37	23800000	21600000	19600000	19100000	13200000	12900000	13600000	11700000	22400000	25100000	15400000	18200000	12700000	9.05623e+06	15800000	10900000
1_Plasmenyl-PC(P-18:1/20:4)+H | 1_Plasmanyl-PC(O-18:1/20:5)+H | 1_Plasmanyl-PC(O-16:0/22:6)+H | 1_Plasmenyl-PC(P-16:0/22:5)+H_792.5891_8.56	19000000	16000000	15200000	14500000	12800000	15300000	16700000	13200000	25300000	29200000	24900000	24400000	28400000	21100000	39200000	27500000
1_Plasmenyl-PC(P-16:0/16:1)+H | 1_Plasmanyl-PC(O-16:1/16:1)+H | 1_Plasmanyl-PC(O-18:1/14:1)+H | 1_Plasmenyl-PC(P-18:1/14:0)+H | 1_Plasmenyl-PC(P-24:1/8:0)+H_716.5588_8.54	20600000	17800000	15800000	15500000	10100000	10900000	12800000	9.89038e+06	45100000	50400000	39100000	39000000	26600000	18700000	32700000	24500000
1_Plasmenyl-PE(P-18:0/18:1)+H | 1_Plasmenyl-PE(P-16:0/20:1)+H | 1_Plasmenyl-PE(P-20:0/16:1)+H | 3_Plasmanyl-PE(36:2)+H | 1_Plasmenyl-PE(P-20:1/16:0)+H | 1_Plasmenyl-PE(P-18:1/18:0)+H_730.5755_10.56	20700000	18800000	16300000	16300000	10500000	11500000	12800000	10300000	31700000	37200000	22700000	26800000	19100000	14500000	23400000	17800000
1_Plasmenyl-PE(P-18:1/22:6)+H_774.5427_8.53	20100000	17400000	16600000	15800000	11000000	10500000	10700000	9.13922e+06	21300000	23300000	16300000	18000000	9.58182e+06	7.10562e+06	11700000	8.6683e+06
1_Plasmenyl-PC(P-16:0/14:0)+H | 1_Plasmanyl-PC(O-16:0/14:1)+H | 1_Plasmanyl-PC(O-16:1/14:0)+H_690.5430_8.47	16900000	15500000	14000000	13500000	9.9691e+06	10600000	12600000	9.69639e+06	24900000	28900000	21900000	21400000	18800000	13400000	23800000	17200000
1_Plasmenyl-PC(P-18:0/16:1)+H | 1_Plasmanyl-PC(O-16:0/18:2)+H_744.5898_8.81	19200000	25500000	22300000	13900000	5.19713e+06	7.93193e+06	6.18916e+06	4.94516e+06	59700000	55100000	41900000	39900000	12700000	10100000	17000000	12800000
1_Plasmenyl-PE(P-18:1/18:2)+H | 1_Plasmenyl-PE(P-16:0/20:3)+H | 3_Plasmanyl-PE(36:4)+H_726.5430_9.07	17400000	15300000	13100000	12600000	7.8408e+06	8.53177e+06	5.44382e+06	7.53962e+06	31000000	35000000	25900000	27300000	10500000	8.50206e+06	13800000	9.81927e+06
1_Plasmenyl-PE(P-16:0/16:1)+H | 1_Plasmenyl-PE(P-18:0/14:1)+H | 1_Plasmenyl-PE(P-18:1/14:0)+H | 1_Plasmenyl-PE(P-16:1/16:0)+H_674.5121_8.75	14400000	12600000	11500000	11200000	6.27132e+06	7.15327e+06	8.23233e+06	6.29354e+06	23300000	26900000	16500000	20000000	14000000	9.6086e+06	16100000	12100000
1_Plasmenyl-PE(P-16:0/18:2)+H | 1_Plasmenyl-PE(P-18:1/16:1)+H | 1_Plasmenyl-PE(P-16:1/18:1)+H | 3_Plasmanyl-PE(34:3)+H_700.5270_8.90	12400000	11800000	11700000	11000000	8.02016e+06	8.55408e+06	9.11614e+06	7.5214e+06	21400000	23300000	17200000	18600000	13200000	9.428e+06	13600000	12100000
1_Plasmenyl-PE(P-18:0/22:6)+H_776.5582_9.31	15600000	14000000	13000000	12700000	7.92547e+06	8.8215e+06	8.97962e+06	7.15473e+06	15100000	17500000	10500000	12900000	8.39763e+06	5.98119e+06	10200000	7.17588e+06
1_Plasmenyl-PE(P-18:1/22:3)+H | 1_Plasmenyl-PE(P-18:0/22:4)+H | 3_Plasmanyl-PE(40:5)+H_780.5921_10.06	14200000	13300000	12200000	11400000	6.72814e+06	7.10645e+06	7.81123e+06	6.24796e+06	14000000	15800000	8.48037e+06	11100000	8.15496e+06	5.78662e+06	9.96556e+06	7.6914e+06
1_Plasmenyl-PE(P-16:0/22:2)+H | 1_Plasmenyl-PE(P-18:1/20:1)+H | 1_Plasmenyl-PE(P-18:0/20:2)+H | 3_Plasmanyl-PE(38:3)+H_756.5917_10.73	10300000	8.93835e+06	7.68249e+06	7.24909e+06	5.69098e+06	6.25664e+06	6.57427e+06	5.5583e+06	16700000	21100000	13400000	14500000	8.738e+06	6.60651e+06	11200000	8.52558e+06
1_Plasmenyl-PE(P-18:1/18:2)+H | 3_Plasmanyl-PE(36:4)+H_726.5429_8.90	10500000	9.9433e+06	9.32816e+06	9.18721e+06	3.90372e+06	5.19052e+06	5.96707e+06	4.71515e+06	15500000	17300000	12200000	13900000	6.64409e+06	4.96614e+06	7.69832e+06	6.0472e+06
1_Plasmenyl-PE(P-16:0/22:3)+H | 1_Plasmenyl-PE(P-18:0/20:3)+H | 1_Plasmenyl-PE(P-18:1/20:2)+H | 3_Plasmanyl-PE(38:4)+H_754.5749_10.02	10500000	9.40447e+06	8.54231e+06	8.19985e+06	1.83334e+06	6.00987e+06	6.58043e+06	5.26992e+06	14600000	17100000	11000000	12800000	6.69498e+06	5.06794e+06	3.00221e+06	6.25569e+06
1_Plasmenyl-PE(P-16:0/18:2)+H | 1_Plasmenyl-PE(P-18:1/16:1)+H | 1_Plasmenyl-PE(P-16:1/18:1)+H | 3_Plasmanyl-PE(34:3)+H_700.5270_9.04	8.92369e+06	8.67643e+06	7.77964e+06	7.61876e+06	4.29224e+06	4.24627e+06	5.46813e+06	4.15309e+06	25500000	29900000	23500000	23100000	7.35894e+06	5.14819e+06	9.82287e+06	6.80767e+06
1_Plasmenyl-PE(P-18:1/18:1)+H | 1_Plasmenyl-PE(P-16:0/20:2)+H | 1_Plasmenyl-PE(P-18:0/18:2)+H | 3_Plasmanyl-PE(36:3)+H_728.5593_9.75	9.86283e+06	9.08539e+06	7.83268e+06	7.48451e+06	5.35583e+06	6.13635e+06	6.61571e+06	5.31322e+06	14500000	17100000	9.97492e+06	13500000	7.38827e+06	5.57563e+06	9.48739e+06	7.01499e+06
1_Plasmenyl-PE(P-18:1/20:2)+H | 1_Plasmenyl-PE(P-16:0/22:3)+H | 3_Plasmanyl-PE(38:4)+H_754.5753_9.75	9.1017e+06	8.34253e+06	7.24068e+06	7.04126e+06	2.49988e+06	4.89781e+06	4.984e+06	3.74365e+06	6.47178e+06	8.48106e+06	6.03539e+06	5.77964e+06	3.0446e+06	2.10599e+06	3.54381e+06	2.84527e+06
1_Plasmenyl-PE(P-18:0/22:5)+H | 1_Plasmenyl-PE(P-20:1/20:4)+H | 3_Plasmanyl-PE(40:6)+H_778.5742_9.58	6.393e+06	6.49192e+06	5.71187e+06	5.73692e+06	3.72726e+06	3.85308e+06	3.93802e+06	3.08063e+06	5.62668e+06	8.70285e+06	3.4395e+06	4.98954e+06	3.53624e+06	2.27514e+06	4.90745e+06	3.23279e+06
1_Plasmenyl-PC(P-18:0/18:1)+H | 1_Plasmanyl-PC(O-18:0/18:2)+H_772.6220_10.25	5.64804e+06	5.10221e+06	4.23145e+06	4.40375e+06	2.78999e+06	3.19709e+06	2.40646e+06	3.03454e+06	17400000	19500000	16000000	15900000	9.23486e+06	6.92178e+06	11700000	8.7822e+06
1_Plasmenyl-PC(P-16:0/22:4)+H | 1_Plasmanyl-PC(O-16:0/22:5)+H | 1_Plasmanyl-PC(O-16:1/22:4)+H_794.6040_9.11	4.06433e+06	3.46447e+06	2.80076e+06	2.85029e+06	2.93396e+06	3.59985e+06	4.5432e+06	3.59299e+06	10200000	6.30096e+06	6.09774e+06	4.99091e+06	12900000	9.20609e+06	14500000	11800000
1_Plasmenyl-PE(P-18:1/22:5)+H_776.5585_8.78	4.58633e+06	4.12244e+06	4.09859e+06	3.85713e+06	3.03072e+06	2.96791e+06	3.02691e+06	2.59533e+06	4.76691e+06	4.97521e+06	3.46126e+06	4.12942e+06	2.79904e+06	2.17967e+06	3.40929e+06	2.69337e+06
1_Plasmenyl-PE(P-16:0/22:1)+H | 1_Plasmenyl-PE(P-18:0/20:1)+H | 1_Plasmenyl-PE(P-20:0/18:1)+H | 3_Plasmanyl-PE(38:2)+H_758.6064_11.88	4.44143e+06	4.59048e+06	3.42072e+06	3.84944e+06	2.30983e+06	2.62464e+06	2.73176e+06	2.14938e+06	10300000	12400000	7.73196e+06	9.14732e+06	4.76513e+06	3.64541e+06	6.10788e+06	4.56438e+06
1_Plasmenyl-PE(P-16:0/16:0)+H | 1_Plasmenyl-PE(P-18:0/14:0)+H | 3_Plasmanyl-PE(32:1)+H_676.5285_9.56	3.96212e+06	3.53789e+06	3.3232e+06	3.02642e+06	3.93327e+06	4.28334e+06	5.15116e+06	3.78628e+06	3.22329e+06	3.62392e+06	2.42703e+06	2.73392e+06	4.23353e+06	2.9694e+06	5.21378e+06	3.75313e+06
1_Plasmenyl-PC(P-16:0/18:2)+H | 1_Plasmanyl-PC(O-16:0/18:3)+H | 1_Plasmanyl-PC(O-16:1/18:2)+H_742.5740_8.83	3.90737e+06	3.29698e+06	2.94809e+06	2.96291e+06	2.22174e+06	2.47732e+06	2.91922e+06	2.31565e+06	13500000	13700000	13400000	11900000	6.94353e+06	5.21696e+06	8.92079e+06	6.5923e+06
1_Plasmenyl-PE(P-18:1/22:2)+H | 3_Plasmanyl-PE(40:4)+H_782.6072_10.74	4.27126e+06	3.83095e+06	3.4431e+06	3.37735e+06	2.63953e+06	2.68355e+06	2.83721e+06	2.37646e+06	5.49124e+06	5.91269e+06	4.52598e+06	4.67624e+06	2.7977e+06	2.22842e+06	3.6063e+06	2.65315e+06
1_Plasmenyl-PE(P-18:0/22:5)+H | 3_Plasmanyl-PE(40:6)+H_778.5747_9.93	2.25317e+06	2.11966e+06	1.96694e+06	1.79522e+06	1.06722e+06	1.13053e+06	1.20749e+06	964374	2.62025e+06	3.16638e+06	1.8697e+06	2.27316e+06	1.11651e+06	788111	1.51912e+06	1.0841e+06
1_PMeOH(14:0_18:2)+NH4 | 1_PMeOH(16:1_16:1)+NH4 | 3_PMeOH(32:2)+NH4_676.4919_7.56	874251	1.51019e+06	1.07781e+06	1.06556e+06	4.46897e+06	3.65954e+06	5.7089e+06	4.32776e+06	1.30628e+06	1.28592e+06	1.11189e+06	1.24082e+06	4.29605e+06	3.87838e+06	6.85072e+06	4.78125e+06
1_PMeOH(18:1_18:2)+NH4 | 3_PMeOH(36:3)+NH4 | 2_DG(22:6_22:6)+NH4_730.5382_8.31	905893	737545	489535	398486	2.37971e+06	1.94316e+06	2.40778e+06	2.16233e+06	566521	959499	508827	516514	2.50189e+06	2.17439e+06	4.18004e+06	2.71999e+06
1_PS(14:0_14:0)+H | 2_PS(14:0_14:0)+H | 3_PS(28:0)+H_680.4514_6.96	76900000	72000000	66300000	56500000	55200000	64000000	47600000	44500000	61900000	56900000	28500000	22900000	51000000	14900000	52700000	33400000
1_PS(16:0_18:1)+H | 1_PS(16:1_18:0)+H | 3_PS(34:1)+H_762.5276_8.49	39800000	36800000	33800000	28800000	16100000	17400000	17500000	13000000	48700000	51100000	18200000	16600000	20000000	3.52478e+06	20400000	11600000
1_PS(18:0_18:1)+H | 3_PS(36:1)+H_790.5594_9.27	121000000	112000000	102000000	86300000	60400000	68000000	64400000	49600000	104000000	111000000	47900000	38000000	65200000	11400000	72700000	38400000
1_PS(18:0_20:4)+H | 1_PS(18:1_20:3)+H | 3_PS(38:4)+H_812.5432_8.53	22000000	19700000	20100000	15300000	17100000	18000000	17500000	13600000	16300000	17800000	7.79552e+06	6.44717e+06	15900000	3.10805e+06	17800000	10000000
1_PS(18:0_22:4)+H | 3_PS(40:4)+H_840.5737_9.06	22800000	21100000	19600000	15800000	9.69128e+06	10300000	10300000	7.90166e+06	10600000	10600000	3.68814e+06	3.27395e+06	6.9008e+06	1.13553e+06	7.91618e+06	4.14699e+06
1_PS(18:0_22:6)+H | 3_PS(40:6)+H | 2_PS(18:0_22:6)+H_836.5436_8.32	12700000	11600000	11700000	8.94554e+06	5.55611e+06	5.60975e+06	6.28515e+06	4.43031e+06	3.95864e+06	4.16795e+06	1.3634e+06	1.32205e+06	2.70462e+06	413243	2.62538e+06	1.51356e+06
1_PS(18:1_18:1)+H | 3_PS(36:2)+H_788.5437_8.52	55000000	49200000	46100000	19100000	12600000	26300000	25700000	9.85189e+06	59900000	61800000	24000000	11900000	28600000	5.31399e+06	17200000	17700000
1_PS(18:1_20:1)+H | 3_PS(38:2)+H_816.5759_9.26	10500000	9.13905e+06	8.61258e+06	7.8605e+06	4.98409e+06	4.72675e+06	4.56968e+06	3.59503e+06	13600000	13400000	5.53755e+06	4.65244e+06	11000000	951488	7.74819e+06	3.7614e+06
1_PS(20:1_20:4)+H | 3_PS(40:5)+H_838.5572_8.54	5.4136e+06	4.78374e+06	5.0597e+06	3.7367e+06	2.54175e+06	2.70281e+06	2.8451e+06	2.01305e+06	2.03798e+06	1.92864e+06	604594	367613	1.67682e+06	491281	1.96389e+06	1.09961e+06
1_SM(d18:1/16:0)+H_703.5746_8.11	587000000	547000000	506000000	467000000	474000000	454000000	552000000	429000000	503000000	606000000	422000000	446000000	474000000	343000000	538000000	418000000
1_SM(d18:1/18:0)+H_731.6057_8.93	177000000	170000000	155000000	148000000	133000000	133000000	163000000	123000000	159000000	189000000	147000000	152000000	132000000	101000000	162000000	123000000
1_SM(d18:1/14:0)+H_675.5445_7.32	51800000	49100000	45000000	42100000	60100000	57400000	62700000	53500000	43400000	51100000	37800000	40500000	60400000	44000000	64200000	52700000
1_SM(d18:1/22:1)+H_785.6531_9.77	45900000	44100000	39000000	36700000	32100000	32800000	38900000	29400000	42500000	52900000	35800000	39000000	39500000	28500000	47300000	35900000
1_SM(d18:1/24:0)+H_815.7011_12.23	43300000	41600000	37300000	34000000	26800000	28500000	34300000	26500000	52100000	63500000	44900000	48100000	37700000	28100000	46200000	37200000
1_SM(d18:2/24:1)+H_811.6681_9.84	51600000	49300000	43400000	41100000	33900000	33400000	40400000	30600000	45300000	56400000	39200000	41600000	36200000	25400000	43400000	33200000
1_SM(d18:2/18:0)+H_729.5905_8.20	31300000	29700000	25800000	25000000	20400000	20800000	26000000	19300000	28500000	33600000	25200000	26000000	22800000	15700000	25500000	19800000
1_So(d17:1)+H | 2_So(d17:1)+H_286.2743_0.81	315000000	285000000	266000000	255000000	212000000	251000000	203000000	202000000	270000000	277000000	277000000	247000000	218000000	236000000	229000000	212000000
1_So(d18:1)+H_300.2901_1.00	3.79613e+06	3.43858e+06	3.08301e+06	3.18352e+06	2.66465e+06	2.29968e+06	2.77551e+06	2.68897e+06	9.6142e+06	11900000	12200000	10400000	2.45766e+06	2.11752e+06	2.67454e+06	2.24101e+06
1_TG(16:0_18:0_18:0)+NH4 | 1_TG(17:0_17:0_18:0)+NH4 | 1_TG(14:0_18:0_20:0)+NH4 | 1_TG(16:0_16:0_20:0)+NH4 | 1_TG(14:0_16:0_22:0)+NH4 | 1_TG(14:0_14:0_24:0)+NH4_880.8332_16.80	30400000	26500000	27000000	24300000	21300000	19900000	23400000	20000000	27300000	24500000	27000000	25000000	17400000	18700000	19300000	17900000
1_TG(16:0_18:0_18:1)+NH4 | 1_TG(16:0_16:0_20:1)+NH4 | 1_TG(14:0_18:0_20:1)+NH4 | 1_TG(14:0_16:0_22:1)+NH4 | 1_TG(16:1_18:0_18:0)+NH4 | 1_TG(14:0_18:1_20:0)+NH4_878.8176_16.44	26500000	20900000	22700000	21700000	5.70237e+06	5.22952e+06	11000000	6.97864e+06	49500000	44800000	56500000	46600000	7.87611e+06	6.05369e+06	10500000	7.89355e+06
1_TG(16:0_18:0_20:0)+NH4 | 1_TG(14:0_18:0_22:0)+NH4 | 1_TG(18:0_18:0_18:0)+NH4 | 2_TG(18:0_18:0_18:0)+NH4 | 1_TG(16:0_16:0_22:0)+NH4 | 1_TG(14:0_16:0_24:0)+NH4 | 1_TG(14:0_20:0_20:0)+NH4 | 1_TG(17:0_17:0_20:0)+NH4 | 1_TG(15:0_17:0_22:0)+NH4 | 1_TG(15:0_15:0_24:0)+NH4_908.8649_17.10	11400000	10300000	9.46079e+06	9.22262e+06	8.70398e+06	8.65444e+06	9.22622e+06	7.95149e+06	10100000	9.50248e+06	10000000	9.00486e+06	7.62295e+06	8.11189e+06	8.74682e+06	7.43793e+06
1_TG(16:0_18:0_20:1)+NH4 | 1_TG(18:0_18:0_18:1)+NH4 | 1_TG(16:0_18:1_20:0)+NH4 | 1_TG(14:0_18:0_22:1)+NH4 | 1_TG(16:0_16:0_22:1)+NH4 | 1_TG(14:0_16:0_24:1)+NH4 | 1_TG(14:0_20:0_20:1)+NH4 | 1_TG(16:1_18:0_20:0)+NH4_906.8490_16.77	8.59337e+06	6.864e+06	7.47598e+06	6.96598e+06	2.32364e+06	2.29966e+06	4.14368e+06	2.82703e+06	14900000	13400000	17200000	14000000	2.69416e+06	2.37024e+06	3.39215e+06	2.73058e+06
1_TG(16:0_18:1_24:1)+NH4 | 1_TG(18:0_18:1_22:1)+NH4 | 1_TG(18:1_20:0_20:1)+NH4 | 1_TG(16:0_20:1_22:1)+NH4 | 1_TG(16:1_18:0_24:1)+NH4 | 1_TG(16:1_18:1_24:0)+NH4 | 1_TG(14:0_20:1_24:1)+NH4 | 1_TG(18:0_20:1_20:1)+NH4 | 1_TG(16:1_20:0_22:1)+NH4 | 1_TG(18:1_18:1_22:0)+NH4 | 1_TG(14:0_22:1_22:1)+NH4_960.8963_17.04	3.34834e+06	2.60925e+06	3.02175e+06	2.74008e+06	680627	589136	1.15862e+06	783794	6.57887e+06	6.34334e+06	7.80762e+06	6.44462e+06	957035	681482	1.17217e+06	861974
1_TG(16:0_18:0_22:1)+NH4 | 2_TG(16:0_16:0_24:1)+NH4 | 1_TG(16:0_18:1_22:0)+NH4 | 1_TG(16:0_16:0_24:1)+NH4 | 1_TG(16:0_20:0_20:1)+NH4 | 1_TG(16:0_16:1_24:0)+NH4 | 1_TG(18:0_18:1_20:0)+NH4 | 1_TG(16:1_18:0_22:0)+NH4 | 1_TG(18:0_18:0_20:1)+NH4 | 1_TG(16:1_20:0_20:0)+NH4_934.8802_17.06	3.51414e+06	2.89417e+06	3.23971e+06	2.92514e+06	862169	905534	1.57415e+06	1.08641e+06	5.10985e+06	4.746e+06	5.88681e+06	4.87102e+06	1.01094e+06	857704	1.14078e+06	957216
1_TG(16:0_18:1_24:0)+NH4 | 1_TG(16:0_18:0_24:1)+NH4 | 1_TG(18:0_18:1_22:0)+NH4 | 1_TG(16:1_18:0_24:0)+NH4 | 1_TG(18:0_18:0_22:1)+NH4_962.9117_17.35	2.51101e+06	2.02782e+06	2.35677e+06	2.10084e+06	513742	564500	936533	598991	3.36905e+06	3.15122e+06	4.03951e+06	3.25663e+06	597721	500098	665299	572503
1_TG(17:0_18:1_18:1)+NH4_890.8182_16.24	2.07048e+06	1.69571e+06	1.81215e+06	1.75359e+06	812467	720062	987240	839866	4.38039e+06	4.45196e+06	4.74915e+06	4.26172e+06	1.19819e+06	856924	1.37575e+06	1.10324e+06
1_TG(18:0_18:1_24:1)+NH4 | 1_TG(16:0_20:1_24:1)+NH4 | 1_TG(18:1_18:1_24:0)+NH4 | 1_TG(18:0_20:1_22:1)+NH4 | 1_TG(16:0_22:1_22:1)+NH4_988.9277_17.32	2.21835e+06	1.688e+06	2.04562e+06	1.84872e+06	293217	389691	599845	366506	3.68304e+06	3.3104e+06	4.18198e+06	3.49405e+06	507985	417664	655380	510462
2_BMP(16:1_18:1)+NH4 | 1_PS(17:0_17:0)+H | 3_PS(34:0)+H_764.5437_9.21	24900000	26200000	28200000	31400000	18800000	20400000	18000000	28700000	24300000	20600000	14300000	20200000	20200000	3.63599e+06	21000000	16100000
2_BMP(16:1_18:1)+NH4 | 2_BMP(14:0_20:2)+NH4 | 2_BMP(16:0_18:2)+NH4_764.5430_7.56	2.64586e+06	2.5262e+06	2.16302e+06	2.30175e+06	786578	797460	1.41792e+06	912817	5.21069e+06	7.19551e+06	5.79005e+06	5.59747e+06	1.56151e+06	1.23281e+06	2.06263e+06	1.51796e+06
2_BMP(18:1_18:1)+NH4 | 1_BMP(18:1_18:1)+NH4 | 1_PG(18:1_18:1)+NH4 | 3_PG(36:2)+NH4_792.5744_8.14	2.88664e+06	2.47203e+06	2.44318e+06	2.37357e+06	652233	1.26504e+06	1.31457e+06	1.06372e+06	5.44755e+06	7.7995e+06	5.48679e+06	5.70015e+06	1.47904e+06	1.12364e+06	2.09167e+06	1.47688e+06
2_BMP(18:1_20:4)+NH4_814.5599_7.57	1.06251e+06	987293	851714	877707	470294	474743	754647	527086	821318	1.1206e+06	927581	935712	225036	123205	379371	246849
2_BMP(18:1_22:6)+NH4_838.5602_7.43	798482	712210	684871	615797	283830	323441	331540	332637	900574	1.22315e+06	1.03292e+06	974690	225223	140727	328581	214738
2_BMP(18:1_22:5)+NH4_840.5742_7.59	632568	609592	550357	559773	215834	195900	338905	256344	668744	1.12749e+06	906812	973345	93314.6	47068.6	161150	107646
2_BMP(20:2_22:6)+NH4_864.5727_7.56	1.10424e+06	1.02091e+06	904186	949077	571504	459621	674519	439410	843762	1.51576e+06	1.65115e+06	1.3534e+06	276038	223387	438400	280004
2_CE(22:6)+NH4_714.6203_14.84	448822	377255	373637	358040	347211	344611	303938	318805	922979	1.11366e+06	988606	1.0072e+06	581297	497924	736772	571585
2_Cer-NS(d18:1/17:0)+H | 1_Cer-NS(d18:1/17:0)+H | 1_Cer-NDS(d17:0/18:1)+H | 1_Cer-NS(d17:1/18:0)+H | 1_Cer-NS(d19:1/16:0)+H_552.5357_9.34	528000000	489000000	460000000	443000000	422000000	426000000	403000000	382000000	464000000	438000000	389000000	396000000	363000000	372000000	410000000	377000000
2_Cer-NS(d18:1/16:0)+H | 1_Cer-NS(d18:1/16:0)+H | 1_Cer-NDS(d16:0/18:1)+H | 1_Cer-NS(d16:1/18:0)+H | 1_Cer-NS(d17:1/17:0)+H_538.5190_8.91	107000000	95300000	91800000	92300000	61900000	63700000	79500000	63500000	193000000	207000000	211000000	196000000	102000000	83900000	132000000	100000000
2_Cer-NS(d18:1/24:1)+H | 1_Cer-NS(d18:1/24:1)+H | 1_Cer-NS(d16:1/26:1)+H_648.6296_12.16	55400000	48400000	46600000	46100000	26300000	28100000	33700000	27700000	100000000	105000000	106000000	97900000	47100000	39200000	60700000	48500000
2_Cer-NS(d18:1/18:0)+H | 1_Cer-NS(d18:1/18:0)+H | 1_Cer-NS(d16:1/20:0)+H_566.5511_9.81	22800000	20000000	19000000	19200000	12900000	13000000	15900000	12600000	38500000	42100000	43500000	38300000	18100000	14800000	23600000	17800000
2_Cer-NS(d18:2/24:1)+H | 1_Cer-NS(d18:2/24:1)+H | 1_Cer-NS(d18:1/24:2)+H_646.6144_10.92	14400000	12300000	11700000	11800000	6.25868e+06	6.62266e+06	8.43323e+06	6.7798e+06	27300000	31400000	29100000	27100000	12300000	10200000	16200000	12400000
2_Cer-NS(d18:1/24:0)+H | 1_Cer-NS(d18:1/24:0)+H_650.6454_13.37	14200000	12400000	11900000	11600000	5.56578e+06	6.31088e+06	7.94317e+06	5.94249e+06	22800000	24600000	24400000	22100000	9.15493e+06	7.81854e+06	11500000	9.42177e+06
2_Cer-NS(d18:1/22:1)+H | 2_Cer-NS(d16:1/24:1)+H | 1_Cer-NS(d18:1/22:1)+H | 1_Cer-NS(d16:1/24:1)+H | 1_Cer-NS(d18:2/22:0)+H_620.5987_10.81	5.9477e+06	4.85207e+06	4.60918e+06	4.90481e+06	3.37571e+06	3.64006e+06	4.43186e+06	3.53894e+06	11300000	11700000	12100000	11100000	6.78281e+06	5.86958e+06	9.02755e+06	6.96679e+06
2_Cer-NS(d18:1/12:0)+H | 2_Cer-NS(d15:1/15:0)+H | 2_Cer-NS(d17:1/13:0)+H | 1_Cer-NS(d18:1/12:0)+H_482.4574_6.79	4.89697e+06	4.83624e+06	4.11526e+06	4.1067e+06	4.05263e+06	4.10564e+06	3.84706e+06	3.80886e+06	4.45895e+06	4.18197e+06	4.07536e+06	3.77163e+06	3.86179e+06	4.24552e+06	4.24586e+06	4.09599e+06
2_Cer-NS(d17:1/24:1)+H | 1_Cer-NS(d18:1/23:1)+H | 1_Cer-NS(d17:1/24:1)+H_634.6146_11.46	3.13878e+06	2.45729e+06	2.32617e+06	2.74533e+06	1.47535e+06	1.53929e+06	1.92809e+06	1.70007e+06	5.5272e+06	7.16032e+06	7.32331e+06	5.58628e+06	3.13428e+06	2.64232e+06	3.99303e+06	3.13048e+06
2_Cer-NS(d18:2/26:1)+H_674.6461_12.23	1.60071e+06	1.3758e+06	1.31683e+06	1.23161e+06	670971	750442	1.00443e+06	740516	2.51867e+06	2.55834e+06	2.33699e+06	2.33696e+06	1.52924e+06	1.26096e+06	2.01086e+06	1.62508e+06
2_Cer-NS(d18:2/14:0)+H | 1_Cer-NS(d18:2/14:0)+H_508.4730_7.44	1.43481e+06	1.22782e+06	1.13613e+06	1.13938e+06	820402	1.32603e+06	944681	1.41366e+06	2.81098e+06	5.84912e+06	3.0199e+06	5.27406e+06	1.3566e+06	1.11143e+06	1.59134e+06	1.26119e+06
2_Cer-NS(d18:2/22:2)+H_616.5651_10.90	617831	581950	535477	468566	377359	437206	509996	386526	903046	1.0297e+06	953282	975659	646013	499468	786580	636948
2_Cer-NS(d18:1/16:2)+H_534.4887_7.57	172706	155455	164046	120689	43408.6	20667.1	71653	78187.9	500603	679957	637534	595570	94338.4	68933.9	121962	84909.7
2_CL(32:1)(34:2)+NH4 | 2_CL(30:1)(36:2)+NH4_1,392.9924_15.43	2.74513e+06	2.54864e+06	2.35331e+06	1.74689e+06	1.07498e+06	1.10065e+06	1.26819e+06	812575	4.5213e+06	3.07906e+06	2.20853e+06	2.05493e+06	1.85633e+06	936445	2.1559e+06	1.39764e+06
2_CL(34:1)(38:3)+NH4 | 2_CL(36:2)(36:2)+NH4 | 2_CL(32:1)(40:3)+NH4 | 2_CL(34:2)(38:2)+NH4_1,475.0706_16.08	3.88123e+06	3.7457e+06	3.62853e+06	2.77848e+06	2.19647e+06	2.02385e+06	2.35454e+06	1.72428e+06	5.94795e+06	4.31391e+06	3.74899e+06	3.13893e+06	2.19585e+06	1.18189e+06	2.55055e+06	1.68466e+06
2_CL(34:1)(34:2)+NH4 | 2_CL(32:1)(36:2)+NH4 | 1_CL(34:1)(34:2)+NH4 | 1_CL(32:1)(36:2)+NH4_1,421.0239_15.77	4.35749e+06	4.23921e+06	3.90463e+06	3.17825e+06	1.78375e+06	1.79671e+06	2.08898e+06	1.43969e+06	4.7445e+06	3.29563e+06	2.08996e+06	2.07415e+06	2.46684e+06	1.20328e+06	2.91895e+06	1.87374e+06
2_CL(34:1)(36:2)+NH4 | 2_CL(32:0)(38:3)+NH4 | 2_CL(32:1)(38:2)+NH4 | 2_CL(30:0)(40:3)+NH4_1,449.0548_16.09	3.06883e+06	2.8996e+06	2.15147e+06	2.10779e+06	1.20423e+06	1.28188e+06	1.47991e+06	1.02896e+06	2.84639e+06	1.87287e+06	1.08029e+06	1.21011e+06	1.38215e+06	677633	1.64157e+06	1.03233e+06
2_CL(34:1)(34:1)+NH4 | 1_CL(34:1)(34:1)+NH4 | 2_CL(30:0)(38:2)+NH4 | 1_CL(32:1)(36:1)+NH4 | 1_CL(32:0)(36:2)+NH4_1,423.0393_16.10	3.02817e+06	2.90856e+06	3.33623e+06	2.68346e+06	999255	1.07419e+06	1.17029e+06	825871	2.34598e+06	1.35899e+06	634372	980065	950306	449184	1.15207e+06	684193
2_CL(34:2)(36:2)+NH4 | 1_CL(34:2)(36:2)+NH4 | 1_CL(34:1)(36:3)+NH4_1,447.0395_15.78	10900000	10500000	10000000	7.6705e+06	5.05483e+06	4.8849e+06	5.50622e+06	3.9485e+06	17300000	12700000	10100000	8.99918e+06	6.46302e+06	3.27279e+06	7.4503e+06	5.04874e+06
2_CL(34:2)(34:2)+NH4 | 1_CL(34:2)(34:2)+NH4 | 1_CL(32:2)(36:2)+NH4 | 1_CL(32:1)(36:3)+NH4 | 1_CL(34:1)(34:3)+NH4_1,419.0074_15.44	10600000	10100000	9.18315e+06	7.03599e+06	3.83156e+06	3.83409e+06	4.42248e+06	3.01177e+06	22600000	15800000	12700000	11200000	6.89291e+06	3.73956e+06	7.95828e+06	5.59377e+06
2_CL(34:2)(38:6)+NH4_1,467.0077_15.06	400024	353132	365161	281367	164077	155016	154077	115119	427728	316955	221164	186369	160004	51800.9	166316	105211
2_CL(36:3)(36:3)+NH4 | 1_CL(36:3)(36:3)+NH4 | 1_CL(36:2)(36:4)+NH4 | 1_CL(34:2)(38:4)+NH4_1,471.0389_15.51	6.68186e+06	6.52008e+06	6.87553e+06	4.75121e+06	4.46492e+06	4.11235e+06	4.3511e+06	3.21676e+06	5.10758e+06	3.75902e+06	3.29557e+06	2.61051e+06	2.12558e+06	1.11515e+06	2.50353e+06	1.71631e+06
2_Co(Q10)+NH4 | 1_Co(Q10)+NH4_880.7192_14.34	18600000	16300000	16300000	14300000	11300000	9.24399e+06	13300000	9.88993e+06	20100000	20100000	17600000	16700000	13800000	10300000	17700000	13100000
2_DG(16:0_16:0)+NH4_586.5417_10.47	2.24804e+06	1.86428e+06	1.8319e+06	1.87345e+06	993213	1.05193e+06	1.36164e+06	1.1365e+06	2.10688e+06	2.0594e+06	1.71181e+06	1.80886e+06	1.09362e+06	965695	1.31024e+06	1.14279e+06
2_DG(16:1_18:1)+NH4 | 1_DG(16:1_18:1)+NH4_610.5414_9.58	2.58143e+06	4.19362e+06	1.83198e+06	3.76088e+06	1.98199e+06	2.2532e+06	2.77423e+06	2.34039e+06	7.57741e+06	8.06603e+06	6.35357e+06	6.79499e+06	4.13126e+06	2.90915e+06	4.06203e+06	3.5446e+06
2_DG(18:1_18:1)+NH4_638.5731_10.68	1.09146e+06	997035	913574	916800	627768	668232	731764	677420	1.46239e+06	1.55885e+06	1.42522e+06	1.39588e+06	855686	709274	1.02966e+06	883252
2_HexCer-NS(d18:1/12:0)+H | 1_HexCer-NS(d18:1/12:0)+H | 2_HexCer-NS(d15:1/15:0)+H | 2_HexCer-NS(d17:1/13:0)+H_644.5108_6.79	254000000	236000000	215000000	210000000	211000000	218000000	197000000	187000000	223000000	214000000	209000000	191000000	190000000	206000000	207000000	192000000
2_HexCer-NS(d18:1/14:0)+H | 1_HexCer-NS(d18:1/14:0)+H | 1_HexCer-NS(d16:1/16:0)+H_672.5414_7.59	10100000	9.91915e+06	8.92001e+06	9.1583e+06	16100000	15200000	15600000	14900000	10900000	13500000	11600000	11200000	12800000	10500000	12500000	11800000
2_HexCer-NS(d18:1/24:1)+H | 1_HexCer-NS(d18:1/24:1)+H_810.6822_11.17	6.25739e+06	6.00954e+06	5.39189e+06	5.26945e+06	2.9004e+06	2.88734e+06	3.77007e+06	2.81823e+06	5.98743e+06	6.91436e+06	5.36071e+06	5.4809e+06	2.77281e+06	2.09363e+06	2.88901e+06	2.60569e+06
2_HexCer-NS(d18:1/18:0)+H_728.6032_9.19	5.6121e+06	5.11475e+06	4.77945e+06	4.4692e+06	3.12478e+06	2.86215e+06	4.00763e+06	2.90772e+06	4.93072e+06	5.73287e+06	3.77543e+06	4.24915e+06	2.2097e+06	1.53215e+06	2.54605e+06	2.01914e+06
2_HexCer-NS(d18:1/24:0)+H | 1_HexCer-NS(d18:1/24:0)+H_812.6984_12.61	3.68101e+06	3.57077e+06	3.25209e+06	3.06301e+06	1.11181e+06	1.13023e+06	1.64637e+06	1.11079e+06	3.48272e+06	4.10413e+06	3.05901e+06	3.15967e+06	1.11867e+06	778482	1.19651e+06	936968
2_HexCer-NS(d18:1/16:0)+H | 2_HexCer-NS(d16:1/18:0)+H_700.5721_7.58	926812	1.08037e+06	920954	929034	936118	988357	926824	934490	809269	961842	652156	792502	870943	667401	916347	789549
2_HexCer-NS(d18:1/12:0)+H | 2_HexCer-NS(d16:1/14:0)+H_644.5111_7.58	1.15382e+06	720329	840743	807095	460475	530525	324894	491081	773403	708635	1.01552e+06	682798	457998	318149	574389	506146
2_LPC(16:0)+Na_518.3210_1.42	388036	321621	260388	248178	4086.96	11794.4	42445	5756.29	387707	607152	170263	296092	1316.99	0	18854.7	1697.28
2_LPC(17:0)+Na | 1_LPC(17:0)+Na_532.3370_1.93	15600000	12700000	11700000	10100000	9.84298e+06	11100000	9.15557e+06	8.41709e+06	12300000	11600000	7.56045e+06	8.7754e+06	9.1041e+06	8.77606e+06	10100000	8.5868e+06
2_LPC(19:0)+Na | 1_LPC(19:0)+Na_560.3682_3.61	147000000	146000000	151000000	130000000	135000000	112000000	120000000	121000000	130000000	100000000	103000000	124000000	93400000	104000000	91300000	124000000
2_LPC(19:0)+Na | 1_LPC(19:0)+Na_560.3687_3.20	2.01413e+06	1.91842e+06	2.10173e+06	1.64494e+06	1.83833e+06	1.45581e+06	1.58707e+06	1.42778e+06	1.68872e+06	1.20338e+06	1.31946e+06	1.60527e+06	1.12353e+06	1.25956e+06	1.06962e+06	1.61166e+06
2_OxLPC(22:3(OO))+Na | 2_OxLPC(22:2(Ke,OH))+Na_628.3562_3.61	2.08595e+06	2.16859e+06	2.26205e+06	1.99746e+06	2.20053e+06	1.9794e+06	1.95537e+06	1.94653e+06	1.97142e+06	1.75016e+06	1.68314e+06	2.07367e+06	1.61776e+06	1.8538e+06	1.60804e+06	2.03286e+06
2_PC(16:0_18:1)+H | 1_PC(16:0_18:1)+H_760.5845_8.98	3750000000	3410000000	3240000000	3150000000	1980000000	1990000000	2390000000	1920000000	4150000000	4400000000	3910000000	3860000000	2390000000	1830000000	2780000000	2210000000
2_PC(16:0_16:0)+Na | 1_PC(16:0_16:0)+Na | 3_PE(37:3)+H | 1_PMeOH(16:0_22:4)+NH4 | 3_PMeOH(38:4)+NH4_756.5518_8.91	13800000	13000000	13300000	11500000	14800000	14100000	16300000	14300000	7.34307e+06	6.91845e+06	5.20347e+06	6.33184e+06	13400000	11000000	14800000	12600000
2_PC(16:1_16:1)+H | 1_PC(16:1_16:1)+H | 1_PC(14:1_18:1)+H | 1_PC(14:0_18:2)+H_730.5388_7.58	488000000	425000000	384000000	385000000	277000000	272000000	338000000	276000000	588000000	639000000	474000000	523000000	424000000	273000000	442000000	363000000
2_PC(16:1_16:1)+Na | 1_PC(16:1_16:1)+Na | 1_PC(14:0_18:2)+Na_752.5198_7.58	12700000	11000000	9.56005e+06	10400000	8.21768e+06	7.66938e+06	9.88516e+06	8.54812e+06	16100000	17700000	14600000	15300000	13400000	9.02659e+06	13600000	11400000
2_PC(17:0_17:0)+H | 1_PC(17:0_17:0)+H | 1_PC(16:0_18:0)+H_762.6010_9.80	504000000	458000000	410000000	394000000	366000000	381000000	364000000	316000000	447000000	442000000	365000000	371000000	317000000	311000000	386000000	312000000
2_PC(17:0_17:0)+Na | 1_PC(17:0_17:0)+Na | 1_PC(16:0_18:0)+Na_784.5824_9.80	19400000	18500000	16700000	16600000	15700000	14900000	15100000	13100000	15400000	15800000	12600000	14600000	12300000	12600000	15000000	11600000
2_PC(18:1_18:1)+Na | 1_PC(18:1_18:1)+Na | 1_PC(16:0_20:2)+Na_808.5816_9.05	34600000	32700000	31100000	32300000	24700000	23800000	26700000	22800000	38100000	47600000	48300000	39000000	32600000	25700000	32800000	30400000
2_PC(19:0_19:0)+H | 1_PC(19:0_19:0)+H_818.6639_12.15	1840000000	1800000000	1900000000	1490000000	1590000000	1320000000	1320000000	1340000000	1560000000	1180000000	961000000	1280000000	1060000000	942000000	1040000000	1320000000
2_PC(19:0_19:0)+Na | 1_PC(19:0_19:0)+Na_840.6452_12.15	82700000	82100000	84300000	71100000	77100000	66400000	65800000	66700000	72800000	56700000	45800000	61200000	52700000	47200000	51800000	65800000
2_PE(14:0_18:1)+H | 1_PE(16:0_16:1)+H | 1_PE(14:0_18:1)+H | 3_PE(32:1)+H | 2_PE(32:1)+H_690.5074_8.39	40000000	34900000	32900000	31600000	22400000	23300000	27300000	20400000	41400000	40400000	24200000	30700000	32700000	20500000	36200000	27300000
2_PE(14:0_14:0)+H | 2_PE(28:0)+H_636.4597_7.58	1.69533e+06	1.49355e+06	1.56717e+06	1.44349e+06	3.75548e+06	4.03084e+06	3.34361e+06	3.5235e+06	1.21743e+06	1.43161e+06	1.0071e+06	1.10614e+06	3.82972e+06	2.83347e+06	4.17229e+06	3.40184e+06
2_PE(15:0_15:0)+Na | 1_PE(15:0_15:0)+Na_686.4725_8.32	6.33252e+06	6.11109e+06	5.89796e+06	5.633e+06	5.82924e+06	6.50139e+06	5.49152e+06	5.33528e+06	5.82118e+06	5.40809e+06	4.78493e+06	5.11748e+06	5.36145e+06	5.60284e+06	5.73153e+06	5.2919e+06
2_PE(16:0_18:1)+H | 2_PE(16:1_18:0)+H | 1_PE(16:0_18:1)+H | 1_PE(16:1_18:0)+H | 3_PE(34:1)+H | 2_PE(34:1)+H_718.5386_9.18	196000000	167000000	168000000	149000000	130000000	142000000	145000000	122000000	167000000	166000000	106000000	129000000	147000000	99600000	174000000	130000000
2_PE(16:0_22:3)+H | 1_PE(18:1_20:2)+H | 1_PE(18:0_20:3)+H | 3_PE(38:3)+H | 2_PE(38:3)+H_770.5704_9.54	14400000	12800000	12200000	11000000	8.44942e+06	8.68316e+06	8.9259e+06	7.34768e+06	15600000	16200000	12000000	13100000	8.70566e+06	6.06458e+06	10700000	7.89423e+06
2_PE(16:0_17:0)+H | 2_PE(33:0)+H_706.5383_9.56	1.57612e+06	1.49614e+06	1.53397e+06	1.24322e+06	1.29441e+06	1.07554e+06	1.15381e+06	1.02536e+06	1.49464e+06	1.12342e+06	847327	1.06251e+06	895394	686811	1.01218e+06	964943
2_PE(16:1_18:1)+H | 1_PE(16:1_18:1)+H | 3_PE(34:2)+H | 2_PE(34:2)+H_716.5229_8.43	106000000	90500000	84600000	82300000	47300000	48000000	57900000	44400000	118000000	117000000	70100000	84000000	71100000	47600000	82100000	60200000
2_PE(16:1_22:6)+H | 2_PE(18:3_20:4)+H | 1_PE(16:1_22:6)+H | 3_PE(38:7)+H | 2_PE(38:7)+H_762.5063_7.58	9.42548e+06	8.85128e+06	8.50842e+06	8.49731e+06	9.36162e+06	8.86822e+06	8.66478e+06	8.50425e+06	5.80341e+06	6752429	5.00453e+06	5.67487e+06	6.4416e+06	4.40032e+06	6.91381e+06	5.62837e+06
2_PE(16:1_17:0)+H | 3_PE(33:1)+H | 2_PE(33:1)+H_704.5227_8.78	5.62242e+06	4.95265e+06	4.81348e+06	4.406e+06	3.4867e+06	3.78389e+06	4.17914e+06	3.31153e+06	4.7384e+06	4.74123e+06	2.66046e+06	3.60147e+06	4.0749e+06	2.53696e+06	4.18737e+06	3.30069e+06
2_PE(16:1_20:4)+H | 1_PE(16:1_20:4)+H | 3_PE(36:5)+H | 2_PE(36:5)+H_738.5076_7.76	5.1255e+06	4.53553e+06	4.31375e+06	4.04981e+06	2.91031e+06	2.86736e+06	3.44954e+06	2.76817e+06	3.63315e+06	3.48555e+06	2.27308e+06	2.78652e+06	2.50554e+06	1.73151e+06	2.60188e+06	2.09864e+06
2_PE(17:0_17:0)+H | 1_PE(17:0_17:0)+H | 2_PE(34:0)+H | 3_PE(34:0)+H_720.5545_10.04	1030000000	1040000000	1070000000	842000000	893000000	771000000	763000000	741000000	901000000	701000000	518000000	661000000	597000000	484000000	632000000	671000000
2_PE(17:0_18:1)+H | 1_PE(17:0_18:1)+H | 3_PE(35:1)+H | 2_PE(16:1_19:0)+H | 2_PE(35:1)+H_732.5546_9.61	8.88445e+06	7.77742e+06	8.11893e+06	7.17154e+06	6.51145e+06	6.56967e+06	7.05073e+06	5.72728e+06	7.11507e+06	7.20122e+06	4.24699e+06	5.35899e+06	5.61124e+06	3.88672e+06	6.79876e+06	5.03255e+06
2_PE(17:0_20:4)+H | 1_PE(17:0_20:4)+H | 3_PE(37:4)+H | 2_PE(37:4)+H_754.5377_8.80	5.65514e+06	4.88e+06	5.14102e+06	4.44529e+06	3.39684e+06	3.42336e+06	3.46445e+06	2.95232e+06	3.61452e+06	3.50422e+06	2.59926e+06	2.80317e+06	2.20859e+06	1.53783e+06	2.72586e+06	1.96534e+06
2_PE(18:0_20:4)+H | 2_PE(18:1_20:3)+H | 1_PE(18:0_20:4)+H | 2_PE(38:4)+H | 1_PE(18:1_20:3)+H | 3_PE(38:4)+H_768.5528_9.20	212000000	184000000	182000000	171000000	120000000	123000000	129000000	106000000	174000000	181000000	131000000	142000000	96400000	66100000	122000000	85500000
2_PE(18:0_22:5)+H | 2_PE(18:1_22:4)+H | 2_PE(20:1_20:4)+H | 2_PE(40:5)+H | 1_PE(20:1_20:4)+H | 1_PE(18:0_22:5)+H | 3_PE(40:5)+H_794.5681_9.19	20100000	18200000	18200000	15800000	11600000	11500000	12500000	9.95249e+06	15600000	15800000	11200000	12200000	9.29707e+06	6.35382e+06	11400000	8.38544e+06
2_PE(18:1_20:4)+H | 1_PE(18:1_20:4)+H | 1_PE(16:0_22:5)+H | 1_PE(18:2_20:3)+H | 3_PE(38:5)+H | 2_PE(38:5)+H | 2_PE(16:1_22:4)+H_766.5376_8.44	87100000	75400000	76500000	69200000	47400000	46900000	50300000	41200000	70700000	71500000	55500000	58800000	37700000	26000000	47400000	34100000
2_PE(33:2)+H_702.5086_8.08	1.38226e+06	1.19475e+06	1.18503e+06	1.06324e+06	588063	715186	801729	700863	1.41876e+06	1.36823e+06	824722	950426	1.02754e+06	632323	875014	780557
2_PE(34:3)+H | 2_PMeOH(35:4)+NH4 | 3_PE(34:3)+H_714.5077_7.87	5.37107e+06	4.4064e+06	4.36578e+06	4.13247e+06	2.9433e+06	3.241e+06	3.85527e+06	2.8525e+06	3.56854e+06	3.60919e+06	2.27413e+06	4.49004e+06	4.19352e+06	2.84974e+06	4.28495e+06	3.50278e+06
2_PE(35:0)+H_734.5697_10.55	680428	631318	660165	546453	547086	490817	498468	458495	570742	464467	297908	415336	398072	273813	391589	429647
2_PE(36:3)+H | 1_PE(17:0_17:0)+Na | 1_PE(18:1_18:2)+H | 3_PE(36:3)+H_742.5361_10.03	22100000	22900000	23400000	20400000	21900000	19600000	19600000	19200000	20800000	17500000	14800000	17700000	16800000	14700000	16500000	18200000
2_PE(36:5)+H_738.5060_7.93	1.18081e+06	1.08165e+06	1.14145e+06	1.17721e+06	612544	708363	585053	742768	1.05448e+06	1.09401e+06	637324	644432	396705	198649	501710	346746
2_PE(38:2)+H | 1_PE(18:1_20:1)+H | 3_PE(38:2)+H_772.5858_10.05	42300000	38400000	36700000	32900000	28500000	28900000	29000000	25200000	34900000	35500000	24700000	28200000	28300000	20800000	34200000	26600000
2_PE(39:2)+H_786.6026_10.54	990145	837832	865248	830448	733033	714312	753984	650138	1.0657e+06	1.09899e+06	653597	1.11682e+06	814103	544689	1.03951e+06	675862
2_PE(39:4)+H_782.5703_9.62	817263	808475	858647	686144	584723	633294	611510	534141	699985	718716	497743	548259	446204	336021	496659	394339
2_PE(40:1)+H_802.6332_12.53	1.75566e+06	1.57522e+06	1.47411e+06	1.38033e+06	920729	1.01332e+06	1.07361e+06	898959	2.36512e+06	2.62538e+06	1.57836e+06	1.88438e+06	1.44933e+06	1.00739e+06	1.69166e+06	1.26953e+06
2_PE(40:4)+H | 3_PE(40:4)+H_796.5847_9.54	6.68345e+06	5.98495e+06	5.90566e+06	5.25509e+06	4.32014e+06	4.22926e+06	4.57747e+06	3.84562e+06	5.18245e+06	5.31157e+06	4.00418e+06	3.0309e+06	3.44578e+06	2.34056e+06	4.1207e+06	3.0543e+06
2_PE(40:5)+H_794.5678_8.99	24700000	22700000	23500000	21300000	19600000	18900000	19100000	15900000	12100000	12300000	8.49399e+06	9.01102e+06	11900000	8.51686e+06	13400000	10600000
2_PE(40:6)+H | 1_PE(20:2_20:4)+H | 3_PE(40:6)+H_792.5525_8.46	7.73786e+06	6.94821e+06	7.25131e+06	6.27587e+06	6.25385e+06	6.28905e+06	6.19003e+06	5.54343e+06	3.31123e+06	3.31014e+06	2.58401e+06	2.89732e+06	3.52583e+06	2.34949e+06	3.78976e+06	2.95095e+06
2_PE(42:5)+H | 3_PE(42:5)+H_822.6007_9.64	3.23912e+06	2.74149e+06	2.91453e+06	2.52519e+06	2.11876e+06	2.01232e+06	2.14645e+06	1.78024e+06	1.71484e+06	1.35564e+06	827446	1.05279e+06	1.42775e+06	934539	1.55098e+06	1.12791e+06
2_PEtOH(16:1_20:3)+NH4 | 2_PEtOH(18:2_18:2)+NH4 | 2_PEtOH(36:4)+NH4_742.5389_7.58	1.81106e+06	1.54546e+06	1.47643e+06	1.48486e+06	1.27611e+06	1.12743e+06	1.31805e+06	1.01587e+06	1.84713e+06	2.07182e+06	1.88984e+06	1.71369e+06	1.26505e+06	1.13706e+06	1.45771e+06	1.11337e+06
2_PEtOH(18:1_22:1)+NH4 | 2_PEtOH(18:0_22:2)+NH4 | 2_PEtOH(40:2)+NH4_802.6323_10.25	4.89397e+06	4.62639e+06	4.28745e+06	3.75217e+06	4.84081e+06	3.09097e+06	3.65622e+06	2.97668e+06	4.82161e+06	5.33695e+06	4.29294e+06	4.24907e+06	3.46732e+06	2.49383e+06	3.83793e+06	3.03681e+06
2_PEtOH(34:3)+NH4 | 2_PMeOH(35:3)+NH4_716.5238_7.27	599021	569043	624944	549479	959791	946515	1.21982e+06	1.01985e+06	497604	551420	416584	423044	1.08552e+06	664559	1.05991e+06	917747
2_PEtOH(36:3)+NH4_744.5516_8.08	7.13178e+06	6.34885e+06	6.31507e+06	5.8602e+06	4.36589e+06	4.25943e+06	5.37222e+06	4.07541e+06	8.54586e+06	8.96985e+06	6.77633e+06	7.09909e+06	5.15765e+06	3.56773e+06	5.60407e+06	4.42086e+06
2_PEtOH(40:3)+NH4_800.6144_9.74	1.46871e+06	655041	1.14593e+06	1.10052e+06	441675	703748	785206	629009	2.51051e+06	2.09592e+06	1.84297e+06	1.68281e+06	926631	957714	1.25092e+06	869604
2_PEtOH(40:9)+NH4_788.5227_7.72	546935	462441	489733	399198	730400	667757	624998	600195	308395	221163	241862	172023	439360	314814	582634	396080
2_PG(14:0_14:0)+H | 1_PG(14:0_14:0)+H_667.4553_6.82	41800000	39100000	35100000	33400000	34300000	36000000	32100000	29400000	37400000	35300000	24100000	27900000	28900000	32200000	33900000	29000000
2_PG(14:0_14:0)+NH4 | 2_BMP(14:0_14:0)+NH4 | 1_PG(14:0_14:0)+NH4 | 1_BMP(14:0_14:0)+NH4 | 3_PG(28:0)+NH4_684.4818_6.81	39500000	36300000	32300000	30700000	31800000	33100000	29000000	26700000	33900000	32000000	22400000	25500000	25400000	28700000	30300000	25800000
2_PG(14:0_14:0)+H | 1_PG(14:0_14:0)+H_667.4560_7.12	18300000	17000000	14900000	13700000	14500000	14600000	12900000	12000000	15400000	14700000	9.09e+06	11200000	11700000	12700000	13800000	11500000
2_PG(14:0_14:0)+NH4 | 2_BMP(14:0_14:0)+NH4_684.4818_7.58	706047	493916	456162	555230	244371	291075	167756	100165	443888	276119	498378	384403	196195	233335	211949	203847
2_PG(16:0_20:4)+NH4 | 2_BMP(16:0_20:4)+NH4_788.5441_7.58	628395	707011	602606	634207	295280	378742	280399	313364	724180	742012	744538	698524	397226	267639	544266	372400
2_PG(16:1_18:1)+H | 2_PG(14:0_20:2)+H_747.5162_7.57	505845	468996	238650	450212	17810.2	125274	176957	118994	1.10482e+06	1.65326e+06	1.36319e+06	1.24574e+06	222942	208149	447359	208688
2_PG(17:0_17:0)+NH4 | 2_BMP(17:0_17:0)+NH4 | 1_PG(17:0_17:0)+NH4 | 1_BMP(17:0_17:0)+NH4 | 1_PG(16:0_18:0)+NH4 | 3_PG(34:0)+NH4_768.5756_9.31	823000000	852000000	871000000	684000000	738000000	622000000	611000000	603000000	700000000	525000000	241000000	481000000	484000000	395000000	475000000	547000000
2_PG(17:0_17:0)+H | 1_PG(17:0_17:0)+H_751.5483_9.31	97900000	98400000	103000000	77600000	83500000	68500000	70600000	66900000	86200000	65600000	26000000	55700000	54200000	43000000	56100000	63300000
2_PG(18:1_18:1)+H_775.5484_8.13	317407	214278	256346	299193	10903.2	8460.2	94375.2	13947.5	790383	1.07243e+06	550065	789471	68585	16729.4	26037.4	20056.1
2_plasmanyl-TG(O-16:0_16:0_18:1)+NH4 | 1_plasmanyl-TG(O-16:0_16:0_18:1)+NH4 | 2_plasmanyl-TG(O-18:1_16:0_16:0)+NH4 | 2_plasmenyl-TG(P-18:0_16:0_16:0)+NH4 | 1_plasmanyl-TG(O-20:1_14:0_16:0)+NH4 | 1_plasmenyl-TG(P-20:0_14:0_16:0)+NH4 | 1_plasmanyl-TG(O-18:1_16:0_16:0)+NH4 | 1_plasmenyl-TG(P-18:0_16:0_16:0)+NH4 | 1_plasmanyl-TG(O-18:0_14:0_18:1)+NH4_836.8066_16.55	1.91312e+06	1.49542e+06	1.34682e+06	1.56576e+06	190360	216658	291015	244474	9.2541e+06	8.3649e+06	9.24127e+06	8.31142e+06	540280	413214	584106	489090
2_plasmanyl-TG(O-18:0_16:0_16:0)+NH4_838.8229_16.90	1.09402e+06	866936	868352	887152	91394.4	94588.8	159735	111133	3.71672e+06	3.19887e+06	3.3848e+06	3.16206e+06	241007	180735	328245	220321
2_Plasmenyl-PC(P-16:0/18:1)+H | 2_Plasmanyl-PC(O-16:1/18:1)+H | 1_Plasmanyl-PC(O-16:0/18:2)+H | 1_Plasmenyl-PC(P-16:0/18:1)+H | 1_Plasmanyl-PC(O-16:1/18:1)+H | 1_Plasmenyl-PC(P-16:1/18:0)+H | 1_Plasmanyl-PC(O-18:1/16:1)+H | 1_Plasmenyl-PC(P-18:1/16:0)+H_744.5905_9.34	88500000	80500000	71600000	68500000	44600000	48000000	56700000	43300000	201000000	219000000	164000000	173000000	110000000	77100000	138000000	105000000
2_Plasmenyl-PE(P-16:0/22:4)+H | 1_Plasmenyl-PE(P-16:0/22:4)+H | 1_Plasmenyl-PE(P-18:1/20:3)+H | 1_Plasmenyl-PE(P-18:0/20:4)+H | 3_Plasmanyl-PE(38:5)+H_752.5576_9.32	87400000	83300000	81900000	71000000	63800000	59200000	61500000	54700000	81900000	71400000	45100000	52100000	54000000	41000000	46600000	54200000
2_Plasmenyl-PE(P-16:0/18:1)+H | 1_Plasmenyl-PE(P-16:0/18:1)+H | 2_Plasmenyl-PE(P-18:1/16:0)+H | 1_Plasmenyl-PE(P-18:1/16:0)+H | 2_Plasmenyl-PE(P-18:0/16:1)+H | 1_Plasmenyl-PE(P-18:0/16:1)+H | 3_Plasmanyl-PE(34:2)+H_702.5441_9.58	77300000	69300000	62100000	60400000	42500000	45900000	51600000	40100000	107000000	127000000	80400000	93400000	70100000	50100000	86000000	62800000
2_Plasmenyl-PC(P-16:0/16:0)+H | 1_Plasmenyl-PC(P-16:0/16:0)+H | 1_Plasmanyl-PC(O-16:0/16:1)+H_718.5746_9.31	64500000	60100000	53500000	50000000	37200000	38300000	44900000	34600000	86700000	93200000	64200000	71600000	53300000	37900000	68800000	51600000
2_Plasmenyl-PE(P-18:1/18:1)+H | 1_Plasmenyl-PE(P-18:1/18:1)+H | 2_Plasmenyl-PE(P-20:1/16:1)+H | 1_Plasmenyl-PE(P-20:1/16:1)+H | 3_Plasmanyl-PE(36:3)+H | 1_Plasmenyl-PE(P-16:0/20:2)+H_728.5598_9.59	44300000	43600000	35300000	37800000	25400000	25100000	27200000	23800000	64600000	57300000	39000000	42200000	33800000	24800000	43200000	31400000
2_PMeOH(14:0_16:1)+NH4 | 2_PMeOH(30:1)+NH4_650.4753_7.50	212478	308128	85184.3	204064	829873	762353	1.26073e+06	855809	134246	114161	62186.7	109233	723423	806048	1.25052e+06	893133
2_PMeOH(18:1_18:3)+NH4 | 2_PMeOH(36:4)+NH4 | 2_PE(35:3)+H_728.5223_7.57	2.14157e+06	1.91749e+06	2.06139e+06	1.8319e+06	1.819e+06	1.53989e+06	2.08126e+06	1.75615e+06	1.12324e+06	1.4108e+06	1.05016e+06	1.11862e+06	877692	662287	1.00418e+06	773451
2_PMeOH(20:1_20:4)+NH4 | 2_PMeOH(40:5)+NH4_782.5696_9.31	1.70294e+06	1.95986e+06	1.60132e+06	1.30721e+06	1.50435e+06	891007	1.62443e+06	852433	1.792e+06	1.95771e+06	1.54339e+06	1.70308e+06	1.30584e+06	1.01723e+06	1.42508e+06	1.19961e+06
2_PMeOH(38:4)+NH4_756.5531_8.63	79496.8	130126	108559	102600	238093	196393	302375	207900	154876	49970.4	105274	146171	189527	153930	310166	191129
2_PMeOH(40:5)+NH4_782.5682_9.18	4.03008e+06	3.66812e+06	3.21879e+06	3.46585e+06	2.00902e+06	2.40877e+06	2.58458e+06	2.29206e+06	4.43181e+06	4.90054e+06	4.2046e+06	4.16018e+06	2.96564e+06	2.05326e+06	3.35597e+06	2.6313e+06
2_PMeOH(40:7)+NH4_778.5359_8.57	766496	721643	763648	613985	451389	497046	595927	432215	313000	369225	187337	253224	262490	227079	316015	253178
2_PS(18:1_22:0)+H_846.6228_11.28	2.6361e+06	2.28044e+06	2.08492e+06	1.90377e+06	558657	727032	787884	556957	4.01098e+06	4.45678e+06	1.97642e+06	1.53115e+06	1.12518e+06	82688.9	1.38796e+06	649614
2_SM(d18:1/17:0)+H | 2_SM(d18:0/17:1)+H | 2_SM(d17:1/18:0)+H | 2_SM(d20:1/15:0)+H | 1_SM(d18:1/17:0)+H_717.5905_8.50	1170000000	1050000000	993000000	916000000	858000000	879000000	817000000	725000000	1060000000	1020000000	856000000	837000000	746000000	743000000	874000000	735000000
2_SM(d18:1/24:1)+H | 1_SM(d18:1/24:1)+H_813.6858_10.80	113000000	107000000	96100000	90500000	78200000	80900000	95500000	75400000	108000000	138000000	96700000	101000000	96100000	73000000	115000000	88800000
2_SM(d18:1/22:0)+H | 1_SM(d18:1/22:0)+H_787.6702_10.90	42800000	41100000	37100000	34000000	28900000	30700000	37000000	28300000	43600000	57200000	36700000	40200000	39200000	30000000	48000000	36100000
2_SM(d18:1/20:0)+H_759.6381_9.82	21500000	20300000	18100000	17100000	14200000	14300000	17900000	13000000	19400000	24500000	16000000	17500000	15700000	11700000	20100000	14900000
2_SM(d18:1/22:3)+H | 2_SM(d18:2/22:2)+H_781.6212_9.82	553144	507572	425045	493433	388410	395503	529044	314679	367251	518659	374179	480248	457295	337005	573276	351759
2_SM(d18:2/16:0)+H_701.5599_7.43	19400000	18600000	16300000	15600000	13300000	13400000	16400000	13100000	13700000	17200000	12600000	13000000	14200000	10000000	15100000	12000000
2_TG(14:0_16:0_18:1)+NH4 | 1_TG(14:0_16:0_18:1)+NH4 | 1_TG(16:0_16:0_16:1)+NH4 | 1_TG(12:0_16:0_20:1)+NH4 | 1_TG(14:0_16:1_18:0)+NH4 | 1_TG(15:0_16:0_17:1)+NH4 | 1_TG(12:0_18:0_18:1)+NH4 | 1_TG(15:0_15:0_18:1)+NH4 | 1_TG(14:0_14:0_20:1)+NH4 | 1_TG(14:0_17:0_17:1)+NH4 | 1_TG(15:0_16:1_17:0)+NH4_822.7553_15.67	21300000	18000000	19100000	18500000	8.91412e+06	8.51988e+06	10900000	9.09556e+06	27300000	26600000	28000000	25300000	12500000	9.96183e+06	14300000	11900000
2_TG(15:0_15:0_15:0)+NH4 | 1_TG(14:0_15:0_16:0)+NH4 | 1_TG(15:0_15:0_15:0)+NH4 | 1_TG(13:0_16:0_16:0)+NH4_782.7236_15.44	328000000	304000000	272000000	273000000	266000000	276000000	259000000	250000000	285000000	272000000	281000000	255000000	243000000	264000000	274000000	249000000
2_TG(15:0_15:0_15:0)+Na | 1_TG(15:0_15:0_15:0)+Na_787.6789_15.44	17800000	16700000	15700000	16000000	16300000	17200000	15800000	16100000	16000000	15900000	17200000	15500000	15700000	17100000	17300000	15900000
2_TG(15:0_17:0_17:0)+NH4 | 2_TG(16:0_16:0_17:0)+NH4 | 1_TG(15:0_17:0_17:0)+NH4 | 1_TG(16:0_16:0_17:0)+NH4 | 1_TG(14:0_17:0_18:0)+NH4 | 1_TG(15:0_16:0_18:0)+NH4 | 1_TG(15:0_15:0_19:0)+NH4 | 1_TG(14:0_16:0_19:0)+NH4_838.7862_16.28	11100000	10000000	10700000	9.39682e+06	8.54859e+06	7.90955e+06	8.26285e+06	8.34978e+06	9.81797e+06	8.66593e+06	9.16952e+06	9.56307e+06	7.06854e+06	7.42125e+06	7.26162e+06	8.01947e+06
2_TG(15:0_16:0_16:0)+NH4 | 1_TG(15:0_16:0_16:0)+NH4 | 1_TG(14:0_16:0_17:0)+NH4 | 1_TG(13:0_16:0_18:0)+NH4 | 1_TG(15:0_15:0_17:0)+NH4 | 1_TG(14:0_15:0_18:0)+NH4 | 1_TG(13:0_17:0_17:0)+NH4_810.7545_15.89	7.87813e+06	7.9389e+06	7.93447e+06	7.64555e+06	7.02444e+06	6.86154e+06	7.05549e+06	6.95217e+06	7.26436e+06	7.0842e+06	7.06993e+06	7.16065e+06	6.55161e+06	6.55861e+06	6.59212e+06	6.80379e+06
2_TG(16:0_16:0_18:1)+NH4 | 1_TG(16:0_16:0_18:1)+NH4 | 1_TG(14:0_16:0_20:1)+NH4 | 1_TG(16:0_16:1_18:0)+NH4 | 1_TG(16:0_17:0_17:1)+NH4 | 1_TG(14:0_18:0_18:1)+NH4 | 1_TG(15:0_17:0_18:1)+NH4 | 1_TG(15:0_17:1_18:0)+NH4 | 1_TG(16:1_17:0_17:0)+NH4 | 1_TG(15:0_15:0_20:1)+NH4_850.7865_16.08	46600000	37000000	40000000	38100000	12100000	11500000	19900000	14000000	73400000	66300000	77900000	67000000	16600000	13400000	21900000	16400000
2_TG(16:0_16:0_18:0)+NH4 | 1_TG(16:0_16:0_18:0)+NH4 | 2_TG(16:0_17:0_17:0)+NH4 | 1_TG(16:0_17:0_17:0)+NH4 | 1_TG(14:0_16:0_20:0)+NH4 | 1_TG(14:0_18:0_18:0)+NH4 | 1_TG(15:0_16:0_19:0)+NH4 | 1_TG(15:0_17:0_18:0)+NH4 | 1_TG(14:0_17:0_19:0)+NH4 | 1_TG(15:0_15:0_20:0)+NH4_852.8018_16.46	32700000	28500000	30200000	29000000	16200000	15900000	21200000	16900000	32800000	30400000	33800000	30200000	14400000	14500000	16000000	14800000
2_TG(16:0_18:1_18:1)+NH4 | 2_TG(14:0_18:1_20:1)+NH4 | 1_TG(16:0_18:1_18:1)+NH4 | 1_TG(16:1_18:0_18:1)+NH4 | 1_TG(14:0_18:1_20:1)+NH4 | 1_TG(16:0_18:0_18:2)+NH4 | 1_TG(16:0_16:1_20:1)+NH4 | 1_TG(16:0_16:0_20:2)+NH4 | 1_TG(14:0_16:0_22:2)+NH4 | 1_TG(14:0_18:0_20:2)+NH4_876.8024_16.06	30200000	23500000	24100000	24400000	9.74992e+06	8.64072e+06	21900000	12700000	69900000	66300000	73500000	65200000	15600000	13100000	26000000	17600000
2_TG(16:0_18:1_22:1)+NH4 | 1_TG(18:0_18:1_20:1)+NH4 | 1_TG(16:0_18:1_22:1)+NH4 | 1_TG(16:0_20:1_20:1)+NH4 | 1_TG(14:0_20:1_22:1)+NH4 | 1_TG(14:0_18:1_24:1)+NH4 | 1_TG(16:0_18:0_22:2)+NH4 | 1_TG(18:1_18:1_20:0)+NH4 | 1_TG(16:1_18:1_22:0)+NH4 | 1_TG(16:1_18:0_22:1)+NH4 | 1_TG(16:1_20:0_20:1)+NH4 | 1_TG(16:0_16:1_24:1)+NH4 | 1_TG(14:0_20:0_22:2)+NH4_932.8644_16.74	4.79285e+06	3.77705e+06	4.22697e+06	4.05368e+06	1.01677e+06	1.04023e+06	1.87656e+06	1.14691e+06	11800000	11500000	13700000	11300000	1.65914e+06	1.2134e+06	2.254e+06	1.63975e+06
2_TG(16:0_20:1_20:2)+NH4 | 2_TG(16:0_18:1_22:2)+NH4 | 2_TG(18:1_18:1_20:1)+NH4 | 2_TG(16:1_20:1_20:1)+NH4 | 1_TG(18:1_18:1_20:1)+NH4 | 1_TG(16:0_18:1_22:2)+NH4 | 1_TG(18:0_18:1_20:2)+NH4 | 1_TG(16:1_18:1_22:1)+NH4 | 1_TG(16:0_20:1_20:2)+NH4 | 1_TG(18:0_18:2_20:1)+NH4 | 1_TG(16:1_20:1_20:1)+NH4 | 1_TG(16:1_18:0_22:2)+NH4 | 1_TG(16:0_18:2_22:1)+NH4_930.8493_16.42	3.57165e+06	2.73356e+06	2.90017e+06	2.7827e+06	998758	956839	1.44774e+06	1.07671e+06	11700000	11700000	13500000	11400000	1.98954e+06	1.50516e+06	2.62423e+06	1.91819e+06
2_TG(16:1_18:1_22:2)+NH4_928.8337_16.10	2.00454e+06	1.54706e+06	1.7697e+06	1.65836e+06	531588	616054	720604	615285	4.95115e+06	4.84389e+06	5.46014e+06	4.60199e+06	1.18346e+06	884742	1.64647e+06	1.2005e+06
2_TG(17:0_17:0_17:0)+NH4 | 1_TG(16:0_17:0_18:0)+NH4 | 1_TG(17:0_17:0_17:0)+NH4_866.8176_16.63	1880000000	1660000000	1800000000	1550000000	1540000000	1380000000	1400000000	1430000000	1510000000	1300000000	1390000000	1490000000	1210000000	1280000000	1230000000	1340000000
2_TG(17:0_17:0_17:0)+Na | 1_TG(17:0_17:0_17:0)+Na_871.7727_16.63	42000000	39000000	40500000	37000000	37600000	34700000	35300000	35600000	37200000	33000000	35100000	37300000	32400000	33600000	32600000	34200000
2_TG(17:0_17:0_19:0)+NH4 | 1_TG(17:0_17:0_19:0)+NH4 | 1_TG(17:0_18:0_18:0)+NH4 | 1_TG(16:0_18:0_19:0)+NH4 | 1_TG(15:0_19:0_19:0)+NH4_894.8484_16.95	37800000	31100000	35800000	28900000	28200000	25000000	25500000	25100000	28200000	22900000	25400000	27200000	20800000	22000000	21100000	22800000
2_TG(18:0_18:1_18:1)+NH4 | 1_TG(16:0_18:1_20:1)+NH4 | 1_TG(18:0_18:1_18:1)+NH4 | 1_TG(14:0_18:1_22:1)+NH4 | 1_TG(16:1_18:0_20:1)+NH4 | 1_TG(14:0_20:1_20:1)+NH4 | 1_TG(16:0_16:1_22:1)+NH4 | 1_TG(16:0_18:0_20:2)+NH4_904.8333_16.42	13100000	10100000	10600000	10200000	3.23555e+06	3.0042e+06	8.74847e+06	4.75997e+06	35900000	34500000	40200000	34200000	5.744e+06	4.56477e+06	7.95536e+06	5.86668e+06
2_TG(18:1_18:1_22:1)+NH4 | 2_TG(16:1_18:1_24:1)+NH4 | 2_TG(18:1_20:1_20:1)+NH4 | 1_TG(18:0_18:1_22:2)+NH4 | 1_TG(18:1_18:1_22:1)+NH4 | 1_TG(18:1_20:1_20:1)+NH4 | 1_TG(16:1_18:1_24:1)+NH4 | 1_TG(16:1_20:1_22:1)+NH4 | 1_TG(16:0_20:1_22:2)+NH4 | 1_TG(16:0_20:2_22:1)+NH4 | 1_TG(18:0_20:1_20:2)+NH4_958.8803_16.72	2.07926e+06	1.55307e+06	1.89097e+06	1.68386e+06	538610	427814	623003	489529	5.46367e+06	5.61725e+06	6.15307e+06	5.15605e+06	835799	626671	1.11641e+06	759992
2_TG(18:1_18:1_24:1)+NH4 | 1_TG(18:1_18:1_24:1)+NH4 | 2_TG(16:1_22:1_22:1)+NH4_986.9122_17.02	1.66821e+06	1.19041e+06	1.64926e+06	1.31177e+06	424065	332679	375369	377539	3.34305e+06	3.47356e+06	3.90455e+06	3.31999e+06	584783	406351	761652	515471
2_TG(18:2_18:2_20:2)+NH4_924.8012_15.55	720356	442229	486587	551849	267398	238346	171688	290558	1.42562e+06	1.07548e+06	1.17735e+06	1.11869e+06	520553	323998	972561	515762
2_TG(22:1_22:1_22:1)+NH4_1,071.0065_17.02	104951	49186.6	97230.2	82964.4			2820.5		222843	265146	287224	225741	6562.27		10515.7	10015.5
3_PE(30:1)+H_662.4764_7.63	3.84787e+06	3.40383e+06	3.27768e+06	3.20588e+06	4.70612e+06	4.83162e+06	5.07722e+06	4.60136e+06	3.61464e+06	4.12197e+06	2.60525e+06	3.13127e+06	6.7647e+06	4.24798e+06	7.64185e+06	5.65139e+06
3_PE(36:0)+H | 1_PE(17:0_19:0)+H | 2_PE(36:0)+H_748.5856_11.15	6.36474e+06	5.93727e+06	6.33509e+06	5.08173e+06	5.41311e+06	4.65271e+06	4.62312e+06	4.53799e+06	5.28692e+06	4.21067e+06	2.73006e+06	3.81986e+06	3.8351e+06	2.86937e+06	3.97502e+06	4.00246e+06
3_PE(37:2)+H | 2_PE(37:2)+H_758.5704_9.60	6.8976e+06	6.01905e+06	6.02819e+06	5.47863e+06	4.61936e+06	4.74433e+06	4.70304e+06	3.97328e+06	4.9972e+06	5.29839e+06	3.4802e+06	4.03705e+06	4.38863e+06	3.0412e+06	5.15252e+06	3.81476e+06
3_PE(40:2)+H_800.6174_11.19	9.49208e+06	8.48391e+06	7.70282e+06	7.37929e+06	6.09547e+06	6.38215e+06	6.46803e+06	5.6438e+06	11500000	12000000	8.20214e+06	9.18949e+06	7.353e+06	5.55952e+06	8.7237e+06	6.87629e+06
3_PE(40:3)+H_798.6013_10.14	8.35852e+06	7.40439e+06	6.8487e+06	6.57717e+06	5.43802e+06	5.57921e+06	5.69823e+06	4.7208e+06	8.71365e+06	8.52309e+06	6.56043e+06	7.07453e+06	5.83415e+06	4.30342e+06	6.9717e+06	5.15396e+06
3_PE(42:1)+H | 2_PE(42:1)+H_830.6645_13.53	1.26714e+06	1.18764e+06	1.0883e+06	1.05538e+06	443082	576042	599213	460260	1.89545e+06	2.03862e+06	1.13642e+06	1.45064e+06	729657	526671	884335	661673
3_PE(42:2)+H | 2_PE(42:2)+H_828.6491_12.46	3.3073e+06	2.89659e+06	2.7822e+06	2.62321e+06	1.71359e+06	1.919e+06	1.90386e+06	1.45711e+06	4.34929e+06	5.10847e+06	3.08528e+06	3.78318e+06	2.71264e+06	1.90615e+06	3.12773e+06	2.30641e+06
3_PE(42:5)+H_822.5999_9.80	2.83757e+06	2.58159e+06	2.62351e+06	2.21778e+06	2.00763e+06	1.90005e+06	1.9798e+06	1.651e+06	1.74293e+06	1.83934e+06	1.13617e+06	1.07474e+06	744042	946462	1.51725e+06	1.09674e+06
3_PE(42:7)+H_818.5688_8.95	1.70206e+06	1.71582e+06	1.86874e+06	1.71316e+06	1.31493e+06	1.51995e+06	1.44523e+06	1.03496e+06	984134	1.01357e+06	521099	958033	875228	766932	999149	612663
3_PE(42:7)+H_818.5683_8.62	521273	385621	493090	388266	347063	295094	364111	108282	303739	138011	209273	133679	214277	63126.6	142404	222227
3_PI(34:1)+NH4_854.5759_8.40	24800000	21500000	20600000	18200000	8.17283e+06	8.4807e+06	10600000	6.694e+06	23200000	21800000	6.93845e+06	9.77324e+06	9.23933e+06	3.52696e+06	10600000	6.35951e+06
3_PI(34:2)+NH4_852.5608_7.76	7.84626e+06	6.16023e+06	5.72411e+06	4.8278e+06	4.56066e+06	4.75206e+06	4.8611e+06	3.613e+06	7.77831e+06	6.93812e+06	1.98887e+06	3.34742e+06	5.88807e+06	2.7175e+06	5.81537e+06	4.26886e+06
3_PI(34:2)+NH4_852.5609_7.91	1.62566e+06	1.4185e+06	1.33662e+06	573090	916100	1.08013e+06	1.34904e+06	858278	2.97454e+06	2.07396e+06	650835	1.40216e+06	1.60208e+06	740034	1.62049e+06	592834
3_PI(36:1)+NH4_882.6059_9.18	22200000	20900000	19900000	16300000	7.06401e+06	7.26935e+06	8.61196e+06	5.77863e+06	27800000	28400000	9.04312e+06	11900000	7.66587e+06	2.97584e+06	8.61583e+06	5.4566e+06
3_PI(36:2)+NH4_880.5906_8.44	52600000	51800000	48800000	38000000	23400000	23100000	26200000	18300000	72800000	69300000	22000000	34000000	31600000	14400000	36100000	24100000
3_PI(36:2)+NH4_880.5912_8.66	8.2651e+06	6.99803e+06	6.36337e+06	5.46934e+06	2.50475e+06	2.77911e+06	3.15762e+06	2.09673e+06	23300000	24900000	8.36868e+06	10900000	5.09758e+06	2.38438e+06	6.52469e+06	4.11132e+06
3_PI(36:3)+NH4_878.5757_7.99	4.1985e+06	3.43783e+06	2.87686e+06	2.76224e+06	5.09141e+06	4.93764e+06	5.40398e+06	3.93513e+06	13000000	8.39633e+06	2.72051e+06	3.92263e+06	7.38379e+06	2.22937e+06	4.3441e+06	5.68622e+06
3_PI(36:4)+NH4_876.5609_7.77	7.07954e+06	6.61493e+06	6.46672e+06	5.15804e+06	4.57865e+06	4.6562e+06	5.33327e+06	3.79512e+06	4.53631e+06	4.32668e+06	1.37656e+06	2.12892e+06	3.63553e+06	1.67002e+06	3.82327e+06	2.60639e+06
3_PI(38:2)+NH4_908.6221_9.33	9.53437e+06	8.65268e+06	10400000	6.77306e+06	2.90749e+06	3.33475e+06	3.45014e+06	2.43048e+06	19300000	19500000	7.5551e+06	9.14041e+06	3.74132e+06	1.73103e+06	4.9682e+06	3.07401e+06
3_PI(38:3)+NH4_906.6059_8.58	8.97038e+06	8.15723e+06	7.11043e+06	6.40572e+06	3.58308e+06	3.77808e+06	4.17042e+06	2.73555e+06	35500000	18200000	12200000	16200000	5.5277e+06	4.68164e+06	11600000	7.77932e+06
3_PI(38:3)+NH4_906.6060_8.75	6.99808e+06	5.86888e+06	5.51427e+06	5.20027e+06	2.46476e+06	2.34088e+06	2.88244e+06	2.30109e+06	16800000	15900000	5.82186e+06	8.06071e+06	4.22544e+06	2.17749e+06	5.30047e+06	3.57437e+06
3_PI(38:4)+NH4_904.5908_8.46	55400000	50600000	51200000	41600000	20300000	22100000	22700000	16400000	52900000	54000000	19000000	25300000	17800000	7.86248e+06	20900000	13500000
3_PI(38:4)+NH4_904.5912_8.25	4.76128e+06	4.03639e+06	3.48686e+06	3.33788e+06	3.14799e+06	3.07255e+06	3.52797e+06	2.36143e+06	5.12074e+06	4.67423e+06	1.63589e+06	1.54439e+06	3.19813e+06	1.40809e+06	3.57242e+06	1.94217e+06
3_PI(38:5)+NH4_902.5763_7.81	19400000	18600000	17000000	15100000	15300000	14800000	14600000	11800000	15500000	14600000	4.84903e+06	7.45373e+06	14500000	7.38409e+06	14500000	11100000
3_PI(40:4)+NH4_932.6205_9.00	7.10561e+06	6.64717e+06	6.90781e+06	5.57693e+06	2.75708e+06	3.25073e+06	3.27784e+06	2.35815e+06	6.97303e+06	7.33737e+06	2.66072e+06	2.98166e+06	2.55417e+06	1.15444e+06	2.86729e+06	1.95425e+06
3_Plasmanyl-PE(38:4)+H_754.5743_9.48	3.07332e+06	2.80115e+06	2.63313e+06	2.41725e+06	1.21592e+06	1.65496e+06	2.07275e+06	1.22575e+06	3.97337e+06	4.83432e+06	2.89201e+06	3.6516e+06	1.78509e+06	1.3741e+06	2.393e+06	1.66113e+06
3_PMeOH(32:1)+NH4_678.5059_8.14	786503	1.37785e+06	1.08423e+06	1.07337e+06	2.87267e+06	2.2972e+06	4.22926e+06	2.77385e+06	1.14145e+06	1.00751e+06	773850	741030	3.23105e+06	2.95714e+06	5.45598e+06	3.49771e+06
3_PMeOH(34:4)+NH4_700.4905_7.43	2.12494e+06	2.00746e+06	1.90447e+06	1.59945e+06	1.60847e+06	1.52717e+06	2.20309e+06	1.53954e+06	1.0282e+06	1.13664e+06	741302	874292	2.12774e+06	1.39143e+06	2.73994e+06	1.79189e+06
3_PMeOH(36:5)+NH4_726.5052_7.54	10200000	9.37672e+06	8.75301e+06	8.67468e+06	8.58076e+06	8.34547e+06	11000000	8.87327e+06	9.55805e+06	10100000	8.43885e+06	8.74595e+06	11900000	8.26042e+06	13000000	10300000
3_PMeOH(40:8)+NH4_776.5203_7.56	1.32778e+06	1.3648e+06	1.25743e+06	1.21538e+06	1.427e+06	1.4135e+06	1.62821e+06	1.41299e+06	868440	957415	893022	751786	1.28914e+06	961127	1.78397e+06	1.27433e+06
1_Cer-NS(d18:1/17:0)+HCO2 | 1_Cer-NS(d20:1/15:0)+HCO220_8.79	185000000	165000000	159000000	181000000	151000000	158000000	153000000	170000000	173000000	170000000	143000000	144000000	138000000	151000000	161000000	166000000
1_Cer-NS(d18:1/16:0)+HCO2 | 1_Cer-NS(d16:1/18:0)+HCO220_8.39	40900000	35700000	36600000	40700000	24200000	25000000	30400000	28700000	80500000	87100000	81200000	72700000	38900000	32500000	50800000	44900000
1_Cer-NS(d18:1/24:1)+HCO2 | 1_Cer-NS(d20:2/22:0)+HCO220_11.13	19300000	16500000	16900000	19000000	9.3634e+06	9.80115e+06	12200000	10900000	34800000	37400000	35300000	32800000	17100000	14100000	21300000	18400000
1_Cer-NS(d18:1/18:0)+HCO220_9.21	8.94422e+06	7.78869e+06	7.82656e+06	8.73491e+06	5.15155e+06	5.51346e+06	6.48196e+06	6.04517e+06	15300000	17000000	16200000	14500000	7.45881e+06	5.99981e+06	9.82833e+06	8.51472e+06
1_Cer-NS(d18:1/14:0)+HCO2 | 1_Cer-NS(d16:1/16:0)+HCO220_7.64	7.56276e+06	6.39336e+06	6.33373e+06	7.34564e+06	5.89703e+06	5.87567e+06	6.86183e+06	6.85076e+06	15700000	17500000	15300000	14100000	10500000	8.32968e+06	13100000	12300000
1_Cer-NS(d18:2/24:1)+HCO2 | 1_Cer-NS(d20:3/22:0)+HCO2 | 1_Cer-NS(d18:1/24:2)+HCO220_10.10	6.76656e+06	5.85603e+06	5.74288e+06	6.74662e+06	3.03648e+06	3.36231e+06	4.20358e+06	3.8694e+06	13100000	15100000	13400000	12500000	5.89906e+06	4.94849e+06	7.87184e+06	6.92549e+06
1_Cer-NS(d18:2/16:0)+HCO220_7.72	5.53549e+06	4.64249e+06	4.59649e+06	5.39895e+06	2.48687e+06	2.67391e+06	3.51446e+06	3.10685e+06	10900000	12100000	10400000	10200000	4.608e+06	3.72922e+06	5.85567e+06	5.35045e+06
1_Cer-NS(d18:1/24:0)+HCO220_12.56	6.2113e+06	5.34064e+06	5.71603e+06	6.23503e+06	2.26019e+06	2.67065e+06	3.3588e+06	2.87658e+06	10200000	11400000	10500000	9.69168e+06	4.04457e+06	3.29697e+06	5.12472e+06	4.5147e+06
1_Cer-NS(d18:2/18:0)+HCO2 | 1_Cer-NS(d18:1/18:1)+HCO220_8.46	4.52292e+06	3.65106e+06	3.8348e+06	4.36644e+06	2.17348e+06	2.29569e+06	2.72225e+06	2.67804e+06	10300000	11000000	10400000	9.5713e+06	4.05428e+06	3.26906e+06	5.28686e+06	4.71076e+06
1_Cer-NS(d18:1/22:0)+HCO220_11.24	4.70332e+06	4.01781e+06	4.28638e+06	4.67656e+06	2.5119e+06	2.7358e+06	3.4597e+06	3.06326e+06	6.93001e+06	7.41526e+06	6.63679e+06	6.40384e+06	4.03737e+06	3.23225e+06	4.88745e+06	4.29629e+06
1_Cer-NS(d18:1/22:1)+HCO2 | 1_Cer-NS(d16:1/24:1)+HCO220_10.03	2.74376e+06	2.40479e+06	2.21779e+06	2.64827e+06	2.47679e+06	2.68485e+06	3.27703e+06	3.10184e+06	5.14983e+06	5.81184e+06	5.49103e+06	8.02921e+06	3.29865e+06	2.79028e+06	4.29272e+06	6.02868e+06
1_Cer-NS(d18:2/22:0)+HCO2 | 1_Cer-NS(d18:1/22:1)+HCO213_10.17	1.89024e+06	1.53216e+06	1.64861e+06	1.8175e+06	1.05477e+06	1.11954e+06	1.33046e+06	1.25688e+06	3.46755e+06	3.84576e+06	3.21455e+06	3.27967e+06	1.87225e+06	1.44925e+06	2.49489e+06	2.32463e+06
1_Cer-NS(d17:1/16:0)+HCO220_8.01	1.66454e+06	1.40532e+06	1.47462e+06	1.65303e+06	986237	1.07823e+06	1.21021e+06	1.22764e+06	3.80748e+06	4.24039e+06	3.90605e+06	3.51123e+06	1.70631e+06	1.38405e+06	2.13544e+06	1.93898e+06
1_Cer-NS(d18:1/20:0)+HCO220_10.11	1.01568e+06	910948	918527	1.03309e+06	630154	681865	884558	793006	1.55692e+06	1.79858e+06	1.6359e+06	1.5134e+06	1.01334e+06	786113	1.28233e+06	1.13745e+06
1_CL(16:1_18:1_18:1_18:1)-H | 1_CL(16:0_18:1_18:1_18:2)-H20_15.42	4.04451e+06	4.07523e+06	4.07429e+06	4.04753e+06	2.11823e+06	2.26021e+06	2.54617e+06	2.48596e+06	6.54162e+06	5.60685e+06	3.06103e+06	4.68818e+06	3.13426e+06	1.91525e+06	3.56754e+06	3.4599e+06
1_CL(16:1_18:1_18:1_18:2)-H20_15.08	2.9765e+06	2.95229e+06	3.04687e+06	3.00048e+06	1.87947e+06	1.74348e+06	1.97574e+06	1.90831e+06	3.83188e+06	3.17362e+06	2.05969e+06	2.79359e+06	2.07689e+06	1.18703e+06	2.21484e+06	2.10397e+06
1_CL(16:1_16:1_18:1_18:1)-H20_15.05	2.00992e+06	1.86634e+06	1.8799e+06	1.8803e+06	887955	902004	1.06016e+06	935400	3.95468e+06	3.2951e+06	2.0136e+06	2.86123e+06	1.72078e+06	1.06097e+06	1.94665e+06	1.89094e+06
1_CL(16:1_18:1_18:1_18:1)-2H | 1_CL(16:0_18:1_18:1_18:2)-2H20_15.42	1.33368e+06	1.30513e+06	1.33394e+06	1.33548e+06	736021	835833	853712	842294	2.15126e+06	1.76967e+06	1.08975e+06	1.52744e+06	1.09048e+06	659610	1.21918e+06	1.16584e+06
1_CL(18:1_18:1_18:1_18:2)-H20_15.45	2.92929e+06	2.98896e+06	3.11799e+06	2.88528e+06	2.17729e+06	2.13784e+06	2.39781e+06	2.31402e+06	2.87535e+06	2.4821e+06	1.41054e+06	2.1091e+06	1.65462e+06	914117	1.70066e+06	1.7561e+06
1_CL(18:1_18:1_18:2_18:2)-H20_15.12	1.9317e+06	1.8983e+06	2.15119e+06	1.94059e+06	1.56773e+06	1.44896e+06	1.5771e+06	1.5256e+06	1.57322e+06	1.37683e+06	838787	1.06885e+06	871431	464510	993256	989305
1_CL(18:1_18:1_18:1_18:2)-2H20_15.46	1.11951e+06	1.02915e+06	1.16475e+06	1.10773e+06	878920	832536	928537	871058	1.02285e+06	1.01773e+06	615347	846593	681101	334345	730620	713027
1_CL(20:1_20:1_20:1_22:5)-2H20_8.62	2.04414e+06	1.5243e+06	1.82247e+06	1.75205e+06	1.24673e+06	1.2972e+06	1.38289e+06	1.3998e+06	1.45572e+06	1.34023e+06	1.09779e+06	1.14011e+06	868184	737667	1.06792e+06	1.02831e+06
1_DMPE(14:1_16:1)-H | 1_PE(16:1_16:1)-H | 1_PE(14:0_18:2)-H | 1_PE(14:1_18:1)-H20_7.26	2.32134e+06	1.94236e+06	1.92553e+06	2.24979e+06	1.63349e+06	1.61608e+06	1.93009e+06	1.69098e+06	2.94674e+06	3.02654e+06	1.64737e+06	2.20609e+06	2.48924e+06	1.67106e+06	2.5515e+06	2.40377e+06
1_DMPE(14:0_16:0)-H | 1_MMPE(15:0_16:0)-H | 1_PE(16:0_16:0)-H | 1_PE(14:0_18:0)-H | 1_MMPE(14:0_17:0)-H | 1_PE(15:0_17:0)-H | 1_DMPE(15:0_15:0)-H20_8.59	1.67421e+06	1.45998e+06	1.59617e+06	1.47887e+06	1.6253e+06	1.73911e+06	1.77375e+06	1.72775e+06	1.99101e+06	1.68594e+06	941426	1.23431e+06	1.63086e+06	1.20005e+06	1.7761e+06	1.45115e+06
1_DMPE(17:1_18:1)-H | 1_MMPE(18:1_18:1)-H20_9.01	2.38532e+06	2.05686e+06	2.23089e+06	2.18993e+06	1.717e+06	1.76288e+06	1.89341e+06	1.91049e+06	1.68209e+06	1.72219e+06	1.04867e+06	1.31389e+06	1.60964e+06	1.13382e+06	1.79062e+06	1.6904e+06
1_FAHFA(2:0/18:3)-H20_0.43	4.13763e+06	3.86851e+06	3.59315e+06	4.32058e+06	3.69509e+06	3.89072e+06	4.14183e+06	4.46777e+06	3.72551e+06	3.73945e+06	3.38416e+06	3.31333e+06	3.30993e+06	3.50466e+06	3.49235e+06	3.88574e+06
1_FAHFA(2:0/16:2)-H20_0.41	575877	550599	478067	599164	574256	510431	868259	714567	549274	594087	419241	468204	419007	405176	525036	550607
1_HexCer-NS(d18:1/12:0)+HCO2 | 1_HexCer-NS(d14:1/16:0)+HCO220_6.20	130000000	119000000	113000000	129000000	115000000	119000000	111000000	121000000	120000000	117000000	114000000	103000000	104000000	111000000	113000000	120000000
1_HexCer-NS(d18:1/16:0)+HCO220_7.87	2.76288e+06	2.60484e+06	2.54869e+06	2.65712e+06	2.82001e+06	2.68222e+06	3.64377e+06	3.07865e+06	2.47578e+06	2.89471e+06	2.07534e+06	2.25969e+06	1.98699e+06	1.44537e+06	1.88776e+06	1.94581e+06
1_LPC(16:0)+HCO220_1.10	7.94542e+06	7.07996e+06	6.52245e+06	7.73049e+06	2.39642e+06	2.61991e+06	3.51013e+06	3.04147e+06	8.64489e+06	10500000	5.03673e+06	7.19037e+06	1.80448e+06	1.59664e+06	2.71845e+06	2.21344e+06
1_LPC(17:0)+HCO220_1.45	95700000	83900000	82100000	92600000	78200000	83500000	77500000	84000000	89300000	85200000	61800000	70300000	72000000	75700000	79600000	81200000
1_LPC(18:0)+HCO220_1.94	2.32859e+06	2.06179e+06	2.03992e+06	2.41323e+06	1.09791e+06	1.164e+06	1.54871e+06	1.48956e+06	2.391e+06	2.83629e+06	1.44996e+06	2.08339e+06	865753	745732	1.40508e+06	1.22924e+06
1_LPC(18:1)+HCO215_1.18	2.2279e+06	1.93271e+06	1.78792e+06	2.09187e+06	582032	704260	916587	805533	3.47466e+06	4.08741e+06	2.17657e+06	2.94145e+06	466251	391636	740434	591754
1_LPC(19:0)+HCO220_2.61	297000000	295000000	284000000	451000000	328000000	283000000	372000000	447000000	377000000	332000000	261000000	361000000	312000000	347000000	307000000	454000000
1_LPE(16:0)-H20_1.14	1.70736e+06	1.53252e+06	1.48564e+06	1.59458e+06	594193	672447	971996	755793	1.78591e+06	2.04596e+06	655279	1.25092e+06	297107	202312	419941	308480
1_LPE(18:0)-H20_2.01	5.43341e+06	4.85054e+06	4.88311e+06	4.95634e+06	2.33997e+06	2.50865e+06	3.47896e+06	2.79894e+06	7.45907e+06	7.73065e+06	2.82458e+06	4.99568e+06	1.49688e+06	1.09025e+06	2.09644e+06	1.55063e+06
1_LPE(18:1)-H14_1.20	2.27514e+06	1.95828e+06	1.85108e+06	2.09731e+06	872379	1.00669e+06	1.32024e+06	1.02125e+06	2.93262e+06	3.29696e+06	1.51533e+06	2.32383e+06	579356	468265	842077	648904
1_LPE(20:4)-H20_0.78	941440	918719	785937	901280	597297	723136	874445	762479	1.14569e+06	1.13508e+06	1.39765e+06	1.19334e+06	281876	319564	477237	357911
1_MMPE(17:1_22:5)-H | 1_PE(18:1_22:5)-H | 1_DMPE(16:1_22:5)-H | 1_PE(20:2_20:4)-H20_8.21	871130	764845	827562	851236	930418	776188	768860	825031	432581	425631	230098	364110	457796	338445	539629	492468
1_PC(14:0_16:0)+HCO2 | 1_PC(15:0_15:0)+HCO2 | 2_PC(14:0_16:0)+HCO220_7.69	54200000	49900000	49600000	53300000	44200000	45200000	56300000	50000000	34400000	36400000	25200000	28500000	45600000	35400000	50600000	46800000
1_PC(14:0_16:1)+HCO2 | 1_PC(14:1_16:0)+HCO220_7.03	12000000	10400000	10400000	11300000	10800000	10400000	13000000	12100000	10100000	9.2398e+06	7.39571e+06	8.20137e+06	14300000	10100000	14500000	13800000
1_PC(14:0_14:0)+HCO2 | 1_PC(12:0_16:0)+HCO220_6.95	11000000	9.91499e+06	10100000	10600000	8.66868e+06	8.67027e+06	11300000	10000000	6.4735e+06	6.87598e+06	4.5662e+06	5.28937e+06	11100000	8.15133e+06	12500000	11300000
1_PC(16:0_18:1)+HCO2 | 1_PC(16:1_18:0)+HCO2 | 1_PC(14:0_20:1)+HCO220_8.45	253000000	228000000	229000000	248000000	151000000	155000000	177000000	167000000	289000000	300000000	249000000	258000000	174000000	144000000	200000000	183000000
1_PC(16:0_16:1)+HCO2 | 1_PC(14:0_18:1)+HCO220_7.75	132000000	120000000	118000000	128000000	74800000	76300000	93900000	83900000	133000000	136000000	107000000	116000000	98400000	74200000	104000000	97900000
1_PC(16:0_16:0)+HCO2 | 1_PC(14:0_18:0)+HCO2 | 2_PC(16:0_16:0)+HCO220_8.41	40300000	37500000	38300000	39800000	36600000	36700000	43000000	39500000	25900000	26900000	18900000	20300000	33200000	27500000	38900000	34400000
1_PC(16:0_20:4)+HCO220_7.77	14200000	12800000	13900000	14200000	10400000	10400000	11800000	11300000	9.08153e+06	9.51719e+06	8.69044e+06	8.42659e+06	8.04412e+06	6.20749e+06	9.61904e+06	8.65895e+06
1_PC(16:0_22:4)+HCO2 | 1_PC(18:1_20:3)+HCO2 | 1_PC(18:2_20:2)+HCO220_8.25	4.90564e+06	4.30844e+06	4.74035e+06	4.93072e+06	5.20497e+06	3.66944e+06	5.71633e+06	5.5143e+06	3.2757e+06	3.49729e+06	2.66093e+06	3.1501e+06	2.80102e+06	2.16003e+06	3.25236e+06	3.26381e+06
1_PC(16:0_22:6)+HCO219_7.58	3.98213e+06	3.61968e+06	3.89833e+06	4.02919e+06	2.94367e+06	2.97821e+06	3.39415e+06	3.30427e+06	2.18054e+06	2.4081e+06	2.01549e+06	1.95074e+06	2.41492e+06	1.77367e+06	2.68261e+06	2.45056e+06
1_PC(16:0_22:1)+HCO2 | 1_PC(18:0_20:1)+HCO2 | 1_PC(18:1_20:0)+HCO214_10.06	2.92288e+06	2.58044e+06	2.48127e+06	2.83539e+06	1.61552e+06	1.60498e+06	1.84708e+06	1.71442e+06	3.32008e+06	3.62656e+06	2.86179e+06	2.95201e+06	1.84098e+06	1.43513e+06	2.24343e+06	1.93135e+06
1_PC(16:1_18:1)+HCO2 | 1_PC(16:0_18:2)+HCO2 | 1_PC(14:0_20:2)+HCO220_7.81	93300000	82500000	82700000	90300000	51800000	51300000	60700000	57200000	130000000	132000000	113000000	115000000	71400000	55200000	77300000	72800000
1_PC(16:1_16:1)+HCO2 | 1_PC(14:0_18:2)+HCO2 | 1_PC(14:1_18:1)+HCO220_7.18	8.8393e+06	7.45041e+06	7.78643e+06	8.5621e+06	7.65359e+06	7.39444e+06	8.34554e+06	8.09581e+06	9.75915e+06	9.88284e+06	7.61392e+06	8.345e+06	9.58268e+06	7.05704e+06	9.44177e+06	9.13259e+06
1_PC(16:1_18:2)+HCO220_7.26	7.03855e+06	5.22505e+06	5.46893e+06	6.03732e+06	4.42053e+06	4.62875e+06	4.93049e+06	5.13654e+06	3.74151e+06	9.04034e+06	7.23344e+06	3.15649e+06	5.65588e+06	2.00125e+06	6.3092e+06	5.62799e+06
1_PC(16:1_18:2)+HCO2 | 1_PC(16:0_18:3)+HCO23_7.37	3.88138e+06	3.38476e+06	3.40903e+06	3.8028e+06	2.50883e+06	2.42222e+06	2.83321e+06	2.59605e+06	5.2944e+06	5.15948e+06	4.40341e+06	4.44205e+06	3.2591e+06	2.43787e+06	3.43356e+06	3.23766e+06
1_PC(16:1_17:1)+HCO2 | 1_PC(15:1_18:1)+HCO2 | 1_PC(15:0_18:2)+HCO220_7.47	2.55218e+06	2.23609e+06	2.33357e+06	2.37105e+06	1.67029e+06	1.60578e+06	2.01501e+06	1.70233e+06	2.62938e+06	2.8731e+06	2.1236e+06	2.32349e+06	1.83844e+06	1.28766e+06	1.77745e+06	1.85196e+06
1_PC(17:0_17:0)+HCO2 | 1_PC(16:0_18:0)+HCO2 | 2_PC(17:0_17:0)+HCO220_9.20	42200000	39200000	37300000	40100000	37100000	38600000	36500000	37800000	36600000	35300000	28600000	27800000	32000000	33600000	36600000	34500000
1_PC(17:0_18:1)+HCO2 | 1_PC(17:1_18:0)+HCO2 | 1_PC(15:0_20:1)+HCO220_8.83	6.35888e+06	5.56176e+06	5.80377e+06	6.1815e+06	3.94398e+06	4.04448e+06	4.66104e+06	4.25045e+06	5.31996e+06	6.06776e+06	4.99315e+06	5.04312e+06	3.79375e+06	2.96334e+06	4.36249e+06	3.95278e+06
1_PC(17:0_19:0)+HCO2 | 1_PC(16:0_20:0)+HCO2 | 1_PC(18:0_18:0)+HCO220_10.07	1.26134e+06	1.19954e+06	1.23538e+06	1.61127e+06	1.25798e+06	1.15336e+06	1.41681e+06	1.63692e+06	1.34384e+06	1.20375e+06	794873	1.16098e+06	1.16004e+06	1.13523e+06	1.22195e+06	1.47922e+06
1_PC(17:1_18:1)+HCO2 | 1_PC(15:0_20:2)+HCO2 | 1_PC(17:0_18:2)+HCO220_8.13	7.49462e+06	6.54908e+06	7.15767e+06	7.39461e+06	4.37012e+06	4.1556e+06	4.83161e+06	4.65703e+06	10100000	10500000	8.77971e+06	8.7775e+06	5.0761e+06	3.87543e+06	5.50491e+06	5.13514e+06
1_PC(17:1_20:1)+HCO220_8.82	3.42641e+06	3.01975e+06	3.11281e+06	3.24162e+06	1.8054e+06	1.86902e+06	2.21736e+06	1.96183e+06	4.83211e+06	5.15836e+06	4.59466e+06	4.44572e+06	2.07392e+06	1.68748e+06	2.43724e+06	2.30079e+06
1_PC(18:0_18:1)+HCO2 | 1_PC(16:0_20:1)+HCO2 | 1_PC(16:1_20:0)+HCO220_9.23	46000000	40900000	41000000	44600000	26900000	27500000	32000000	29500000	52800000	57200000	48200000	48000000	34000000	26600000	40900000	36000000
1_PC(18:0_20:4)+HCO218_8.46	3.9439e+06	3.56407e+06	3.9026e+06	3.77275e+06	3.88534e+06	3.90085e+06	4.00992e+06	4.18109e+06	2.2507e+06	2.31962e+06	2.12648e+06	2.15231e+06	3.51595e+06	2.88822e+06	4.24382e+06	3.85138e+06
1_PC(18:1_18:1)+HCO2 | 1_PC(16:0_20:2)+HCO2 | 1_PC(16:1_20:1)+HCO2 | 1_PC(18:0_18:2)+HCO2 | 1_PC(14:0_22:2)+HCO220_8.47	113000000	99400000	99100000	109000000	61600000	61700000	70100000	67200000	181000000	183000000	164000000	163000000	84000000	70300000	96300000	89300000
1_PC(18:1_18:2)+HCO2 | 1_PC(16:1_20:2)+HCO2 | 1_PC(16:0_20:3)+HCO220_7.91	15300000	13700000	14200000	26300000	15200000	14600000	16800000	16200000	19600000	19900000	18700000	35400000	18400000	8.16888e+06	11600000	10800000
1_PC(18:1_20:1)+HCO2 | 1_PC(16:0_22:2)+HCO2 | 1_PC(16:1_22:1)+HCO220_9.20	17700000	15400000	15000000	16800000	9.15113e+06	9.26122e+06	10300000	10000000	29400000	31100000	28600000	27100000	12300000	10100000	14900000	13200000
1_PC(18:1_18:2)+HCO2 | 1_PC(16:0_20:3)+HCO2 | 1_PC(16:1_20:2)+HCO213_8.04	11300000	9.67604e+06	9.91065e+06	12800000	6.6872e+06	6.37129e+06	7.35989e+06	7.05695e+06	19200000	19700000	18900000	17800000	8.86377e+06	6.80466e+06	9.66324e+06	8.7602e+06
1_PC(18:1_20:2)+HCO2 | 1_PC(18:2_20:1)+HCO2 | 1_PC(16:1_22:2)+HCO220_8.59	11100000	9.36681e+06	9.76575e+06	10100000	5.18368e+06	5.0488e+06	5.45305e+06	5.35329e+06	16700000	17300000	18300000	16100000	7.6589e+06	6.67856e+06	5.67789e+06	8.56736e+06
1_PC(18:1_20:4)+HCO2 | 1_PC(16:0_22:5)+HCO220_7.79	8.73907e+06	7.81472e+06	8.46224e+06	8.81543e+06	7.17864e+06	6.94572e+06	7.38365e+06	7.44864e+06	7.74435e+06	7.8516e+06	7.2352e+06	6.96383e+06	6.27861e+06	4.85041e+06	7.11363e+06	6.51417e+06
1_PC(18:1_20:2)+HCO2 | 1_PC(18:0_20:3)+HCO2 | 1_PC(18:2_20:1)+HCO2 | 1_PC(16:0_22:3)+HCO26_8.75	3.83117e+06	3.20761e+06	3.32734e+06	3.487e+06	2.26742e+06	2.19081e+06	1.46224e+06	2.22418e+06	4.91563e+06	5.08067e+06	5.82083e+06	5.09656e+06	2.71414e+06	2.29267e+06	3.42483e+06	2.76133e+06
1_PC(18:1_22:4)+HCO220_8.28	3.21709e+06	2.75535e+06	3.13918e+06	3.23696e+06	2.67026e+06	2.52624e+06	2.89288e+06	2.75329e+06	1.9768e+06	2.11926e+06	1.82487e+06	1.85076e+06	2.05318e+06	1.57762e+06	2.28108e+06	2.14977e+06
1_PC(18:1_22:1)+HCO2 | 1_PC(20:1_20:1)+HCO2 | 1_PC(16:1_24:1)+HCO220_10.07	3.12616e+06	2.78604e+06	2.67479e+06	3.17755e+06	1.94831e+06	1.89106e+06	2.1948e+06	2.06593e+06	4.36368e+06	4.66985e+06	4.04945e+06	3.97241e+06	2.21967e+06	1.60337e+06	2.61092e+06	2.38776e+06
1_PC(18:1_20:3)+HCO2 | 1_PC(18:2_20:2)+HCO217_8.10	2.61968e+06	2.25412e+06	2.41e+06	2.51539e+06	1.92457e+06	1.47486e+06	2.13781e+06	2.12065e+06	3.52559e+06	3.38386e+06	3.25589e+06	3.11748e+06	1.67955e+06	1.22146e+06	1.86382e+06	1.54955e+06
1_PC(18:1_22:2)+HCO2 | 1_PC(18:2_22:1)+HCO220_9.34	2.72726e+06	1.84462e+06	2.34409e+06	2.51862e+06	1.70034e+06	1.74488e+06	1.94127e+06	1.8937e+06	4.05472e+06	4.14865e+06	4.18138e+06	3.78295e+06	1.89174e+06	1.45963e+06	2.21958e+06	1.96755e+06
1_PC(18:1_22:3)+HCO220_8.83	2.48651e+06	2.16939e+06	2.43781e+06	2.46101e+06	1.99701e+06	1.95661e+06	2.22728e+06	2.03276e+06	1.33375e+06	1.46016e+06	1.37791e+06	1.29621e+06	1.04604e+06	809717	1.2541e+06	1.11938e+06
1_PC(18:1_22:6)+HCO220_7.60	2.1362e+06	1.82207e+06	1.98279e+06	2.09487e+06	1.75145e+06	1.60384e+06	1.77531e+06	1.79629e+06	1.97625e+06	2.02917e+06	1.79886e+06	1.77073e+06	1.6704e+06	1.28738e+06	1.91376e+06	1.77644e+06
1_PC(19:0_19:0)+HCO220_11.14	101000000	99400000	100000000	140000000	110000000	100000000	119000000	141000000	123000000	110000000	67500000	98800000	102000000	98000000	103000000	123000000
1_PC(20:1_20:4)+HCO2 | 1_PC(18:0_22:5)+HCO218_8.46	1.20865e+06	995030	1.07133e+06	1.51704e+06	1.26122e+06	986108	1.23666e+06	1.02981e+06	829168	1.01786e+06	826115	807077	1.00957e+06	763216	1.14019e+06	1.04675e+06
1_PE(15:0_15:0)-H | 1_MMPE(14:0_15:0)-H | 2_PE(15:0_15:0)-H | 1_PE(14:0_16:0)-H | 1_DMPE(14:0_14:0)-H20_7.85	65500000	62600000	60200000	60800000	59300000	64900000	55800000	59200000	62700000	58900000	39600000	44600000	52700000	56000000	59600000	54800000
1_PE(16:0_18:1)-H | 1_DMPE(14:0_18:1)-H | 1_DMPE(16:0_16:1)-H | 1_PE(16:1_18:0)-H | 1_PE(14:0_20:1)-H20_8.63	45100000	39200000	40700000	42600000	36800000	39000000	42300000	39800000	40400000	40100000	24800000	32200000	42300000	31800000	47400000	42700000
1_PE(16:0_16:1)-H | 1_DMPE(14:0_16:1)-H | 1_DMPE(14:1_16:0)-H | 1_PE(14:0_18:1)-H20_7.90	9.56768e+06	8.52112e+06	8.68347e+06	9.28916e+06	6.88791e+06	7.40044e+06	8.22492e+06	7.5404e+06	10100000	10200000	6.004e+06	7.94582e+06	10200000	7.1187e+06	10800000	9.8907e+06
1_PE(16:0_20:4)-H20_7.91	11200000	10100000	10800000	11000000	6.89569e+06	7.17672e+06	8.14143e+06	7.53296e+06	8.02197e+06	8.38556e+06	5.61272e+06	6.72382e+06	5.39943e+06	4.14482e+06	6.32357e+06	5.63267e+06
1_PE(16:0_22:4)-H | 1_PE(18:1_20:3)-H | 1_DMPE(18:2_18:2)-H4_8.41	3.63732e+06	3.33136e+06	3.6147e+06	3.66889e+06	3.38743e+06	3.26459e+06	3.56105e+06	3.52545e+06	2.12969e+06	2.17386e+06	936126	1.66147e+06	2.09982e+06	1.60272e+06	2.35494e+06	2.09304e+06
1_PE(16:0_22:6)-H | 1_PE(18:2_20:4)-H20_7.71	3.17529e+06	3.01005e+06	3.23643e+06	3.22249e+06	2.90487e+06	3.03122e+06	3.05917e+06	3.03791e+06	1.77825e+06	1.90928e+06	1.25722e+06	1.49901e+06	1.83184e+06	1.32279e+06	2.05554e+06	1.77813e+06
1_PE(16:0_17:1)-H | 1_MMPE(15:0_17:1)-H | 1_MMPE(16:0_16:1)-H | 1_DMPE(15:0_16:1)-H | 1_PE(15:0_18:1)-H | 1_PE(16:1_17:0)-H20_8.26	1.68759e+06	1.50009e+06	1.57398e+06	1.64988e+06	1.24191e+06	1.30339e+06	1.48976e+06	1.37281e+06	1.42455e+06	1.44303e+06	813764	1.11327e+06	1.3792e+06	966737	1.52691e+06	1.40382e+06
1_PE(16:1_18:1)-H | 1_DMPE(16:1_16:1)-H | 1_PE(16:0_18:2)-H20_7.94	26000000	22700000	22900000	24700000	14600000	15200000	17700000	16300000	29300000	29700000	19400000	23900000	22100000	16000000	23500000	21800000
1_PE(17:0_17:0)-H | 1_MMPE(16:0_17:0)-H | 1_PE(16:0_18:0)-H | 1_DMPE(16:0_16:0)-H20_9.41	176000000	177000000	180000000	226000000	195000000	181000000	211000000	238000000	214000000	195000000	103000000	158000000	175000000	154000000	188000000	202000000
1_PE(17:0_18:1)-H | 1_MMPE(16:0_18:1)-H | 1_MMPE(17:0_17:1)-H | 1_PE(17:1_18:0)-H | 1_DMPE(16:0_17:1)-H20_9.03	3.31949e+06	2.9337e+06	3.12162e+06	3.22007e+06	2.64842e+06	2.71905e+06	3.00898e+06	2.83362e+06	2.4091e+06	2.45489e+06	1.33819e+06	1.7544e+06	2.20663e+06	1.57678e+06	2.54676e+06	2.18464e+06
1_PE(17:0_19:0)-H | 1_DMPE(17:0_17:0)-H | 1_MMPE(17:0_18:0)-H | 1_MMPE(16:0_19:0)-H | 1_PE(18:0_18:0)-H20_10.31	1.68216e+06	1.63931e+06	1.6621e+06	2.25831e+06	1.81524e+06	1.64979e+06	1.97667e+06	2.27286e+06	2.04055e+06	1.80851e+06	681574	1.29517e+06	1.72013e+06	1.26769e+06	1.72651e+06	1.85464e+06
1_PE(17:0_20:4)-H20_8.27	1.61657e+06	1.39337e+06	1.59282e+06	1.57169e+06	1.07341e+06	1.13983e+06	1.17485e+06	1.12849e+06	1.05639e+06	1.03904e+06	684204	868710	752397	550552	907107	810559
1_PE(17:1_18:1)-H | 1_DMPE(16:1_17:1)-H | 1_MMPE(17:1_17:1)-H | 1_MMPE(16:1_18:1)-H20_8.29	3.84501e+06	3.45438e+06	3.60694e+06	3.68072e+06	2.38296e+06	2.46116e+06	2.83466e+06	2.56003e+06	3.41253e+06	3.50341e+06	2.14528e+06	2.78537e+06	2.6362e+06	1.98573e+06	3.04601e+06	2.69566e+06
1_PE(18:0_20:4)-H | 1_DMPE(18:2_18:2)-H16_8.63	60700000	51900000	56500000	57900000	40500000	41800000	43800000	43400000	49900000	49600000	35400000	41700000	33000000	24900000	38200000	34800000
1_PE(18:0_18:1)-H | 1_DMPE(16:0_18:1)-H | 1_DMPE(16:1_18:0)-H | 1_PE(16:0_20:1)-H | 1_PE(16:1_20:0)-H20_9.44	41500000	36000000	38100000	37800000	32200000	33900000	35200000	33100000	34500000	34100000	21700000	26700000	30700000	22900000	35900000	30800000
1_PE(18:0_18:2)-H | 1_DMPE(16:0_18:2)-H | 1_PE(18:1_18:1)-H | 1_DMPE(16:1_18:1)-H | 1_PE(16:0_20:2)-H | 1_PE(16:1_20:1)-H3_8.87	5.12873e+06	4.45356e+06	4.37114e+06	4.98289e+06	2.97642e+06	3.07751e+06	3.38737e+06	3.06519e+06	6.96769e+06	6.72401e+06	4.9322e+06	5.48962e+06	3.6719e+06	2.89213e+06	4.44214e+06	3.7826e+06
1_PE(18:0_22:4)-H | 1_PE(20:2_20:2)-H20_9.18	5.95784e+06	5.35169e+06	5.53138e+06	5.85406e+06	4.02552e+06	4.14679e+06	4.16708e+06	4.25336e+06	3.58484e+06	3.55164e+06	1.93265e+06	2.66984e+06	2.99754e+06	2.22224e+06	3.50898e+06	3.03162e+06
1_PE(18:0_22:6)-H20_8.40	4.64379e+06	4.19618e+06	4.55464e+06	4.51352e+06	3.24508e+06	3.33103e+06	3.50406e+06	3.34003e+06	2.98922e+06	2.90859e+06	1.69379e+06	2.13889e+06	2.69749e+06	1.93458e+06	3.10163e+06	2.67355e+06
1_PE(18:0_20:2)-H | 1_DMPE(18:0_18:2)-H | 1_PE(18:1_20:1)-H | 1_DMPE(18:1_18:1)-H | 1_DMPE(16:1_20:1)-H8_9.69	2.36365e+06	1.99351e+06	1.97199e+06	2.29155e+06	1.61643e+06	1.61606e+06	1.7476e+06	1.6627e+06	2.57858e+06	2.49202e+06	1.67064e+06	2.19307e+06	1.27662e+06	802493	2.07987e+06	1.86541e+06
1_PE(18:1_18:1)-H | 1_DMPE(16:1_18:1)-H | 1_PE(16:1_20:1)-H | 1_PE(16:0_20:2)-H | 1_DMPE(16:0_18:2)-H | 1_PE(18:0_18:2)-H | 2_PE(18:1_18:1)-H20_8.65	94600000	83900000	85400000	89900000	62200000	64600000	69400000	66500000	85200000	80900000	56400000	66800000	73200000	56400000	81100000	74700000
1_PE(18:1_20:4)-H | 1_PE(16:0_22:5)-H | 1_MMPE(15:0_22:5)-H | 1_DMPE(14:0_22:5)-H20_7.94	18600000	16100000	17200000	18100000	12900000	12900000	12400000	13300000	15800000	15800000	12900000	14100000	10400000	7.37532e+06	11900000	10500000
1_PE(18:1_18:2)-H | 1_DMPE(16:1_18:2)-H | 1_PE(16:1_20:2)-H20_8.07	16700000	14600000	15200000	16200000	10800000	10800000	12200000	11600000	18700000	19100000	13300000	9.25862e+06	12300000	9.19191e+06	13700000	12600000
1_PE(18:1_20:1)-H | 1_DMPE(18:1_18:1)-H | 1_DMPE(16:1_20:1)-H | 1_PE(16:1_22:1)-H20_9.41	12200000	10600000	11000000	11300000	9.058e+06	9.44653e+06	9.57152e+06	9.28446e+06	10400000	10700000	7.22154e+06	8.51499e+06	9.42409e+06	7.28016e+06	11200000	10200000
1_PE(18:1_18:2)-H | 1_DMPE(16:1_18:2)-H | 1_PE(16:0_20:3)-H | 1_PE(16:1_20:2)-H | 1_DMPE(16:0_18:3)-H1_8.18	5.19212e+06	4.33489e+06	4.53329e+06	4.89585e+06	2.90137e+06	2.95985e+06	3.38762e+06	3.10998e+06	6.83699e+06	6.94117e+06	5.10666e+06	5.9356e+06	3.91525e+06	3.10295e+06	4.53641e+06	4.08938e+06
1_PE(18:1_20:2)-H | 1_PE(18:0_20:3)-H | 1_DMPE(16:0_20:3)-H | 1_DMPE(18:1_18:2)-H | 1_PE(18:2_20:1)-H | 1_PE(16:0_22:3)-H20_8.95	5.02564e+06	4.72578e+06	4.60359e+06	4.82501e+06	2.91396e+06	3.53437e+06	3.83587e+06	3.28606e+06	5.35303e+06	5.15062e+06	3.94755e+06	4.42736e+06	3.3153e+06	2.46918e+06	4.1212e+06	3.30837e+06
1_PE(18:1_22:4)-H20_8.44	4.48893e+06	4.01763e+06	4.32479e+06	4.47376e+06	3.95545e+06	3.8864e+06	3.94002e+06	3.9616e+06	2.38179e+06	2.3275e+06	1.41189e+06	1.7989e+06	2.31533e+06	1.83704e+06	2.57644e+06	2.39814e+06
1_PE(18:1_22:1)-H | 1_DMPE(18:1_20:1)-H | 1_DMPE(16:1_22:1)-H | 1_PE(16:1_24:1)-H | 1_PE(18:0_22:2)-H | 1_PE(20:1_20:1)-H | 1_DMPE(16:0_22:2)-H19_10.31	4.69613e+06	4.09841e+06	3.92819e+06	4.34332e+06	2.87831e+06	3.04353e+06	3.35611e+06	3.11129e+06	5.51829e+06	5.56865e+06	3.29201e+06	4.16489e+06	3.63266e+06	2.68742e+06	4.23251e+06	3.64833e+06
1_PE(18:1_22:6)-H20_7.74	3.78895e+06	3.381e+06	3.71362e+06	3.7823e+06	3.72889e+06	3.58458e+06	3.5313e+06	3.58285e+06	2.51272e+06	2.36117e+06	1.60547e+06	2.02901e+06	2.52848e+06	1.83418e+06	2.83207e+06	2.51635e+06
1_PE(18:1_22:2)-H | 1_DMPE(16:1_22:2)-H | 1_DMPE(18:1_20:2)-H | 1_DMPE(18:2_20:1)-H | 1_PE(20:1_20:2)-H20_9.52	3.24602e+06	2.78211e+06	2.72203e+06	3.0089e+06	2.20839e+06	2.33723e+06	2.38214e+06	2.3766e+06	3.41421e+06	3.40762e+06	2.31977e+06	2.70528e+06	2.3781e+06	1.85968e+06	2.80795e+06	2.49199e+06
1_PE(18:1_20:3)-H | 1_DMPE(16:1_20:3)-H | 1_DMPE(18:2_18:2)-H4_8.24	2.78452e+06	2.40556e+06	2.61664e+06	2.6639e+06	1.80765e+06	1.76144e+06	1.9425e+06	1.9725e+06	2.39722e+06	2.37176e+06	1.72407e+06	1.84569e+06	1.64373e+06	1.17307e+06	1.88764e+06	1.67779e+06
1_PE(18:1_22:5)-H | 1_DMPE(16:1_22:5)-H | 1_MMPE(17:1_22:5)-H | 1_PE(20:2_20:4)-H9_7.95	1.04334e+06	948658	1.0528e+06	968056	1.34332e+06	1.21558e+06	1.16577e+06	1.16658e+06	278375	183165	81615.8	118984	565333	446427	708894	632237
1_PE(20:1_20:4)-H | 1_DMPE(18:1_20:4)-H | 1_DMPE(16:0_22:5)-H | 1_PE(18:0_22:5)-H | 1_PE(18:1_22:4)-H10_8.62	4.15973e+06	3.64949e+06	3.69135e+06	3.92119e+06	2.84181e+06	2.66567e+06	2.75386e+06	2.82789e+06	3.18417e+06	3.03445e+06	2.12198e+06	2.41508e+06	1.6823e+06	1.74263e+06	2.61291e+06	2.31009e+06
1_PG(14:0_14:0)-H | 2_PG(14:0_14:0)-H20_6.61	126000000	118000000	112000000	122000000	114000000	120000000	110000000	114000000	121000000	114000000	69200000	86400000	98000000	103000000	112000000	106000000
1_PG(14:0_14:0)-H | 2_PG(14:0_14:0)-H20_6.27	80900000	78100000	73800000	77600000	72400000	75800000	69500000	73300000	77800000	72900000	46700000	55000000	62800000	68500000	71500000	67300000
1_PG(16:0_18:1)-H16_7.74	365254	356115	337134	369435	220090	247638	240153	259548	611469	727893	747423	591253	385826	335932	534721	447514
1_PG(16:1_18:1)-H20_7.47	683943	629246	540565	685289	644942	598563	659387	602466	1.30196e+06	1.08278e+06	738189	887506	1.41283e+06	1.03089e+06	1.65078e+06	1.43465e+06
1_PG(17:0_17:0)-H | 2_PG(17:0_17:0)-H20_8.76	205000000	209000000	210000000	271000000	235000000	216000000	254000000	296000000	258000000	230000000	63600000	174000000	215000000	192000000	223000000	249000000
1_PG(18:1_18:1)-H20_7.68	2.10211e+06	1.91405e+06	1.69318e+06	2.03681e+06	905371	973325	1.36842e+06	1.0939e+06	4.49401e+06	5.88271e+06	3.90696e+06	4.21491e+06	1.23607e+06	1.05711e+06	1.69566e+06	1.42957e+06
1_PI(16:0_18:1)-H | 1_PI(16:1_18:0)-H20_7.92	12600000	12300000	12600000	11400000	5.95403e+06	6.18642e+06	7.4274e+06	5.9086e+06	12400000	11900000	1.43685e+06	4.88115e+06	6.6397e+06	2.88177e+06	6.82719e+06	5.4432e+06
1_PI(16:0_20:4)-H20_7.30	5.51408e+06	5.22976e+06	5.60002e+06	4.96243e+06	4.20217e+06	4.25977e+06	5.11071e+06	4.05496e+06	4.13315e+06	3.97567e+06	567045	1.86151e+06	3.50362e+06	1.67237e+06	3.51353e+06	2.85511e+06
1_PI(16:0_18:2)-H9_7.50	1.16719e+06	1.11991e+06	1.05487e+06	1.05892e+06	647412	634125	859342	610134	2.39241e+06	2.45942e+06	312370	935345	1.13355e+06	453132	1.26346e+06	879312
1_PI(16:1_18:1)-H | 1_PI(16:0_18:2)-H20_7.30	5.65437e+06	6.18289e+06	5.27836e+06	5.11662e+06	4.91785e+06	4.27925e+06	4.98539e+06	4.15992e+06	7.66786e+06	6.86112e+06	944883	3.27677e+06	5.99624e+06	2.91622e+06	5.9452e+06	4.8506e+06
1_PI(18:0_20:4)-H16_7.96	23300000	22900000	23700000	20900000	11200000	12400000	12700000	10900000	24600000	25400000	3.74621e+06	11200000	9.89381e+06	5.01864e+06	10800000	8.48878e+06
1_PI(18:0_18:1)-H20_8.62	10700000	10200000	10800000	9.54445e+06	4.22133e+06	4.44663e+06	5.24331e+06	4.12728e+06	14700000	14400000	1.61917e+06	5.55927e+06	4.73785e+06	2.03276e+06	4.86903e+06	3.87235e+06
1_PI(18:0_18:2)-H | 1_PI(18:1_18:1)-H | 1_PI(16:0_20:2)-H12_8.17	4.75227e+06	4.25597e+06	3.99314e+06	3.87962e+06	1.87198e+06	1.98578e+06	2.2792e+06	1.81703e+06	13600000	13400000	2.11076e+06	6.57015e+06	3.40185e+06	1.90906e+06	3.53345e+06	2.68966e+06
1_PI(18:0_20:2)-H | 1_PI(18:1_20:1)-H | 1_PI(16:0_22:2)-H20_8.75	4.08189e+06	4.19143e+06	5.96978e+06	3.52874e+06	1.94575e+06	1.43912e+06	1.80739e+06	1.41811e+06	9.08432e+06	8.48769e+06	1.46808e+06	3.99016e+06	2.05438e+06	1.00509e+06	2.50403e+06	1.67172e+06
1_PI(18:0_20:2)-H | 1_PI(18:1_20:1)-H14_8.88	2.13488e+06	1.79868e+06	2.79298e+06	1.9712e+06	898607	1.11941e+06	779868	846673	10000000	9.85156e+06	1.50002e+06	4.60449e+06	1.72728e+06	992011	1.93398e+06	1.39979e+06
1_PI(18:0_22:4)-H20_8.44	1.89475e+06	1.86194e+06	2.00617e+06	1.76628e+06	904755	1.05567e+06	1.07083e+06	921096	2.07789e+06	2.05347e+06	195545	844823	816727	394144	959109	714843
1_PI(18:0_20:5)-H | 1_PI(18:1_20:4)-H10_7.48	1.08127e+06	1.00331e+06	1.58622e+06	907391	1.06205e+06	566779	648825	982745	1.85955e+06	1.48929e+06	313438	563058	1.18548e+06	668865	1.18701e+06	957128
1_PI(18:1_18:1)-H20_7.95	22900000	21900000	21700000	20300000	15000000	13800000	17100000	14300000	36100000	33100000	4.74597e+06	15600000	19200000	10100000	20400000	16700000
1_PI(18:1_20:4)-H20_7.34	14000000	13200000	14700000	12400000	12500000	11900000	13000000	12100000	14600000	12300000	2.04331e+06	6.52179e+06	13100000	6.84624e+06	13700000	11500000
1_PI(18:1_18:2)-H9_7.51	5.15971e+06	4.88852e+06	4.78895e+06	2.36258e+06	4.65971e+06	4.58857e+06	5.1561e+06	4.41607e+06	9.06154e+06	10400000	1.11263e+06	5.17453e+06	3.72268e+06	2.00476e+06	4.05227e+06	3.74192e+06
1_PI(18:1_20:2)-H20_8.07	3.71893e+06	3.19706e+06	3.11235e+06	3.12628e+06	1.98804e+06	2.06305e+06	2.28333e+06	2.01517e+06	18700000	7.67658e+06	1.49219e+06	3.92891e+06	3.05877e+06	1.81276e+06	7.08698e+06	2.96206e+06
1_PI(18:1_20:2)-H | 1_PI(18:0_20:3)-H20_8.23	3.66545e+06	3.96959e+06	4.11582e+06	3.79907e+06	1.50336e+06	1.61489e+06	2.00926e+06	1.77103e+06	10600000	9.43375e+06	1.49513e+06	4.83176e+06	2.99484e+06	1.5194e+06	3.66685e+06	2.82413e+06
1_Plasmanyl-PC(O-16:0/18:1)+HCO2 | 1_Plasmanyl-PC(O-18:1/16:0)+HCO2 | 1_Plasmenyl-PC(P-18:0/16:0)+HCO2 | 1_Plasmanyl-PC(O-18:0/16:1)+HCO220_8.89	16000000	14200000	12900000	15200000	7.27534e+06	7.8249e+06	9.5997e+06	8.44456e+06	48900000	52900000	40400000	43500000	16600000	13900000	20700000	18300000
1_Plasmanyl-PC(O-16:0/16:0)+HCO2 | 1_Plasmanyl-PC(O-18:0/14:0)+HCO220_8.87	8.37423e+06	7.42698e+06	6.52162e+06	7.84036e+06	3.08075e+06	3.51843e+06	4.49399e+06	3.82924e+06	20700000	23800000	14700000	17000000	8.29262e+06	7.39648e+06	11200000	9.38297e+06
1_Plasmanyl-PE(O-18:0/22:6)-H20_8.79	6.07837e+06	5.49296e+06	5.5238e+06	5.58609e+06	3.55108e+06	3.82991e+06	3.61475e+06	3.40885e+06	5.16198e+06	5.86901e+06	3.85168e+06	4.50748e+06	3.49245e+06	2.79645e+06	4.60501e+06	3.61516e+06
1_Plasmanyl-PC(O-16:1/18:1)+HCO2 | 1_Plasmenyl-PC(P-16:0/18:1)+HCO2 | 1_Plasmenyl-PC(P-16:1/18:0)+HCO2 | 1_Plasmenyl-PC(P-18:1/16:0)+HCO2 | 1_Plasmanyl-PC(O-18:1/16:1)+HCO2 | 1_Plasmenyl-PC(P-18:0/16:1)+HCO220_8.78	3.93653e+06	3.46604e+06	3.18878e+06	3.58005e+06	2.19478e+06	2.52617e+06	2.92609e+06	2.7279e+06	9.52165e+06	10900000	10400000	9.53671e+06	6.25388e+06	5.23156e+06	7.75586e+06	6.84045e+06
1_Plasmanyl-PC(O-16:0/16:1)+HCO2 | 1_Plasmanyl-PC(O-18:1/14:0)+HCO2 | 1_Plasmenyl-PC(P-18:0/14:0)+HCO2 | 1_Plasmanyl-PC(O-16:1/16:0)+HCO2 | 1_Plasmenyl-PC(P-16:0/16:0)+HCO220_8.16	4.03451e+06	3.46204e+06	3.11532e+06	3.71867e+06	1.05535e+06	1.20733e+06	1.78371e+06	1.34943e+06	15200000	16600000	11700000	13200000	4.61731e+06	3.49382e+06	5.34348e+06	4.71772e+06
1_Plasmanyl-PC(O-16:0/14:0)+HCO220_8.09	2.99416e+06	2.8328e+06	2.47742e+06	2.87232e+06	1.56843e+06	1.64236e+06	2.17783e+06	1.8304e+06	6.03335e+06	6.98036e+06	5.02395e+06	5.29718e+06	3.42846e+06	2.86395e+06	4.2397e+06	3.77319e+06
1_Plasmanyl-PE(O-16:0/18:1)-H | 1_Plasmanyl-PE(O-18:0/16:1)-H4_9.09	3.28027e+06	2.90467e+06	2.81447e+06	3.21207e+06	1.22131e+06	1.32928e+06	1.68403e+06	1.40927e+06	3.68797e+06	4.20557e+06	2.40591e+06	3.15757e+06	2.32174e+06	1.77095e+06	2.60198e+06	2.22162e+06
1_Plasmanyl-PC(O-18:1/18:1)+HCO2 | 1_Plasmenyl-PC(P-18:0/18:1)+HCO2 | 1_Plasmanyl-PC(O-16:0/20:2)+HCO220_8.90	2.68201e+06	2.41875e+06	2.1239e+06	2.62602e+06	1.38242e+06	1.49329e+06	1.81506e+06	1.61086e+06	10600000	11400000	9.70846e+06	9.65998e+06	2.24019e+06	1.75719e+06	2.82437e+06	2.68699e+06
1_Plasmanyl-PS(O-18:0/17:0)-H | 1_Plasmanyl-PC(O-16:1/16:0)+HCO2 | 1_Plasmenyl-PC(P-16:0/16:0)+HCO220_8.75	2.45161e+06	2.18804e+06	2.12106e+06	2.21398e+06	1.53432e+06	1.72783e+06	2.00001e+06	1.69843e+06	3.51677e+06	4.0506e+06	3.88234e+06	3.37793e+06	2.58546e+06	2.23257e+06	3.23867e+06	2.68359e+06
1_Plasmanyl-PC(O-16:0/20:4)+HCO2 | 1_Plasmenyl-PC(P-18:1/18:2)+HCO2 | 1_Plasmenyl-PC(P-16:1/20:2)+HCO220_8.16	2.89865e+06	2.33818e+06	2.18632e+06	2.81243e+06	798001	915552	1.11495e+06	984580	3.89949e+06	4.27834e+06	3.55523e+06	3.49286e+06	1.53328e+06	1273247	1.88592e+06	1.66965e+06
1_Plasmanyl-PC(O-16:1/20:4)+HCO2 | 1_Plasmenyl-PC(P-16:0/20:4)+HCO220_8.03	1.33659e+06	1.24991e+06	1.20416e+06	1.24913e+06	1.36508e+06	1.54936e+06	1.70937e+06	1.5772e+06	1.65645e+06	2.08968e+06	2.27121e+06	1.86698e+06	2.48349e+06	2.00003e+06	3.32637e+06	2.83734e+06
1_Plasmanyl-PE(O-18:0/20:4)-H20_9.12	1.53659e+06	1.56511e+06	1.57531e+06	1.57419e+06	914252	963493	1.14638e+06	998152	2.00611e+06	2.36701e+06	1.54877e+06	1.72281e+06	1.05602e+06	729259	1.22983e+06	1.01089e+06
1_Plasmanyl-PC(O-18:1/16:1)+HCO2 | 1_Plasmenyl-PC(P-18:0/16:1)+HCO2 | 1_Plasmanyl-PC(O-16:0/18:2)+HCO2 | 1_Plasmanyl-PC(O-16:1/18:1)+HCO2 | 1_Plasmenyl-PC(P-16:0/18:1)+HCO2 | 1_Plasmenyl-PC(P-18:1/16:0)+HCO220_8.29	2.19109e+06	1.45747e+06	1.16622e+06	2.12131e+06	455238	499517	741947	633425	7.75909e+06	8.41636e+06	6.51849e+06	4.61635e+06	1.97956e+06	1.40441e+06	2.16253e+06	1.69572e+06
1_Plasmanyl-PC(O-18:0/18:1)+HCO2 | 1_Plasmanyl-PC(O-16:0/20:1)+HCO220_9.74	1.64896e+06	1.36556e+06	1.1921e+06	1.56549e+06	613673	723774	696199	713801	7.14105e+06	8.10496e+06	5.78893e+06	6.42125e+06	1.62204e+06	1.31192e+06	2.11765e+06	1.81277e+06
1_Plasmanyl-PC(O-16:1/16:1)+HCO2 | 1_Plasmenyl-PC(P-16:0/16:1)+HCO2 | 1_Plasmenyl-PC(P-16:1/16:0)+HCO2 | 1_Plasmenyl-PC(P-18:1/14:0)+HCO2 | 1_OxPE(18:1_18:0(1O))-H20_8.05	1.10998e+06	1.02526e+06	945904	1.05656e+06	698379	770706	953145	790456	2.67109e+06	2.99804e+06	2.69319e+06	2.61953e+06	1.97338e+06	1.6084e+06	2.33858e+06	2.07741e+06
1_Plasmanyl-PC(O-18:1/18:1)+HCO2 | 1_Plasmenyl-PC(P-18:0/18:1)+HCO2 | 1_Plasmanyl-PC(O-16:1/20:1)+HCO2 | 1_Plasmenyl-PC(P-16:0/20:1)+HCO2 | 1_Plasmenyl-PC(P-16:1/20:0)+HCO220_9.58	828264	777082	677818	787563	430022	493565	615858	507723	2.60688e+06	2.88167e+06	2.44456e+06	2.36079e+06	1.43823e+06	1.14201e+06	1.87576e+06	1.56995e+06
1_Plasmanyl-PC(O-16:0/22:2)+HCO2 | 1_Plasmanyl-PC(O-18:0/20:2)+HCO2 | 1_Plasmanyl-PC(O-18:1/20:1)+HCO2 | 1_Plasmenyl-PC(P-18:0/20:1)+HCO220_9.87	796115	681021	630220	774757	431262	415457	508585	460705	2.35743e+06	2.48548e+06	2.1025e+06	2.17542e+06	673118	498093	967603	803468
1_Plasmanyl-PC(O-16:1/18:2)+HCO2 | 1_Plasmenyl-PC(P-16:0/18:2)+HCO2 | 1_Plasmenyl-PC(P-16:1/18:1)+HCO2 | 1_Plasmenyl-PC(P-18:1/16:1)+HCO219_8.17	680385	488177	430093	473011	323550	394610	494136	386937	1.33812e+06	1.52419e+06	1.33639e+06	1.33929e+06	1.07562e+06	820970	1.23806e+06	1.05697e+06
1_Plasmanyl-PC(O-16:0/18:2)+HCO2 | 1_Plasmanyl-PC(O-18:1/16:1)+HCO2 | 1_Plasmenyl-PC(P-18:0/16:1)+HCO2 | 1_Plasmenyl-PC(P-18:1/16:0)+HCO210_8.42	666876	584467	526808	666974	171741	202222	244991	224088	2.71128e+06	2.81675e+06	2.37591e+06	2.50475e+06	543452	325834	757431	436152
1_Plasmanyl-PC(O-16:1/20:3)+HCO2 | 1_Plasmenyl-PC(P-16:0/20:3)+HCO2 | 1_Plasmenyl-PC(P-18:1/18:2)+HCO2 | 1_Plasmenyl-PC(P-16:1/20:2)+HCO2 | 1_Plasmanyl-PC(O-16:0/20:4)+HCO212_8.30	527196	491744	426384	534273	196004	317079	233577	297105	1.06873e+06	1.09856e+06	1.1683e+06	1.07186e+06	450322	506393	648526	634439
1_Plasmanyl-PC(O-16:1/22:6)+HCO2 | 1_Plasmenyl-PC(P-16:0/22:6)+HCO220_7.82	253379	242622	219399	257485	319217	389174	408666	336907	328417	381644	383619	328750	717602	593906	933140	820179
1_Plasmenyl-PE(P-16:0/20:4)-H20_8.22	35400000	31400000	32000000	34000000	19800000	20900000	22400000	21700000	42500000	49200000	31800000	37300000	19200000	14500000	22100000	20200000
1_Plasmenyl-PE(P-16:0/18:1)-H | 1_Plasmenyl-PE(P-18:1/16:0)-H | 1_Plasmenyl-PE(P-18:0/16:1)-H20_8.99	29700000	27100000	25600000	28400000	18700000	20400000	23400000	21300000	39400000	46100000	27400000	33400000	29400000	22900000	34900000	30500000
1_Plasmenyl-PE(P-18:1/20:4)-H | 1_Plasmenyl-PE(P-16:0/22:5)-H20_8.23	26900000	23700000	24100000	25900000	15900000	16300000	16800000	16900000	28000000	31400000	21800000	24200000	13600000	10300000	15800000	14300000
1_Plasmenyl-PE(P-18:1/18:1)-H20_9.00	16500000	14500000	13700000	15600000	9.95898e+06	10300000	11400000	10800000	23100000	25700000	16400000	19700000	14100000	12300000	17100000	14600000
1_Plasmenyl-PE(P-18:0/20:4)-H20_8.98	14800000	13400000	13300000	14800000	9.12425e+06	9.41737e+06	9.9778e+06	9.67743e+06	15400000	18400000	11000000	13500000	7.82018e+06	6.13006e+06	9.47296e+06	8.22443e+06
1_Plasmenyl-PE(P-18:0/18:1)-H | 1_Plasmenyl-PE(P-16:0/20:1)-H20_9.84	9.79041e+06	8.84289e+06	8.46124e+06	9.37072e+06	5.42742e+06	5.90875e+06	6.77478e+06	5.85701e+06	14500000	17200000	9.42157e+06	12200000	9.67888e+06	7.14965e+06	11800000	10100000
1_Plasmenyl-PE(P-16:0/22:6)-H7_7.99	11400000	10300000	10300000	11100000	5.93748e+06	6.32816e+06	6.65691e+06	6.45023e+06	12200000	13900000	8.74186e+06	10700000	6.49482e+06	4.91043e+06	7.11204e+06	6.68341e+06
1_Plasmenyl-PE(P-16:0/22:2)-H20_9.96	4.98611e+06	4.50859e+06	3.82723e+06	4.64259e+06	2.84594e+06	3.27103e+06	3.24664e+06	3.04187e+06	8.86956e+06	8.69815e+06	5.77466e+06	7.45417e+06	4.3714e+06	3.35727e+06	5.24804e+06	4.80122e+06
1_Plasmenyl-PE(P-16:0/16:1)-H20_8.23	4.71517e+06	4.12962e+06	3.9809e+06	4.43366e+06	2.4628e+06	2.77194e+06	3.21324e+06	2.9107e+06	7.59561e+06	8.88274e+06	5.18389e+06	6.4404e+06	5.18312e+06	3.95671e+06	6.13018e+06	5.33685e+06
1_Plasmenyl-PE(P-18:1/22:6)-H20_8.01	4.66208e+06	4.16335e+06	4.21053e+06	4.38778e+06	2.96015e+06	2.85886e+06	2.892e+06	2.95735e+06	5.18122e+06	5.64467e+06	3.96269e+06	4.38146e+06	2.73443e+06	2.06141e+06	3.03367e+06	2.74389e+06
1_Plasmenyl-PE(P-18:0/22:4)-H20_9.56	4.03528e+06	4.02708e+06	3.74923e+06	4.35292e+06	3.10765e+06	3.16989e+06	3.33301e+06	3.39206e+06	3.69322e+06	4.08857e+06	2.06464e+06	2.89485e+06	2.62118e+06	2.00818e+06	3.21786e+06	2.74042e+06
1_Plasmenyl-PE(P-18:1/16:1)-H | 1_Plasmenyl-PE(P-16:0/18:2)-H9_8.35	3.95981e+06	3.38713e+06	3.39321e+06	3.66264e+06	2.09703e+06	2.12268e+06	2.583e+06	2.41404e+06	5.24567e+06	6.61404e+06	4.07266e+06	5.04619e+06	3.54325e+06	2.74592e+06	4.18251e+06	3.22636e+06
1_Plasmenyl-PE(P-18:1/18:2)-H | 1_Plasmenyl-PE(P-16:0/20:3)-H15_8.53	3.86123e+06	3.29465e+06	3.44513e+06	3.44304e+06	2.19954e+06	2.45795e+06	2.45348e+06	2.53748e+06	7.22398e+06	8.40523e+06	5.77243e+06	6.1817e+06	2.98524e+06	2.27784e+06	3.46473e+06	3.03597e+06
1_Plasmenyl-PE(P-18:0/22:6)-H20_8.71	3.47768e+06	3.19855e+06	3.22004e+06	3.38824e+06	2.13633e+06	2.22801e+06	2.29865e+06	2.16152e+06	3.32082e+06	3.96053e+06	2.58333e+06	3.07817e+06	2.10131e+06	1.62732e+06	2.45505e+06	2.10483e+06
1_Plasmenyl-PE(P-16:0/20:2)-H6_9.29	2.62897e+06	2.33194e+06	2.13741e+06	2.4327e+06	1.51179e+06	1.70844e+06	1.76164e+06	1.6324e+06	5.78317e+06	6.42848e+06	4.52052e+06	5.17651e+06	2.18916e+06	1.64761e+06	2.80878e+06	2.4847e+06
1_Plasmenyl-PE(P-18:1/20:2)-H17_9.35	2.77968e+06	2.68902e+06	1.98525e+06	2.10598e+06	706531	1.77191e+06	1.77631e+06	1.35821e+06	4.26844e+06	4.89715e+06	3.35667e+06	3.80264e+06	2.24818e+06	1.26924e+06	2.78588e+06	2.33004e+06
1_Plasmenyl-PE(P-16:0/22:5)-H20_8.49	2.87337e+06	2.69568e+06	2.59717e+06	2.75944e+06	1.57679e+06	1.70313e+06	1.68176e+06	1.62501e+06	3.64382e+06	3.99174e+06	2.33512e+06	3.04231e+06	1.65252e+06	1.26462e+06	1.88255e+06	1.72635e+06
1_Plasmenyl-PE(P-18:0/22:5)-H14_8.97	2.94447e+06	2.82427e+06	2.79323e+06	2.97584e+06	1.82381e+06	1.76527e+06	2.02811e+06	1.86786e+06	2.27152e+06	2.60431e+06	1.50974e+06	1.91438e+06	1.6594e+06	1.21897e+06	2.03619e+06	1.73253e+06
1_Plasmenyl-PE(P-18:1/22:2)-H | 1_Plasmanyl-PE(O-20:0/20:4)-H14_9.95	1.9553e+06	1.53009e+06	1.65238e+06	1.75592e+06	1.0967e+06	1.47716e+06	1.58828e+06	1.54941e+06	2.57994e+06	2.86622e+06	1.7148e+06	2.15597e+06	1.58318e+06	1.2078e+06	1.94615e+06	1.68664e+06
1_Plasmenyl-PE(P-16:0/18:2)-H20_8.51	1.74236e+06	1.36803e+06	1.87553e+06	1.42545e+06	960097	1.10914e+06	1.51996e+06	1.33146e+06	5.58429e+06	6.26e+06	4.54931e+06	4.98502e+06	1.64465e+06	1.48309e+06	2.31689e+06	1.92585e+06
1_Plasmenyl-PC(P-18:1/18:1)+HCO2 | 1_Plasmenyl-PC(P-16:1/20:1)+HCO2 | 1_Plasmanyl-PC(O-16:0/20:3)+HCO22_8.79	1.80706e+06	1.55271e+06	1.42885e+06	1.6157e+06	1.05207e+06	1.19393e+06	1.35414e+06	1.24515e+06	4.66543e+06	4.95916e+06	4.48135e+06	4.50786e+06	2.94526e+06	2.54256e+06	3.76309e+06	3.32397e+06
1_Plasmenyl-LPE(P-16:0)-H20_1.36	2.07254e+06	1.87904e+06	1.74674e+06	1.98948e+06	715420	793357	1.02347e+06	887903	3.14221e+06	4.00914e+06	1.40409e+06	2.4751e+06	471052	353756	639466	497853
1_Plasmenyl-PE(P-18:1/22:5)-H20_8.24	1.65317e+06	1.40169e+06	1.39218e+06	1.4488e+06	996975	1.13949e+06	874846	992150	1.50014e+06	1.59925e+06	1.11684e+06	1.29287e+06	980083	891371	1.21996e+06	1.10913e+06
1_Plasmenyl-PE(P-16:0/20:5)-H20_7.73	1.38454e+06	1.27418e+06	1.28054e+06	1.34784e+06	750048	711142	826002	709398	1.97821e+06	2.4725e+06	1.65155e+06	1.87762e+06	751927	519662	830198	789187
1_Plasmenyl-PS(P-16:0/20:3)-H | 1_Plasmenyl-PS(P-16:1/20:2)-H | 1_Plasmenyl-PS(P-18:1/18:2)-H20_8.99	924151	909406	808030	868306	630312	682713	777750	758883	1.31544e+06	1.49674e+06	920470	1.14568e+06	1.0571e+06	818548	1.2044e+06	1.09316e+06
1_Plasmenyl-PS(P-16:1/22:5)-H16_8.21	876441	779157	831534	814643	519277	559303	560776	577799	1.01753e+06	1.19108e+06	911211	1.01891e+06	524851	399273	618074	566615
1_Plasmenyl-LPE(P-18:0)-H20_2.45	903787	803566	879339	915025	450127	480221	652356	548152	1.22398e+06	1.5688e+06	584702	940433	336698	232571	424168	334543
1_Plasmenyl-LPE(P-18:1)-H20_1.47	799775	643068	605348	739754	298734	303612	410926	333796	1.19034e+06	1.4213e+06	575029	927143	130835	107681	182354	186396
1_Plasmenyl-PS(P-18:1/22:5)-H20_8.98	426643	385399	332483	394697	257405	302090	299008	281084	500785	566928	342490	420513	197186	189962	276702	231149
1_PS(14:0_14:0)-H | 3_PS(28:0)-H20_6.41	37000000	38800000	36600000	34500000	31600000	36500000	27300000	33100000	36800000	33500000	3.83699e+06	9.07761e+06	30300000	7.53143e+06	30200000	24500000
1_PS(17:0_17:0)-H | 3_PS(34:0)-H20_8.67	3.53911e+06	4.47323e+06	5.08176e+06	5.68743e+06	4.55202e+06	4.72187e+06	4.45633e+06	6.68427e+06	4.99237e+06	4.93799e+06	427571	3.16788e+06	5.7877e+06	970330	5.01452e+06	4.63521e+06
1_PS(18:0_18:1)-H | 3_PS(36:1)-H20_8.71	29700000	30600000	29800000	27800000	19000000	21000000	19700000	21500000	29700000	32100000	2.73597e+06	7.87256e+06	21300000	3.43054e+06	21600000	15700000
1_PS(18:0_20:4)-H | 3_PS(38:4)-H20_8.02	5.06725e+06	5.21819e+06	5.44514e+06	4.92632e+06	5.07242e+06	5.38782e+06	5.45986e+06	5.88175e+06	4.53078e+06	4.59652e+06	399292	1.2689e+06	4.89643e+06	819234	5.07564e+06	4.22047e+06
1_PS(18:0_22:4)-H | 3_PS(40:4)-H19_8.52	4.24198e+06	4.49292e+06	4.56561e+06	4.19001e+06	2.59597e+06	2.60628e+06	2.65469e+06	2.9735e+06	2.32385e+06	2.2808e+06	107206	477176	1.81547e+06	221140	1.81487e+06	1.44931e+06
1_PS(18:0_20:3)-H | 3_PS(38:3)-H18_8.31	2.12509e+06	2.35707e+06	2.24033e+06	2.28911e+06	1.41962e+06	1.51438e+06	1.38837e+06	1.54138e+06	1.82715e+06	1.90214e+06	166003	454240	1.15275e+06	219031	1.16115e+06	1.05492e+06
1_PS(18:1_18:1)-H | 3_PS(36:2)-H5_8.05	13300000	13500000	7.01623e+06	6.44841e+06	8.51043e+06	8.89219e+06	4.71783e+06	9.55152e+06	17500000	18000000	1.7059e+06	5.10909e+06	9.86758e+06	1.87279e+06	10100000	8.5811e+06
3_PS(34:1)-H20_7.99	9.97432e+06	10400000	9.86363e+06	9.75741e+06	5.36547e+06	5.79369e+06	5.60456e+06	6.03521e+06	14600000	15700000	1.15284e+06	3.75025e+06	6.94196e+06	1.05388e+06	6.42402e+06	5.3314e+06
3_PS(35:1)-H18_8.35	1.28428e+06	1.35373e+06	1.29098e+06	1.23889e+06	748585	934895	885366	1.04505e+06	1.24658e+06	1.39566e+06	67754.6	243909	743268	74686.6	725220	674293
3_PS(38:2)-H16_8.83	2.41241e+06	2.95089e+06	2.86382e+06	2.93273e+06	1.70732e+06	2.0398e+06	1.63445e+06	1.92177e+06	3.29614e+06	2.87941e+06	289313	892107	1.90479e+06	363320	1.60773e+06	1.70171e+06
