# Supplementary material for: Niclosamide as a chemical probe for analyzing SARS-CoV-2 modulation of host cell lipid metabolism
Source: Front Microbiol. 2023 Oct 11;14:1251065. doi: 10.3389/fmicb.2023.1251065 (PMC10603251; doi:10.3389/fmicb.2023.1251065)
Supplement: Supplementary file 1 [file Data_Sheet_1.zip › Table S4_NIC Effect of Time LIPID Frontiers.xlsx]

## Sheet: LEGEND
Table S4. Differentially altered lipid profiles at early (16h) and late (48h) time points in uninfected Niclosamide (NIC) treated and vehicle treated cells based on FDR adjusted p-value <0.05 and log2 FC ≥ 1.5.
It is common in lipidomics to have isomeric identification due to the inability of chromatography to separate out all isomers detected.
A ‘1’ in the name of the lipid means that MS/MS data was able to identify down to the fatty acyl chains, while a ‘2’ means that some
fatty acyl chain information was available, but is incomplete, and a ‘3’ means that only fragmentation associated with the head group was available for identification.
Legend
Lipid Molecule	Identity of lipid molecule(s), see above for description of level of identification
Polarity mode	Positive or negative polarity of molecule identified
m/z	Mass-to-charge ratio of molecule identified
Retention Time (RT)	Retention time of molecule eluting from column
Lipid Class	Class of lipid(s) identified
Adduct_At_Max_Intensity	Adduct observed for species identified
Fold change (log2)	Fold change of species identified, where negative values denote more in the first listed sample of the tab name, positive values denote more in the second listed sample of the tab name
FDR adjusted P-value	Corrected p-value for lipid species identified

## Sheet: xx16hvsxx48h
Lipid Molecule	Polarity mode	m/z	Retention Time (RT)	Lipid Class	Adduct_At_Max_Intensity	log2(FC)	FDR adjusted P-value
1_So(d18:1)+H_300.2901_1.00	Positive	300.29	1	So	[M+H]+	1.3374	5.591e-05
1_Plasmanyl-LPC(O-16:0)+H_482.3612_1.77	Positive	482.361	1.77	ether-LPC	[M+H]+	1.0033	0.002788
1_PS(14:0_14:0)-H | 3_PS(28:0)-H_678.4363_6.41	Negative	678.436	6.41	PS	[M-H]-	-1.3004	0.0496
1_PC(14:0_14:0)+HCO2 | 1_PC(12:0_16:0)+HCO2_722.4992_6.95	Negative	722.499	6.95	PC	[M+HCO2]-	-1.246	4.8514e-06
1_PS(14:0_14:0)+H | 2_PS(14:0_14:0)+H | 3_PS(28:0)+H_680.4514_6.96	Positive	680.451	6.96	PS	[M+H]+	-1.1002	0.0062155
2_PEtOH(34:3)+NH4 | 2_PMeOH(35:3)+NH4_716.5238_7.27	Positive	716.524	7.27	PEtOH	[M+NH4]+	-0.70765	4.0491e-05
1_PI(16:0_20:4)-H_857.5199_7.30	Negative	857.52	7.3	PI	[M-H]-	-1.4764	0.025544
1_PC(14:0_14:0)+H_678.5075_7.43	Positive	678.508	7.43	PC	[M+H]+	-1.2373	6.0465e-08
3_PMeOH(34:4)+NH4_700.4905_7.43	Positive	700.49	7.43	PMeOH	[M+NH4]+	-1.4087	1.1451e-06
2_Cer-NS(d18:2/14:0)+H | 1_Cer-NS(d18:2/14:0)+H_508.4730_7.44	Positive	508.473	7.44	Cer-NS	[M+H]+	1.3957	0.0025471
1_PG(16:1_18:1)-H_745.5044_7.47	Negative	745.504	7.47	PG	[M-H]-	1.3142	0.0022716
2_PMeOH(14:0_16:1)+NH4 | 2_PMeOH(30:1)+NH4_650.4753_7.50	Positive	650.475	7.5	PMeOH	[M+NH4]+	-1.3451	0.025178
2_BMP(16:1_18:1)+NH4 | 2_BMP(14:0_20:2)+NH4 | 2_BMP(16:0_18:2)+NH4_764.5430_7.56	Positive	764.543	7.56	BMP	[M+NH4]+	-0.89047	0.0023509
1_Cer-NS(d18:2/14:0)+H_508.4728_7.56	Positive	508.473	7.56	Cer-NS	[M+H]+	1.1438	0.00027548
2_Cer-NS(d18:1/16:2)+H_534.4887_7.57	Positive	534.489	7.57	Cer-NS	[M+H]+	1.6081	4.7737e-05
2_PMeOH(18:1_18:3)+NH4 | 2_PMeOH(36:4)+NH4 | 2_PE(35:3)+H_728.5223_7.57	Positive	728.522	7.57	PMeOH	[M+NH4]+	-1.1482	4.0986e-06
1_PC(16:0_22:6)+HCO2_850.5618_7.58	Negative	850.562	7.58	PC	[M+HCO2]-	-1.254	5.7481e-06
2_PE(14:0_14:0)+H | 2_PE(28:0)+H_636.4597_7.58	Positive	636.46	7.58	PE	[M+H]+	-0.7749	6.7763e-06
2_PG(14:0_14:0)+NH4 | 2_BMP(14:0_14:0)+NH4_684.4818_7.58	Positive	684.482	7.58	PG	[M+NH4]+	-0.81533	0.018267
1_Cer-NS(d18:1/14:0)+HCO2 | 1_Cer-NS(d16:1/16:0)+HCO2_554.4795_7.64	Negative	554.48	7.64	Cer-NS	[M+HCO2]-	0.79091	0.00014081
1_PG(18:1_18:1)-H_773.5353_7.68	Negative	773.535	7.68	PG	[M-H]-	0.85726	0.00015262
1_PE(16:0_22:6)-H | 1_PE(18:2_20:4)-H_762.5086_7.71	Negative	762.509	7.71	PE	[M-H]-	-1.3781	6.8572e-06
1_Cer-NS(d18:2/16:0)+HCO2_580.4952_7.72	Negative	580.495	7.72	Cer-NS	[M+HCO2]-	0.72343	0.00022376
2_PEtOH(40:9)+NH4_788.5227_7.72	Positive	788.523	7.72	PEtOH	[M+NH4]+	-1.393	0.00013975
1_PE(18:1_22:6)-H_788.5237_7.74	Negative	788.524	7.74	PE	[M-H]-	-1.19	3.5407e-05
2_PE(16:1_20:4)+H | 1_PE(16:1_20:4)+H | 3_PE(36:5)+H | 2_PE(36:5)+H_738.5076_7.76	Positive	738.508	7.76	PE	[M+H]+	-0.96345	2.4639e-05
3_PI(36:4)+NH4_876.5609_7.77	Positive	876.561	7.77	PI	[M+NH4]+	-1.4685	0.0036264
3_PI(38:5)+NH4_902.5763_7.81	Positive	902.576	7.81	PI	[M+NH4]+	-1.1593	0.0081753
1_PE(16:0_20:4)-H_738.5096_7.91	Negative	738.51	7.91	PE	[M-H]-	-0.98788	3.1508e-05
2_PE(36:5)+H_738.5060_7.93	Positive	738.506	7.93	PE	[M+H]+	-0.83594	0.0013536
1_PE(18:1_22:5)-H | 1_DMPE(16:1_22:5)-H | 1_MMPE(17:1_22:5)-H | 1_PE(20:2_20:4)-H_790.5369_7.95	Negative	790.537	7.95	PE	[M-H]-	-3.0344	6.3696e-05
1_PE(18:1_20:5)+H | 1_PE(18:2_20:4)+H | 3_PE(38:6)+H_764.5217_7.97	Positive	764.522	7.97	PE	[M+H]+	-0.60715	0.002769
1_Cer-NS(d17:1/16:0)+HCO2_568.4953_8.01	Negative	568.495	8.01	Cer-NS	[M+HCO2]-	0.93201	0.0001184
1_PS(18:0_20:4)-H | 3_PS(38:4)-H_810.5301_8.02	Negative	810.53	8.02	PS	[M-H]-	-1.4213	0.048393
1_Plasmanyl-PC(O-16:1/16:1)+HCO2 | 1_Plasmenyl-PC(P-16:0/16:1)+HCO2 | 1_Plasmenyl-PC(P-16:1/16:0)+HCO2 | 1_Plasmenyl-PC(P-18:1/14:0)+HCO2 | 1_OxPE(18:1_18:0(1O))-H_760.5510_8.05	Negative	760.551	8.05	ether-PC	[M+HCO2]-	1.0241	1.7533e-05
1_Plasmanyl-PC(O-16:0/14:0)+HCO2_736.5516_8.09	Negative	736.552	8.09	ether-PC	[M+HCO2]-	0.66557	8.5112e-05
1_Cer-NS(d18:1/14:0)+H | 1_Cer-NS(d16:1/16:0)+H | 2_Cer-NS(d16:1/16:0)+H_510.4882_8.10	Positive	510.488	8.1	Cer-NS	[M+H]+	0.86944	9.0078e-05
2_PG(18:1_18:1)+H_775.5484_8.13	Positive	775.548	8.13	PG	[M+H]+	1.1511	0.00092419
2_BMP(18:1_18:1)+NH4 | 1_BMP(18:1_18:1)+NH4 | 1_PG(18:1_18:1)+NH4 | 3_PG(36:2)+NH4_792.5744_8.14	Positive	792.574	8.14	BMP	[M+NH4]+	0.87483	0.00011988
3_PMeOH(32:1)+NH4_678.5059_8.14	Positive	678.506	8.14	PMeOH	[M+NH4]+	-0.65259	0.031745
1_Plasmanyl-PC(O-16:0/16:1)+HCO2 | 1_Plasmanyl-PC(O-18:1/14:0)+HCO2 | 1_Plasmenyl-PC(P-18:0/14:0)+HCO2 | 1_Plasmanyl-PC(O-16:1/16:0)+HCO2 | 1_Plasmenyl-PC(P-16:0/16:0)+HCO2_762.5652_8.16	Negative	762.565	8.16	ether-PC	[M+HCO2]-	1.6814	1.7704e-06
1_Plasmanyl-PC(O-16:1/18:2)+HCO2 | 1_Plasmenyl-PC(P-16:0/18:2)+HCO2 | 1_Plasmenyl-PC(P-16:1/18:1)+HCO2 | 1_Plasmenyl-PC(P-18:1/16:1)+HCO2_786.5666_8.17	Negative	786.567	8.17	ether-PC	[M+HCO2]-	1.0479	8.4164e-05
1_Cer-NS(d18:2/16:0)+H | 1_Cer-NS(d18:1/16:1)+H_536.5037_8.19	Positive	536.504	8.19	Cer-NS	[M+H]+	0.81043	6.125e-05
1_PE(16:0_22:6)+H | 1_PE(18:2_20:4)+H | 3_PE(38:6)+H | 2_PE(38:6)+H_764.5218_8.20	Positive	764.522	8.2	PE	[M+H]+	-1.36	3.092e-07
1_MMPE(17:1_22:5)-H | 1_PE(18:1_22:5)-H | 1_DMPE(16:1_22:5)-H | 1_PE(20:2_20:4)-H_790.5393_8.21	Negative	790.539	8.21	MMPE	[M-H]-	-1.6007	6.6089e-05
1_PC(16:0_20:4)+H_782.5680_8.24	Positive	782.568	8.24	PC	[M+H]+	-0.9231	1.7674e-06
1_PE(18:1_22:6)+H | 3_PE(40:7)+H | 2_PE(40:7)+H_790.5372_8.24	Positive	790.537	8.24	PE	[M+H]+	-1.062	1.3558e-06
1_PC(16:0_22:4)+HCO2 | 1_PC(18:1_20:3)+HCO2 | 1_PC(18:2_20:2)+HCO2_854.5926_8.25	Negative	854.593	8.25	PC	[M+HCO2]-	-0.98102	3.8192e-05
1_PC(16:0_20:4)+Na_804.5504_8.25	Positive	804.55	8.25	PC	[M+Na]+	-1.156	0.00022417
1_PE(17:0_20:4)-H_752.5240_8.27	Negative	752.524	8.27	PE	[M-H]-	-1.1637	4.1805e-05
1_Plasmanyl-PC(O-18:1/16:1)+HCO2 | 1_Plasmenyl-PC(P-18:0/16:1)+HCO2 | 1_Plasmanyl-PC(O-16:0/18:2)+HCO2 | 1_Plasmanyl-PC(O-16:1/18:1)+HCO2 | 1_Plasmenyl-PC(P-16:0/18:1)+HCO2 | 1_Plasmenyl-PC(P-18:1/16:0)+HCO2_788.5826_8.29	Negative	788.583	8.29	ether-PC	[M+HCO2]-	1.5769	0.00072891
1_Plasmanyl-PC(O-16:1/20:3)+HCO2 | 1_Plasmenyl-PC(P-16:0/20:3)+HCO2 | 1_Plasmenyl-PC(P-18:1/18:2)+HCO2 | 1_Plasmenyl-PC(P-16:1/20:2)+HCO2 | 1_Plasmanyl-PC(O-16:0/20:4)+HCO2_812.5827_8.30	Negative	812.583	8.3	ether-PC	[M+HCO2]-	0.77698	0.0011333
1_PS(18:0_20:3)-H | 3_PS(38:3)-H_812.5455_8.31	Negative	812.545	8.31	PS	[M-H]-	-1.5419	0.039183
1_PS(18:0_22:6)+H | 3_PS(40:6)+H | 2_PS(18:0_22:6)+H_836.5436_8.32	Positive	836.544	8.32	PS	[M+H]+	-2.4988	0.00048312
1_Cer-NS(d18:1/16:0)+HCO2 | 1_Cer-NS(d16:1/18:0)+HCO2_582.5109_8.39	Negative	582.511	8.39	Cer-NS	[M+HCO2]-	0.68778	0.00043765
1_PE(18:0_22:6)-H_790.5401_8.40	Negative	790.54	8.4	PE	[M-H]-	-1.2931	7.2264e-05
3_PI(34:1)+NH4_854.5759_8.40	Positive	854.576	8.4	PI	[M+NH4]+	-0.90058	0.027222
1_PE(16:0_22:4)-H | 1_PE(18:1_20:3)-H | 1_DMPE(18:2_18:2)-H_766.5400_8.41	Negative	766.54	8.41	PE	[M-H]-	-1.468	0.00057761
1_PE(16:0_20:4)+H | 2_PE(16:0_20:4)+H | 1_PE(16:1_20:3)+H | 3_PE(36:4)+H | 2_PE(36:4)+H_740.5221_8.41	Positive	740.522	8.41	PE	[M+H]+	-0.94357	7.6239e-06
1_Plasmanyl-PC(O-16:0/18:2)+HCO2 | 1_Plasmanyl-PC(O-18:1/16:1)+HCO2 | 1_Plasmenyl-PC(P-18:0/16:1)+HCO2 | 1_Plasmenyl-PC(P-18:1/16:0)+HCO2_788.5827_8.42	Negative	788.583	8.42	ether-PC	[M+HCO2]-	1.7002	1.9782e-06
1_PE(18:1_22:4)-H_792.5542_8.44	Negative	792.554	8.44	PE	[M-H]-	-1.5382	1.8247e-05
2_PE(18:1_20:4)+H | 1_PE(18:1_20:4)+H | 1_PE(16:0_22:5)+H | 1_PE(18:2_20:3)+H | 3_PE(38:5)+H | 2_PE(38:5)+H | 2_PE(16:1_22:4)+H_766.5376_8.44	Positive	766.538	8.44	PE	[M+H]+	-0.65456	2.8082e-07
3_PI(36:2)+NH4_880.5906_8.44	Positive	880.591	8.44	PI	[M+NH4]+	0.88693	0.046673
1_Cer-NS(d18:2/18:0)+HCO2 | 1_Cer-NS(d18:1/18:1)+HCO2_608.5267_8.46	Negative	608.527	8.46	Cer-NS	[M+HCO2]-	0.88767	0.00027724
2_PE(40:6)+H | 1_PE(20:2_20:4)+H | 3_PE(40:6)+H_792.5525_8.46	Positive	792.553	8.46	PE	[M+H]+	-1.6105	2.1737e-08
3_PI(38:4)+NH4_904.5908_8.46	Positive	904.591	8.46	PI	[M+NH4]+	-0.82819	0.02328
1_Cer-NS(d17:1/16:0)+H | 1_Cer-NS(d18:1/15:0)+H_524.5040_8.49	Positive	524.504	8.49	Cer-NS	[M+H]+	0.87765	7.8214e-05
1_PS(18:0_22:4)-H | 3_PS(40:4)-H_838.5602_8.52	Negative	838.56	8.52	PS	[M-H]-	-2.2504	0.023234
1_PC(15:0_16:0)+H_720.5536_8.53	Positive	720.554	8.53	PC	[M+H]+	-1.2409	7.2857e-07
1_PS(18:0_20:4)+H | 1_PS(18:1_20:3)+H | 3_PS(38:4)+H_812.5432_8.53	Positive	812.543	8.53	PS	[M+H]+	-1.1023	0.0075994
1_Plasmenyl-PC(P-16:0/16:1)+H | 1_Plasmanyl-PC(O-16:1/16:1)+H | 1_Plasmanyl-PC(O-18:1/14:1)+H | 1_Plasmenyl-PC(P-18:1/14:0)+H | 1_Plasmenyl-PC(P-24:1/8:0)+H_716.5588_8.54	Positive	716.559	8.54	ether-PC	[M+H]+	0.93168	5.7946e-07
1_PS(20:1_20:4)+H | 3_PS(40:5)+H_838.5572_8.54	Positive	838.557	8.54	PS	[M+H]+	-2.3991	0.0027678
2_PMeOH(40:7)+NH4_778.5359_8.57	Positive	778.536	8.57	PMeOH	[M+NH4]+	-1.7611	1.8516e-05
3_PI(38:3)+NH4_906.6059_8.58	Positive	906.606	8.58	PI	[M+NH4]+	1.0131	0.015864
1_Plasmanyl-PC(O-16:0/14:0)+H_692.5591_8.59	Positive	692.559	8.59	ether-PC	[M+H]+	0.72576	3.7581e-05
1_CL(20:1_20:1_20:1_22:5)-2H_793.5552_8.62	Negative	793.555	8.62	CL	[M-2H]2-	-0.89747	6.4974e-05
1_PE(20:1_20:4)-H | 1_DMPE(18:1_20:4)-H | 1_DMPE(16:0_22:5)-H | 1_PE(18:0_22:5)-H | 1_PE(18:1_22:4)-H_792.5524_8.62	Negative	792.552	8.62	PE		-0.92202	3.4293e-05
3_PE(42:7)+H_818.5683_8.62	Positive	818.568	8.62	PE	[M+H]+	-1.4186	0.00032608
1_PE(18:0_20:5)+H | 1_PE(18:1_20:4)+H | 1_PE(16:0_22:5)+H | 3_PE(38:5)+H | 2_PE(38:5)+H_766.5386_8.65	Positive	766.539	8.65	PE	[M+H]+	-0.62233	1.5094e-05
1_Plasmanyl-PC(O-16:0/16:1)+H_718.5735_8.66	Positive	718.573	8.66	ether-PC	[M+H]+	1.5886	9.6705e-07
1_Plasmanyl-PC(O-16:0/22:5)+H | 1_Plasmanyl-PC(O-18:1/20:4)+H | 1_Plasmenyl-PC(P-18:0/20:4)+H_794.6054_8.68	Positive	794.605	8.68	ether-PC	[M+H]+	0.91697	2.1384e-05
1_PE(18:1_22:5)+H | 3_PE(40:6)+H | 2_PE(40:6)+H_792.5534_8.74	Positive	792.553	8.74	PE	[M+H]+	-1.0648	9.2733e-07
1_PC(16:0_22:4)+H_810.5992_8.77	Positive	810.599	8.77	PC	[M+H]+	-0.61284	1.6019e-05
1_PE(18:1_20:3)+H | 3_PE(38:4)+H | 2_PE(38:4)+H | 1_PE(16:0_22:4)+H | 1_PE(18:0_20:4)+H_768.5530_8.77	Positive	768.553	8.77	PE	[M+H]+	-0.6343	1.2711e-06
1_Plasmanyl-PC(O-16:1/18:1)+HCO2 | 1_Plasmenyl-PC(P-16:0/18:1)+HCO2 | 1_Plasmenyl-PC(P-16:1/18:0)+HCO2 | 1_Plasmenyl-PC(P-18:1/16:0)+HCO2 | 1_Plasmanyl-PC(O-18:1/16:1)+HCO2 | 1_Plasmenyl-PC(P-18:0/16:1)+HCO2_788.5821_8.78	Negative	788.582	8.78	ether-PC	[M+HCO2]-	1.1309	3.0004e-05
1_Plasmenyl-PC(P-18:1/18:1)+HCO2 | 1_Plasmenyl-PC(P-16:1/20:1)+HCO2 | 1_Plasmanyl-PC(O-16:0/20:3)+HCO2_814.5983_8.79	Negative	814.598	8.79	ether-PC	[M+HCO2]-	1.1577	5.5759e-06
2_PE(17:0_20:4)+H | 1_PE(17:0_20:4)+H | 3_PE(37:4)+H | 2_PE(37:4)+H_754.5377_8.80	Positive	754.538	8.8	PE	[M+H]+	-1.0781	1.0309e-06
1_PC(18:1_22:4)+H_836.6153_8.81	Positive	836.615	8.81	PC	[M+H]+	-0.90068	7.9442e-07
1_PE(17:1_18:1)+H | 3_PE(35:2)+H | 2_PE(35:2)+H_730.5381_8.81	Positive	730.538	8.81	PE	[M+H]+	-0.62903	0.00048836
1_Plasmenyl-PC(P-18:0/16:1)+H | 1_Plasmanyl-PC(O-16:0/18:2)+H_744.5898_8.81	Positive	744.59	8.81	ether-PC	[M+H]+	0.88467	0.0028545
1_PC(18:1_22:3)+HCO2_882.6245_8.83	Negative	882.625	8.83	PC	[M+HCO2]-	-1.1911	3.095e-05
1_Plasmenyl-PC(P-16:0/18:2)+H | 1_Plasmanyl-PC(O-16:0/18:3)+H | 1_Plasmanyl-PC(O-16:1/18:2)+H_742.5740_8.83	Positive	742.574	8.83	ether-PC	[M+H]+	1.6267	8.2915e-07
1_Plasmanyl-PC(O-16:0/16:0)+HCO2 | 1_Plasmanyl-PC(O-18:0/14:0)+HCO2_764.5828_8.87	Negative	764.583	8.87	ether-PC	[M+HCO2]-	0.93378	9.8877e-05
1_Plasmanyl-PC(O-16:0/18:1)+HCO2 | 1_Plasmanyl-PC(O-18:1/16:0)+HCO2 | 1_Plasmenyl-PC(P-18:0/16:0)+HCO2 | 1_Plasmanyl-PC(O-18:0/16:1)+HCO2_790.5984_8.89	Negative	790.598	8.89	ether-PC	[M+HCO2]-	1.2783	1.64e-06
1_Plasmanyl-PC(O-18:1/18:1)+HCO2 | 1_Plasmenyl-PC(P-18:0/18:1)+HCO2 | 1_Plasmanyl-PC(O-16:0/20:2)+HCO2_816.6138_8.90	Negative	816.614	8.9	ether-PC	[M+HCO2]-	1.6816	1.2201e-06
1_Plasmenyl-PE(P-16:0/18:2)+H | 1_Plasmenyl-PE(P-18:1/16:1)+H | 1_Plasmenyl-PE(P-16:1/18:1)+H | 3_Plasmanyl-PE(34:3)+H_700.5270_8.90	Positive	700.527	8.9	ether-PE	[M+H]+	1.2396	1.8084e-07
2_Cer-NS(d18:1/16:0)+H | 1_Cer-NS(d18:1/16:0)+H | 1_Cer-NDS(d16:0/18:1)+H | 1_Cer-NS(d16:1/18:0)+H | 1_Cer-NS(d17:1/17:0)+H_538.5190_8.91	Positive	538.519	8.91	Cer-NS	[M+H]+	0.67553	0.00048129
2_PC(16:0_16:0)+Na | 1_PC(16:0_16:0)+Na | 3_PE(37:3)+H | 1_PMeOH(16:0_22:4)+NH4 | 3_PMeOH(38:4)+NH4_756.5518_8.91	Positive	756.552	8.91	PC	[M+Na]+	-1.3924	7.5345e-07
3_PE(42:7)+H_818.5688_8.95	Positive	818.569	8.95	PE	[M+H]+	-1.5716	0.0014771
1_PE(18:0_22:6)+H | 3_PE(40:6)+H | 2_PE(40:6)+H_792.5519_8.96	Positive	792.552	8.96	PE	[M+H]+	-1.2378	5.8866e-07
1_PE(16:0_22:4)+H | 1_PE(18:1_20:3)+H | 3_PE(38:4)+H_768.5520_8.97	Positive	768.552	8.97	PE	[M+H]+	-1.6002	5.6145e-08
2_PE(40:5)+H_794.5678_8.99	Positive	794.568	8.99	PE	[M+H]+	-1.5388	4.5662e-07
1_Cer-NS(d18:2/18:0)+H | 1_Cer-NS(d18:1/18:1)+H_564.5346_9.00	Positive	564.535	9	Cer-NS	[M+H]+	0.949	0.0001155
3_PI(40:4)+NH4_932.6205_9.00	Positive	932.62	9	PI	[M+NH4]+	-0.83285	0.024998
1_Plasmenyl-PE(P-16:0/18:2)+H | 1_Plasmenyl-PE(P-18:1/16:1)+H | 1_Plasmenyl-PE(P-16:1/18:1)+H | 3_Plasmanyl-PE(34:3)+H_700.5270_9.04	Positive	700.527	9.04	ether-PE	[M+H]+	1.3422	2.2146e-05
1_PS(18:0_22:4)+H | 3_PS(40:4)+H_840.5737_9.06	Positive	840.574	9.06	PS	[M+H]+	-1.9346	0.0018041
1_Plasmenyl-PE(P-18:1/18:2)+H | 1_Plasmenyl-PE(P-16:0/20:3)+H | 3_Plasmanyl-PE(36:4)+H_726.5430_9.07	Positive	726.543	9.07	ether-PE	[M+H]+	0.6446	1.8922e-05
1_Plasmenyl-PC(P-16:0/22:4)+H | 1_Plasmanyl-PC(O-16:0/22:5)+H | 1_Plasmanyl-PC(O-16:1/22:4)+H_794.6040_9.11	Positive	794.604	9.11	ether-PC	[M+H]+	0.67674	0.016926
1_PE(18:0_22:4)-H | 1_PE(20:2_20:2)-H_794.5720_9.18	Negative	794.572	9.18	PE	[M-H]-	-1.365	9.9017e-05
2_PE(18:0_22:5)+H | 2_PE(18:1_22:4)+H | 2_PE(20:1_20:4)+H | 2_PE(40:5)+H | 1_PE(20:1_20:4)+H | 1_PE(18:0_22:5)+H | 3_PE(40:5)+H_794.5681_9.19	Positive	794.568	9.19	PE	[M+H]+	-0.95269	0.00013603
2_PE(18:0_20:4)+H | 2_PE(18:1_20:3)+H | 1_PE(18:0_20:4)+H | 2_PE(38:4)+H | 1_PE(18:1_20:3)+H | 3_PE(38:4)+H_768.5528_9.20	Positive	768.553	9.2	PE	[M+H]+	-0.6474	1.5428e-06
1_Cer-NS(d18:1/18:0)+HCO2_610.5425_9.21	Negative	610.542	9.21	Cer-NS	[M+HCO2]-	0.63013	0.00095637
2_BMP(16:1_18:1)+NH4 | 1_PS(17:0_17:0)+H | 3_PS(34:0)+H_764.5437_9.21	Positive	764.544	9.21	BMP	[M+NH4]+	0.92087	0.00014227
1_PS(18:0_18:1)+H | 3_PS(36:1)+H_790.5594_9.27	Positive	790.559	9.27	PS	[M+H]+	-0.91596	0.019042
1_Plasmenyl-PE(P-16:0/20:2)-H_726.5456_9.29	Negative	726.546	9.29	ether-PE	[M-H]-	0.80527	2.2557e-05
2_PG(17:0_17:0)+H | 1_PG(17:0_17:0)+H_751.5483_9.31	Positive	751.548	9.31	PG	[M+H]+	-1.1458	0.004717
2_PG(17:0_17:0)+NH4 | 2_BMP(17:0_17:0)+NH4 | 1_PG(17:0_17:0)+NH4 | 1_BMP(17:0_17:0)+NH4 | 1_PG(16:0_18:0)+NH4 | 3_PG(34:0)+NH4_768.5756_9.31	Positive	768.576	9.31	PG	[M+NH4]+	-1.1112	0.00936
2_Plasmenyl-PC(P-16:0/18:1)+H | 2_Plasmanyl-PC(O-16:1/18:1)+H | 1_Plasmanyl-PC(O-16:0/18:2)+H | 1_Plasmenyl-PC(P-16:0/18:1)+H | 1_Plasmanyl-PC(O-16:1/18:1)+H | 1_Plasmenyl-PC(P-16:1/18:0)+H | 1_Plasmanyl-PC(O-18:1/16:1)+H | 1_Plasmenyl-PC(P-18:1/16:0)+H_744.5905_9.34	Positive	744.591	9.34	ether-PC	[M+H]+	0.9043	8.1922e-08
1_Plasmanyl-PC(O-16:0/16:0)+H_720.5908_9.43	Positive	720.591	9.43	ether-PC	[M+H]+	1.1624	2.1142e-05
1_Plasmanyl-PC(O-18:1/16:0)+H | 1_Plasmenyl-PC(P-18:0/16:0)+H | 1_Plasmanyl-PC(O-16:1/18:0)+H | 1_Plasmanyl-PC(O-16:0/18:1)+H_746.6063_9.45	Positive	746.606	9.45	ether-PC	[M+H]+	1.5293	2.8115e-07
1_Plasmanyl-PC(O-18:1/18:1)+H | 1_Plasmenyl-PC(P-18:0/18:1)+H_772.6215_9.48	Positive	772.621	9.48	ether-PC	[M+H]+	1.8036	1.2242e-07
1_Plasmanyl-PC(O-18:0/20:4)+H_796.6220_9.50	Positive	796.622	9.5	ether-PC	[M+H]+	0.88755	1.0006e-05
1_PE(18:0_22:5)+H | 3_PE(40:5)+H | 2_PE(40:5)+H_794.5696_9.53	Positive	794.57	9.53	PE	[M+H]+	-0.79486	5.0462e-06
2_PE(40:4)+H | 3_PE(40:4)+H_796.5847_9.54	Positive	796.585	9.54	PE	[M+H]+	-0.84275	0.00060587
1_Plasmanyl-PC(O-18:1/18:1)+HCO2 | 1_Plasmenyl-PC(P-18:0/18:1)+HCO2 | 1_Plasmanyl-PC(O-16:1/20:1)+HCO2 | 1_Plasmenyl-PC(P-16:0/20:1)+HCO2 | 1_Plasmenyl-PC(P-16:1/20:0)+HCO2_816.6143_9.58	Negative	816.614	9.58	ether-PC	[M+HCO2]-	1.357	1.5301e-06
2_DG(16:1_18:1)+NH4 | 1_DG(16:1_18:1)+NH4_610.5414_9.58	Positive	610.541	9.58	DG	[M+NH4]+	0.818	0.020175
1_Plasmenyl-PE(P-18:0/22:5)+H | 1_Plasmenyl-PE(P-20:1/20:4)+H | 3_Plasmanyl-PE(40:6)+H_778.5742_9.58	Positive	778.574	9.58	ether-PE	[M+H]+	-0.88473	0.00024603
2_PE(39:4)+H_782.5703_9.62	Positive	782.57	9.62	PE	[M+H]+	-0.76316	8.5411e-05
2_PE(42:5)+H | 3_PE(42:5)+H_822.6007_9.64	Positive	822.601	9.64	PE	[M+H]+	-1.6133	5.6552e-05
1_Plasmanyl-PC(O-18:0/18:1)+HCO2 | 1_Plasmanyl-PC(O-16:0/20:1)+HCO2_818.6294_9.74	Negative	818.629	9.74	ether-PC	[M+HCO2]-	1.8553	2.1288e-06
1_Plasmenyl-PE(P-18:1/20:2)+H | 1_Plasmenyl-PE(P-16:0/22:3)+H | 3_Plasmanyl-PE(38:4)+H_754.5753_9.75	Positive	754.575	9.75	ether-PE	[M+H]+	-0.63446	0.0001987
3_PE(42:5)+H_822.5999_9.80	Positive	822.6	9.8	PE	[M+H]+	-1.2322	6.8103e-05
1_PC(18:1_20:1)+H_814.6322_9.81	Positive	814.632	9.81	PC	[M+H]+	0.70981	0.00017084
1_PE(18:0_22:4)+H | 3_PE(40:4)+H | 2_PEtOH(40:5)+NH4 | 2_PE(40:4)+H_796.5851_9.81	Positive	796.585	9.81	PE	[M+H]+	-1.1859	1.992e-05
1_Plasmanyl-PC(O-16:0/22:2)+HCO2 | 1_Plasmanyl-PC(O-18:0/20:2)+HCO2 | 1_Plasmanyl-PC(O-18:1/20:1)+HCO2 | 1_Plasmenyl-PC(P-18:0/20:1)+HCO2_844.6451_9.87	Negative	844.645	9.87	ether-PC	[M+HCO2]-	1.2734	7.2046e-06
1_Cer-NS(d18:1/22:1)+HCO2 | 1_Cer-NS(d16:1/24:1)+HCO2_664.5904_10.03	Negative	664.59	10.03	Cer-NS	[M+HCO2]-	0.81301	0.00022689
1_Cer-NS(d18:2/24:1)+HCO2 | 1_Cer-NS(d20:3/22:0)+HCO2 | 1_Cer-NS(d18:1/24:2)+HCO2_690.6060_10.10	Negative	690.606	10.1	Cer-NS	[M+HCO2]-	0.81748	5.9011e-05
1_Cer-NS(d18:2/22:0)+HCO2 | 1_Cer-NS(d18:1/22:1)+HCO2_664.5904_10.17	Negative	664.59	10.17	Cer-NS	[M+HCO2]-	0.61351	0.00048319
1_Plasmenyl-PC(P-18:0/18:1)+H | 1_Plasmanyl-PC(O-18:0/18:2)+H_772.6220_10.25	Positive	772.622	10.25	ether-PC	[M+H]+	1.4459	2.2684e-07
2_PE(35:0)+H_734.5697_10.55	Positive	734.57	10.55	PE	[M+H]+	-0.92845	0.00059349
1_Plasmanyl-PC(O-16:0/22:2)+H_800.6542_10.60	Positive	800.654	10.6	ether-PC	[M+H]+	1.4067	7.6993e-08
2_Cer-NS(d18:1/22:1)+H | 2_Cer-NS(d16:1/24:1)+H | 1_Cer-NS(d18:1/22:1)+H | 1_Cer-NS(d16:1/24:1)+H | 1_Cer-NS(d18:2/22:0)+H_620.5987_10.81	Positive	620.599	10.81	Cer-NS	[M+H]+	0.92109	0.0050227
2_Cer-NS(d18:2/24:1)+H | 1_Cer-NS(d18:2/24:1)+H | 1_Cer-NS(d18:1/24:2)+H_646.6144_10.92	Positive	646.614	10.92	Cer-NS	[M+H]+	0.71982	0.00042376
1_Cer-NS(d18:2/22:0)+H | 1_Cer-NS(d18:1/22:1)+H_620.5987_10.99	Positive	620.599	10.99	Cer-NS	[M+H]+	0.6096	0.00035117
1_Cer-NS(d18:1/24:1)+HCO2 | 1_Cer-NS(d20:2/22:0)+HCO2_692.6214_11.13	Negative	692.621	11.13	Cer-NS	[M+HCO2]-	0.68249	0.00025542
3_PE(36:0)+H | 1_PE(17:0_19:0)+H | 2_PE(36:0)+H_748.5856_11.15	Positive	748.586	11.15	PE	[M+H]+	-0.96573	0.00061751
1_HexCer-NS(d18:1/22:0)+H_784.6667_11.28	Positive	784.667	11.28	HexCer-NS	[M+H]+	-0.65804	1.4297e-06
2_Cer-NS(d17:1/24:1)+H | 1_Cer-NS(d18:1/23:1)+H | 1_Cer-NS(d17:1/24:1)+H_634.6146_11.46	Positive	634.615	11.46	Cer-NS	[M+H]+	0.88937	0.0017046
1_Plasmenyl-PE(P-16:0/22:1)+H | 1_Plasmenyl-PE(P-18:0/20:1)+H | 1_Plasmenyl-PE(P-20:0/18:1)+H | 3_Plasmanyl-PE(38:2)+H_758.6064_11.88	Positive	758.606	11.88	ether-PE	[M+H]+	0.88264	0.00013015
1_Cer-NS(d18:1/23:0)+H | 2_Cer-NS(d17:1/24:0)+H | 1_Cer-NS(d17:1/24:0)+H_636.6301_12.86	Positive	636.63	12.86	Cer-NS	[M+H]+	0.63474	0.0012189
2_CE(22:6)+NH4_714.6203_14.84	Positive	714.62	14.84	CE	[M+NH4]+	0.99615	3.3286e-05
2_CL(34:2)(38:6)+NH4_1,467.0077_15.06	Positive	1467.01	15.06	CL	[M+NH4]+	-0.68953	0.014224
1_CL(18:1_18:1_18:2_18:2)-H_1451.9984_15.12	Negative	1452	15.12	CL	[M-H]-	-1.1205	0.00034121
1_CL(18:1_18:1_18:1_18:2)-H_1454.0140_15.45	Negative	1454.01	15.45	CL	[M-H]-	-0.83866	0.0024596
1_CL(18:1_18:1_18:1_18:2)-2H_726.5041_15.46	Negative	726.504	15.46	CL	[M-2H]2-	-0.74454	0.0012144
2_CL(36:3)(36:3)+NH4 | 1_CL(36:3)(36:3)+NH4 | 1_CL(36:2)(36:4)+NH4 | 1_CL(34:2)(38:4)+NH4_1,471.0389_15.51	Positive	1471.04	15.51	CL	[M+NH4]+	-1.1463	0.00071326
2_TG(18:2_18:2_20:2)+NH4_924.8012_15.55	Positive	924.801	15.55	TG	[M+NH4]+	0.75023	0.0041619
2_CL(34:1)(34:2)+NH4 | 2_CL(32:1)(36:2)+NH4 | 1_CL(34:1)(34:2)+NH4 | 1_CL(32:1)(36:2)+NH4_1,421.0239_15.77	Positive	1421.02	15.77	CL	[M+NH4]+	-0.7746	0.011228
1_CL(36:2)(36:3)+NH4 | 1_CL(34:2)(38:3)+NH4_1,473.0551_15.81	Positive	1473.06	15.81	CL	[M+NH4]+	-0.801	0.0027278
2_TG(16:0_18:1_18:1)+NH4 | 2_TG(14:0_18:1_20:1)+NH4 | 1_TG(16:0_18:1_18:1)+NH4 | 1_TG(16:1_18:0_18:1)+NH4 | 1_TG(14:0_18:1_20:1)+NH4 | 1_TG(16:0_18:0_18:2)+NH4 | 1_TG(16:0_16:1_20:1)+NH4 | 1_TG(16:0_16:0_20:2)+NH4 | 1_TG(14:0_16:0_22:2)+NH4 | 1_TG(14:0_18:0_20:2)+NH4_876.8024_16.06	Positive	876.802	16.06	TG	[M+NH4]+	1.0566	9.9029e-05
2_CL(34:1)(36:2)+NH4 | 2_CL(32:0)(38:3)+NH4 | 2_CL(32:1)(38:2)+NH4 | 2_CL(30:0)(40:3)+NH4_1,449.0548_16.09	Positive	1449.05	16.09	CL	[M+NH4]+	-0.95684	0.0087206
2_CL(34:1)(34:1)+NH4 | 1_CL(34:1)(34:1)+NH4 | 2_CL(30:0)(38:2)+NH4 | 1_CL(32:1)(36:1)+NH4 | 1_CL(32:0)(36:2)+NH4_1,423.0393_16.10	Positive	1423.04	16.1	CL	[M+NH4]+	-1.6021	0.0023999
2_TG(16:1_18:1_22:2)+NH4_928.8337_16.10	Positive	928.834	16.1	TG	[M+NH4]+	1.136	0.00012163
1_TG(17:0_18:1_18:1)+NH4_890.8182_16.24	Positive	890.818	16.24	TG	[M+NH4]+	0.90908	0.00016936
2_TG(16:0_20:1_20:2)+NH4 | 2_TG(16:0_18:1_22:2)+NH4 | 2_TG(18:1_18:1_20:1)+NH4 | 2_TG(16:1_20:1_20:1)+NH4 | 1_TG(18:1_18:1_20:1)+NH4 | 1_TG(16:0_18:1_22:2)+NH4 | 1_TG(18:0_18:1_20:2)+NH4 | 1_TG(16:1_18:1_22:1)+NH4 | 1_TG(16:0_20:1_20:2)+NH4 | 1_TG(18:0_18:2_20:1)+NH4 | 1_TG(16:1_20:1_20:1)+NH4 | 1_TG(16:1_18:0_22:2)+NH4 | 1_TG(16:0_18:2_22:1)+NH4_930.8493_16.42	Positive	930.849	16.42	TG	[M+NH4]+	1.6435	1.8089e-05
2_TG(18:0_18:1_18:1)+NH4 | 1_TG(16:0_18:1_20:1)+NH4 | 1_TG(18:0_18:1_18:1)+NH4 | 1_TG(14:0_18:1_22:1)+NH4 | 1_TG(16:1_18:0_20:1)+NH4 | 1_TG(14:0_20:1_20:1)+NH4 | 1_TG(16:0_16:1_22:1)+NH4 | 1_TG(16:0_18:0_20:2)+NH4_904.8333_16.42	Positive	904.833	16.42	TG	[M+NH4]+	1.3514	5.0262e-05
1_TG(16:0_18:0_18:1)+NH4 | 1_TG(16:0_16:0_20:1)+NH4 | 1_TG(14:0_18:0_20:1)+NH4 | 1_TG(14:0_16:0_22:1)+NH4 | 1_TG(16:1_18:0_18:0)+NH4 | 1_TG(14:0_18:1_20:0)+NH4_878.8176_16.44	Positive	878.818	16.44	TG	[M+NH4]+	0.73799	0.0030233
1_plasmanyl-TG(O-18:1_16:0_18:1)+NH4 | 1_plasmenyl-TG(P-18:0_16:0_18:1)+NH4 | 1_plasmanyl-TG(O-16:0_16:0_20:2)+NH4 | 1_plasmanyl-TG(O-20:1_16:0_16:1)+NH4 | 1_plasmenyl-TG(P-20:0_16:0_16:1)+NH4 | 1_plasmenyl-TG(P-20:1_16:0_16:0)+NH4 | 1_plasmanyl-TG(O-18:0_16:1_18:1)+NH4 | 1_plasmanyl-TG(O-20:1_14:0_18:1)+NH4 | 1_plasmenyl-TG(P-20:0_14:0_18:1)+NH4 | 1_plasmanyl-TG(O-16:0_18:1_18:1)+NH4 | 1_plasman…	Positive	862.823	16.53	ether-TG	[M+NH4]+	2.4975	2.6762e-07
2_plasmanyl-TG(O-16:0_16:0_18:1)+NH4 | 1_plasmanyl-TG(O-16:0_16:0_18:1)+NH4 | 2_plasmanyl-TG(O-18:1_16:0_16:0)+NH4 | 2_plasmenyl-TG(P-18:0_16:0_16:0)+NH4 | 1_plasmanyl-TG(O-20:1_14:0_16:0)+NH4 | 1_plasmenyl-TG(P-20:0_14:0_16:0)+NH4 | 1_plasmanyl-TG(O-18:1_16:0_16:0)+NH4 | 1_plasmenyl-TG(P-18:0_16:0_16:0)+NH4 | 1_plasmanyl-TG(O-18:0_14:0_18:1)+NH4_836.8066_16.55	Positive	836.807	16.55	ether-TG	[M+NH4]+	2.1053	2.6761e-06
2_TG(18:1_18:1_22:1)+NH4 | 2_TG(16:1_18:1_24:1)+NH4 | 2_TG(18:1_20:1_20:1)+NH4 | 1_TG(18:0_18:1_22:2)+NH4 | 1_TG(18:1_18:1_22:1)+NH4 | 1_TG(18:1_20:1_20:1)+NH4 | 1_TG(16:1_18:1_24:1)+NH4 | 1_TG(16:1_20:1_22:1)+NH4 | 1_TG(16:0_20:1_22:2)+NH4 | 1_TG(16:0_20:2_22:1)+NH4 | 1_TG(18:0_20:1_20:2)+NH4_958.8803_16.72	Positive	958.88	16.72	TG	[M+NH4]+	1.2622	8.55e-05
2_TG(16:0_18:1_22:1)+NH4 | 1_TG(18:0_18:1_20:1)+NH4 | 1_TG(16:0_18:1_22:1)+NH4 | 1_TG(16:0_20:1_20:1)+NH4 | 1_TG(14:0_20:1_22:1)+NH4 | 1_TG(14:0_18:1_24:1)+NH4 | 1_TG(16:0_18:0_22:2)+NH4 | 1_TG(18:1_18:1_20:0)+NH4 | 1_TG(16:1_18:1_22:0)+NH4 | 1_TG(16:1_18:0_22:1)+NH4 | 1_TG(16:1_20:0_20:1)+NH4 | 1_TG(16:0_16:1_24:1)+NH4 | 1_TG(14:0_20:0_22:2)+NH4_932.8644_16.74	Positive	932.864	16.74	TG	[M+NH4]+	1.1494	0.00020951
1_TG(16:0_18:0_20:1)+NH4 | 1_TG(18:0_18:0_18:1)+NH4 | 1_TG(16:0_18:1_20:0)+NH4 | 1_TG(14:0_18:0_22:1)+NH4 | 1_TG(16:0_16:0_22:1)+NH4 | 1_TG(14:0_16:0_24:1)+NH4 | 1_TG(14:0_20:0_20:1)+NH4 | 1_TG(16:1_18:0_20:0)+NH4_906.8490_16.77	Positive	906.849	16.77	TG	[M+NH4]+	0.62709	0.0075904
1_plasmanyl-TG(O-18:0_16:0_18:1)+NH4 | 1_plasmanyl-TG(O-16:0_16:0_20:1)+NH4 | 1_plasmanyl-TG(O-18:1_16:0_18:0)+NH4 | 1_plasmenyl-TG(P-18:0_16:0_18:0)+NH4 | 1_plasmanyl-TG(O-20:1_16:0_16:0)+NH4 | 1_plasmenyl-TG(P-20:0_16:0_16:0)+NH4 | 2_plasmanyl-TG(O-18:1_16:0_18:0)+NH4 | 2_plasmenyl-TG(P-18:0_16:0_18:0)+NH4 | 1_plasmanyl-TG(O-16:0_18:0_18:1)+NH4 | 2_plasmanyl-TG(O-20:1_16:0_16:0)+NH4 | 2_plasmen…	Positive	864.839	16.88	ether-TG	[M+NH4]+	2.161	1.1166e-06
2_plasmanyl-TG(O-18:0_16:0_16:0)+NH4_838.8229_16.90	Positive	838.823	16.9	ether-TG	[M+NH4]+	1.4812	5.5957e-06
2_TG(18:1_18:1_24:1)+NH4 | 1_TG(18:1_18:1_24:1)+NH4 | 2_TG(16:1_22:1_22:1)+NH4_986.9122_17.02	Positive	986.912	17.02	TG	[M+NH4]+	0.89936	0.0016173
2_TG(22:1_22:1_22:1)+NH4_1,071.0065_17.02	Positive	1071.01	17.02	TG	[M+NH4]+	1.2093	0.004416
1_TG(16:0_18:1_24:1)+NH4 | 1_TG(18:0_18:1_22:1)+NH4 | 1_TG(18:1_20:0_20:1)+NH4 | 1_TG(16:0_20:1_22:1)+NH4 | 1_TG(16:1_18:0_24:1)+NH4 | 1_TG(16:1_18:1_24:0)+NH4 | 1_TG(14:0_20:1_24:1)+NH4 | 1_TG(18:0_20:1_20:1)+NH4 | 1_TG(16:1_20:0_22:1)+NH4 | 1_TG(18:1_18:1_22:0)+NH4 | 1_TG(14:0_22:1_22:1)+NH4_960.8963_17.04	Positive	960.896	17.04	TG	[M+NH4]+	0.84617	0.0016595

## Sheet: Nx16hvsNx48h
Lipid Molecule	Polarity mode	m/z	Retention Time (RT)	Lipid Class	Adduct_At_Max_Intensity	log2(FC)	FDR adjusted P-value
1_LPC(14:0)+H_468.3096_0.77	Positive	468.31	0.77	LPC	[M+H]+	-0.79254	0.0034226
1_LPE(20:4)-H_500.2790_0.78	Negative	500.279	0.78	LPE	[M-H]-	-1.0434	0.0033498
1_LPE(16:0)-H_452.2790_1.14	Negative	452.279	1.14	LPE	[M-H]-	-1.3036	0.0023054
1_LPE(18:1)-H_478.2946_1.2	Negative	478.295	1.2	LPE	[M-H]-	-0.74379	0.0067356
1_Plasmenyl-LPE(P-16:0)-H_436.2837_1.36	Negative	436.284	1.36	ether-LPE	[M-H]-	-0.81448	0.0035746
1_Plasmenyl-LPE(P-18:1)-H_462.2995_1.47	Negative	462.299	1.47	ether-LPE	[M-H]-	-1.1572	0.0017763
1_LPE(16:0)+H_454.2931_1.48	Positive	454.293	1.48	LPE	[M+H]+	-1.3287	0.0034722
1_LPE(18:1)+H_480.3089_1.61	Positive	480.309	1.61	LPE	[M+H]+	-1.1965	0.0099906
1_LPE(18:0)-H_480.3103_2.01	Negative	480.31	2.01	LPE	[M-H]-	-0.8499	0.0049667
1_Plasmenyl-LPE(P-18:0)-H_464.3153_2.45	Negative	464.315	2.45	ether-LPE	[M-H]-	-0.6946	0.0075557
1_LPE(18:0)+H_482.3244_2.79	Positive	482.324	2.79	LPE	[M+H]+	-0.84226	0.0066159
1_PI(16:0_20:4)-H_857.5199_7.3	Negative	857.52	7.3	PI	[M-H]-	-0.62956	0.023034
2_BMP(16:1_18:1)+NH4 | 2_BMP(14:0_20:2)+NH4 | 2_BMP(16:0_18:2)+NH4_764.5430_7.56	Positive	764.543	7.56	BMP	[M+NH4]+	0.70293	0.02052
2_BMP(20:2_22:6)+NH4_864.5727_7.56	Positive	864.573	7.56	BMP	[M+NH4]+	-0.82725	0.0079707
1_Cer-NS(d18:2/14:0)+H_508.4728_7.56	Positive	508.473	7.56	Cer-NS	[M+H]+	0.75189	0.00065023
2_BMP(18:1_20:4)+NH4_814.5599_7.57	Positive	814.56	7.57	BMP	[M+NH4]+	-1.226	0.011281
2_PG(16:1_18:1)+H | 2_PG(14:0_20:2)+H_747.5162_7.57	Positive	747.516	7.57	PG	[M+H]+	1.1342	0.00020131
2_PMeOH(18:1_18:3)+NH4 | 2_PMeOH(36:4)+NH4 | 2_PE(35:3)+H_728.5223_7.57	Positive	728.522	7.57	PMeOH	[M+H]+	-1.1189	0.00035664
2_HexCer-NS(d18:1/16:0)+H | 2_HexCer-NS(d16:1/18:0)+H_700.5721_7.58	Positive	700.572	7.58	HexCer-NS	[M+H]+	-0.75081	0.0034125
2_PE(16:1_22:6)+H | 2_PE(18:3_20:4)+H | 1_PE(16:1_22:6)+H | 3_PE(38:7)+H | 2_PE(38:7)+H_762.5063_7.58	Positive	762.506	7.58	PE	[M+H]+	-0.60691	0.0013609
2_BMP(18:1_22:5)+NH4_840.5742_7.59	Positive	840.574	7.59	BMP	[M+NH4]+	-1.3379	0.012926
1_Cer-NS(d18:1/14:0)+HCO2 | 1_Cer-NS(d16:1/16:0)+HCO220_7.64	Positive	554.48	7.64	Cer-NS	[M+HCO2]-	0.77232	6.3972e-05
1_PE(16:0_22:6)-H | 1_PE(18:2_20:4)-H_762.5086_7.71	Negative	762.509	7.71	PE	[M-H]-	-0.75494	0.0016164
1_Cer-NS(d18:2/16:0)+HCO220_7.72	Positive	580.495	7.72	Cer-NS	[M+HCO2]-	0.72444	0.0035746
2_PEtOH(40:9)+NH4_788.5227_7.72	Positive	788.523	7.72	PEtOH	[M+NH4]+	-0.61492	0.0066159
1_PG(16:0_18:1)-H_747.5187_7.74	Negative	747.519	7.74	PG	[M-H]-	0.80549	0.0016031
3_PI(36:4)+NH4_876.5609_7.77	Positive	876.561	7.77	PI	[M+NH4]+	-0.66773	0.032365
1_Plasmanyl-PC(O-16:1/22:6)+HCO2 | 1_Plasmenyl-PC(P-16:0/22:6)+HCO220_7.82	Positive	834.567	7.82	ether-PC	[M+HCO2]-	1.0697	0.00057428
1_HexCer-NS(d18:1/16:0)+HCO220_7.87	Positive	744.564	7.87	HexCer-NS	[M+HCO2]-	-0.74625	0.0017763
2_PE(36:5)+H_738.5060_7.93	Positive	738.506	7.93	PE	[M+H]+	-0.91364	0.015673
1_PE(18:1_22:5)-H | 1_DMPE(16:1_22:5)-H | 1_MMPE(17:1_22:5)-H | 1_PE(20:2_20:4)-H_790.5369_7.95	Negative	790.537	7.95	PE	[M-H]-	-0.83642	0.0018408
1_PE(18:1_20:5)+H | 1_PE(18:2_20:4)+H | 3_PE(38:6)+H_764.5217_7.97	Positive	764.522	7.97	PE	[M+H]+	-0.78779	0.00057428
1_Cer-NS(d17:1/16:0)+HCO220_8.01	Positive	568.495	8.01	Cer-NS	[M+HCO2]-	0.63635	0.00028611
1_Plasmanyl-PC(O-16:1/20:4)+HCO2 | 1_Plasmenyl-PC(P-16:0/20:4)+HCO220_8.03	Positive	810.567	8.03	ether-PC	[M+HCO2]-	0.76944	0.0016164
1_Plasmanyl-PC(O-16:1/16:1)+HCO2 | 1_Plasmenyl-PC(P-16:0/16:1)+HCO2 | 1_Plasmenyl-PC(P-16:1/16:0)+HCO2 | 1_Plasmenyl-PC(P-18:1/14:0)+HCO2 | 1_OxPE(18:1_18:0(1O))-H20_8.05	Positive	760.551	8.05	ether-PC	[M+HCO2]-	1.3151	0.00028611
1_Plasmanyl-PC(O-16:0/14:0)+HCO220_8.09	Positive	736.552	8.09	ether-PC	[M+HCO2]-	1.0193	0.0014574
1_Cer-NS(d18:1/14:0)+H | 1_Cer-NS(d16:1/16:0)+H | 2_Cer-NS(d16:1/16:0)+H_510.4882_8.10	Positive	510.488	8.1	Cer-NS	[M+H]+	0.78694	0.001348
1_Plasmanyl-PC(O-16:0/16:1)+HCO2 | 1_Plasmanyl-PC(O-18:1/14:0)+HCO2 | 1_Plasmenyl-PC(P-18:0/14:0)+HCO2 | 1_Plasmanyl-PC(O-16:1/16:0)+HCO2 | 1_Plasmenyl-PC(P-16:0/16:0)+HCO220_8.16	Positive	762.565	8.16	ether-PC	[M+HCO2]-	1.7509	0.00048314
1_Plasmanyl-PC(O-16:0/20:4)+HCO2 | 1_Plasmenyl-PC(P-18:1/18:2)+HCO2 | 1_Plasmenyl-PC(P-16:1/20:2)+HCO220_8.16	Positive	812.583	8.16	ether-PC	[M+HCO2]-	0.73555	0.0019543
1_Plasmanyl-PC(O-16:1/18:2)+HCO2 | 1_Plasmenyl-PC(P-16:0/18:2)+HCO2 | 1_Plasmenyl-PC(P-16:1/18:1)+HCO2 | 1_Plasmenyl-PC(P-18:1/16:1)+HCO219_8.17	Positive	786.567	8.17	ether-PC	[M+HCO2]-	1.3881	0.00045481
1_Cer-NS(d18:2/16:0)+H | 1_Cer-NS(d18:1/16:1)+H_536.5037_8.19	Positive	536.504	8.19	Cer-NS	[M+H]+	0.72795	0.001836
1_PE(16:0_22:6)+H | 1_PE(18:2_20:4)+H | 3_PE(38:6)+H | 2_PE(38:6)+H_764.5218_8.20	Positive	764.522	8.2	PE	[M+H]+	-0.79262	0.00035664
1_MMPE(17:1_22:5)-H | 1_PE(18:1_22:5)-H | 1_DMPE(16:1_22:5)-H | 1_PE(20:2_20:4)-H_790.5393_8.21	Negative	790.539	8.21	MMPE	[M-H]-	-0.86243	0.0010058
1_PI(18:1_20:2)-H | 1_PI(18:0_20:3)-H_887.5666_8.23	Negative	887.567	8.23	PI	[M-H]-	0.64652	0.044
1_Plasmenyl-PE(P-16:0/16:1)-H_672.4987_8.23	Negative	672.499	8.23	ether-PE	[M-H]-	0.8827	0.0013411
1_PE(17:0_20:4)-H_752.5240_8.27	Negative	752.524	8.27	PE	[M-H]-	-0.59145	0.0016164
1_Plasmanyl-PC(O-18:1/16:1)+HCO2 | 1_Plasmenyl-PC(P-18:0/16:1)+HCO2 | 1_Plasmanyl-PC(O-16:0/18:2)+HCO2 | 1_Plasmanyl-PC(O-16:1/18:1)+HCO2 | 1_Plasmenyl-PC(P-16:0/18:1)+HCO2 | 1_Plasmenyl-PC(P-18:1/16:0)+HCO220_8.29	Positive	788.583	8.29	ether-PC	[M+HCO2]-	1.6326	0.00065023
1_Plasmanyl-PC(O-16:1/20:3)+HCO2 | 1_Plasmenyl-PC(P-16:0/20:3)+HCO2 | 1_Plasmenyl-PC(P-18:1/18:2)+HCO2 | 1_Plasmenyl-PC(P-16:1/20:2)+HCO2 | 1_Plasmanyl-PC(O-16:0/20:4)+HCO212_8.30	Positive	812.583	8.3	ether-PC	[M+HCO2]-	1.0973	0.0067356
1_PS(18:0_22:6)+H | 3_PS(40:6)+H | 2_PS(18:0_22:6)+H_836.5436_8.32	Positive	836.544	8.32	PS	[M+H]+	-1.6464	0.03188
1_Cer-NS(d18:1/16:0)+HCO2 | 1_Cer-NS(d16:1/18:0)+HCO220_8.39	Positive	582.511	8.39	Cer-NS	[M+HCO2]-	0.61897	0.0029755
1_PE(16:0_22:4)-H | 1_PE(18:1_20:3)-H | 1_DMPE(18:2_18:2)-H_766.5400_8.41	Negative	766.54	8.41	PE	[M-H]-	-0.7581	0.00028611
1_Plasmanyl-PC(O-16:0/18:2)+HCO2 | 1_Plasmanyl-PC(O-18:1/16:1)+HCO2 | 1_Plasmenyl-PC(P-18:0/16:1)+HCO2 | 1_Plasmenyl-PC(P-18:1/16:0)+HCO210_8.42	Positive	788.583	8.42	ether-PC	[M+HCO2]-	1.2632	0.0035344
1_PE(18:1_22:4)-H_792.5542_8.44	Negative	792.554	8.44	PE	[M-H]-	-0.7896	0.00020131
1_Cer-NS(d18:2/18:0)+HCO2 | 1_Cer-NS(d18:1/18:1)+HCO220_8.46	Positive	608.527	8.46	Cer-NS	[M+HCO2]-	0.80188	0.001836
2_PE(40:6)+H | 1_PE(20:2_20:4)+H | 3_PE(40:6)+H_792.5525_8.46	Positive	792.553	8.46	PE	[M+H]+	-0.95314	0.00049056
1_Plasmenyl-PC(P-16:0/14:0)+H | 1_Plasmanyl-PC(O-16:0/14:1)+H | 1_Plasmanyl-PC(O-16:1/14:0)+H_690.5430_8.47	Positive	690.543	8.47	ether-PC	[M+H]+	0.76179	0.0019217
1_Cer-NS(d17:1/16:0)+H | 1_Cer-NS(d18:1/15:0)+H_524.5040_8.49	Positive	524.504	8.49	Cer-NS	[M+H]+	0.66216	0.0025273
1_PC(15:0_16:0)+H_720.5536_8.53	Positive	720.554	8.53	PC	[M+H]+	-0.71212	0.0016164
1_Plasmenyl-PC(P-16:0/16:1)+H | 1_Plasmanyl-PC(O-16:1/16:1)+H | 1_Plasmanyl-PC(O-18:1/14:1)+H | 1_Plasmenyl-PC(P-18:1/14:0)+H | 1_Plasmenyl-PC(P-24:1/8:0)+H_716.5588_8.54	Positive	716.559	8.54	ether-PC	[M+H]+	1.2206	0.00045481
1_PS(20:1_20:4)+H | 3_PS(40:5)+H_838.5572_8.54	Positive	838.557	8.54	PS	[M+H]+	-0.99474	0.048971
1_Plasmenyl-PC(P-18:1/20:4)+H | 1_Plasmanyl-PC(O-18:1/20:5)+H | 1_Plasmanyl-PC(O-16:0/22:6)+H | 1_Plasmenyl-PC(P-16:0/22:5)+H_792.5891_8.56	Positive	792.589	8.56	ether-PC	[M+H]+	0.98851	0.0016031
2_PMeOH(40:7)+NH4_778.5359_8.57	Positive	778.536	8.57	PMeOH	[M+NH4]+	-0.89627	0.00064023
3_PI(38:3)+NH4_906.6059_8.58	Positive	906.606	8.58	PI	[M+NH4]+	1.0261	0.015735
1_Plasmanyl-PC(O-16:0/14:0)+H_692.5591_8.59	Positive	692.559	8.59	ether-PC	[M+H]+	0.98541	0.00068088
1_PE(16:0_18:2)+H | 1_PE(16:1_18:1)+H | 2_PE(14:0_20:2)+H | 3_PE(34:2)+H | 2_PE(34:2)+H_716.5236_8.64	Positive	716.524	8.64	PE	[M+H]+	0.6957	0.001991
3_PI(36:2)+NH4_880.5912_8.66	Positive	880.591	8.66	PI	[M+NH4]+	0.7521	0.050042
1_Plasmanyl-PC(O-16:0/16:1)+H_718.5735_8.66	Positive	718.573	8.66	ether-PC	[M+H]+	1.6874	0.00064868
1_PE(18:1_22:5)+H | 3_PE(40:6)+H | 2_PE(40:6)+H_792.5534_8.74	Positive	792.553	8.74	PE	[M+H]+	-1.065	0.00036347
1_Plasmanyl-PS(O-18:0/17:0)-H | 1_Plasmanyl-PC(O-16:1/16:0)+HCO2 | 1_Plasmenyl-PC(P-16:0/16:0)+HCO2_762.5662_8.75	Negative	762.566	8.75	ether-PS	[M-H]-	0.62472	0.001348
3_PI(38:3)+NH4_906.6060_8.75	Positive	906.606	8.75	PI	[M+NH4]+	0.58692	0.050042
1_Plasmenyl-PE(P-16:0/16:1)+H | 1_Plasmenyl-PE(P-18:0/14:1)+H | 1_Plasmenyl-PE(P-18:1/14:0)+H | 1_Plasmenyl-PE(P-16:1/16:0)+H_674.5121_8.75	Positive	674.512	8.75	ether-PE	[M+H]+	0.85303	0.0006923
1_PC(16:0_22:4)+H_810.5992_8.77	Positive	810.599	8.77	PC	[M+H]+	-0.81212	0.0066159
1_Plasmanyl-PC(O-16:1/18:1)+HCO2 | 1_Plasmenyl-PC(P-16:0/18:1)+HCO2 | 1_Plasmenyl-PC(P-16:1/18:0)+HCO2 | 1_Plasmenyl-PC(P-18:1/16:0)+HCO2 | 1_Plasmanyl-PC(O-18:1/16:1)+HCO2 | 1_Plasmenyl-PC(P-18:0/16:1)+HCO220_8.78	Positive	788.582	8.78	ether-PC	[M+HCO2]-	1.3257	0.00035664
1_Plasmenyl-PC(P-18:1/18:1)+HCO2 | 1_Plasmenyl-PC(P-16:1/20:1)+HCO2 | 1_Plasmanyl-PC(O-16:0/20:3)+HCO22_8.79	Positive	814.598	8.79	ether-PC	[M+HCO2]-	1.372	0.00028611
2_PE(17:0_20:4)+H | 1_PE(17:0_20:4)+H | 3_PE(37:4)+H | 2_PE(37:4)+H_754.5377_8.80	Positive	754.538	8.8	PE	[M+H]+	-0.6623	0.0021418
1_Plasmenyl-PC(P-18:0/16:1)+H | 1_Plasmanyl-PC(O-16:0/18:2)+H_744.5898_8.81	Positive	744.59	8.81	ether-PC	[M+H]+	1.1042	0.0026605
1_PC(18:1_22:3)+HCO220_8.83	Positive	882.625	8.83	PC	[M+HCO2]-	-0.96364	0.00022458
1_Plasmenyl-PC(P-16:0/18:2)+H | 1_Plasmanyl-PC(O-16:0/18:3)+H | 1_Plasmanyl-PC(O-16:1/18:2)+H_742.5740_8.83	Positive	742.574	8.83	ether-PC	[M+H]+	1.4692	0.00033936
1_Plasmanyl-PC(O-16:0/16:0)+HCO2 | 1_Plasmanyl-PC(O-18:0/14:0)+HCO220_8.87	Positive	764.583	8.87	ether-PC	[M+HCO2]-	1.3805	0.00064868
1_PI(18:0_20:2)-H | 1_PI(18:1_20:1)-H_889.5826_8.88	Negative	889.583	8.88	PI	[M-H]-	0.70766	0.020435
1_Plasmanyl-PC(O-16:0/18:1)+HCO2 | 1_Plasmanyl-PC(O-18:1/16:0)+HCO2 | 1_Plasmenyl-PC(P-18:0/16:0)+HCO2 | 1_Plasmanyl-PC(O-18:0/16:1)+HCO220_8.89	Positive	790.598	8.89	ether-PC	[M+HCO2]-	1.0653	0.00045481
1_Plasmanyl-PC(O-18:1/18:1)+HCO2 | 1_Plasmenyl-PC(P-18:0/18:1)+HCO2 | 1_Plasmanyl-PC(O-16:0/20:2)+HCO220_8.90	Positive	816.614	8.9	ether-PC	[M+HCO2]-	0.77738	0.011612
2_Cer-NS(d18:1/16:0)+H | 1_Cer-NS(d18:1/16:0)+H | 1_Cer-NDS(d16:0/18:1)+H | 1_Cer-NS(d16:1/18:0)+H | 1_Cer-NS(d17:1/17:0)+H_538.5190_8.91	Positive	538.519	8.91	Cer-NS	[M+H]+	0.6341	0.0016164
3_PE(42:7)+H_818.5688_8.95	Positive	818.569	8.95	PE	[M+H]+	-0.70038	0.017532
1_PE(16:0_22:4)+H | 1_PE(18:1_20:3)+H | 3_PE(38:4)+H_768.5520_8.97	Positive	768.552	8.97	PE	[M+H]+	-0.84439	0.00035664
2_PE(40:5)+H_794.5678_8.99	Positive	794.568	8.99	PE	[M+H]+	-0.73252	0.00075994
1_Cer-NS(d18:2/18:0)+H | 1_Cer-NS(d18:1/18:1)+H_564.5346_9.00	Positive	564.535	9	Cer-NS	[M+H]+	0.91382	0.00045481
1_Plasmenyl-PE(P-16:0/18:2)+H | 1_Plasmenyl-PE(P-18:1/16:1)+H | 1_Plasmenyl-PE(P-16:1/18:1)+H | 3_Plasmanyl-PE(34:3)+H_700.5270_9.04	Positive	700.527	9.04	ether-PE	[M+H]+	0.66909	0.0057677
1_Plasmanyl-PE(O-16:0/18:1)-H | 1_Plasmanyl-PE(O-18:0/16:1)-H_702.5457_9.09	Negative	702.546	9.09	ether-PE	[M-H]-	0.65834	0.001836
1_Plasmenyl-PC(P-16:0/22:4)+H | 1_Plasmanyl-PC(O-16:0/22:5)+H | 1_Plasmanyl-PC(O-16:1/22:4)+H_794.6040_9.11	Positive	794.604	9.11	ether-PC	[M+H]+	1.7178	0.00035664
2_HexCer-NS(d18:1/18:0)+H_728.6032_9.19	Positive	728.603	9.19	HexCer-NS	[M+H]+	-0.63957	0.0035746
2_Plasmenyl-PC(P-16:0/18:1)+H | 2_Plasmanyl-PC(O-16:1/18:1)+H | 1_Plasmanyl-PC(O-16:0/18:2)+H | 1_Plasmenyl-PC(P-16:0/18:1)+H | 1_Plasmanyl-PC(O-16:1/18:1)+H | 1_Plasmenyl-PC(P-16:1/18:0)+H | 1_Plasmanyl-PC(O-18:1/16:1)+H | 1_Plasmenyl-PC(P-18:1/16:0)+H_744.5905_9.34	Positive	744.591	9.34	ether-PC	[M+H]+	1.1484	0.00057428
1_Plasmanyl-PC(O-16:0/16:0)+H_720.5908_9.43	Positive	720.591	9.43	ether-PC	[M+H]+	1.2786	0.00059401
1_Plasmanyl-PC(O-18:1/16:0)+H | 1_Plasmenyl-PC(P-18:0/16:0)+H | 1_Plasmanyl-PC(O-16:1/18:0)+H | 1_Plasmanyl-PC(O-16:0/18:1)+H_746.6063_9.45	Positive	746.606	9.45	ether-PC	[M+H]+	1.1859	0.00059401
1_Plasmanyl-PC(O-18:1/18:1)+H | 1_Plasmenyl-PC(P-18:0/18:1)+H_772.6215_9.48	Positive	772.621	9.48	ether-PC	[M+H]+	0.58596	0.0057362
1_Plasmanyl-PC(O-18:0/20:4)+H_796.6220_9.50	Positive	796.622	9.5	ether-PC	[M+H]+	0.99707	0.0017526
1_DG(16:0_16:1)+NH4 | 1_DG(14:0_18:1)+NH4_584.5258_9.54	Positive	584.526	9.54	DG	[M+NH4]+	0.6282	0.0026567
2_DG(16:1_18:1)+NH4 | 1_DG(16:1_18:1)+NH4_610.5414_9.58	Positive	610.541	9.58	DG	[M+NH4]+	0.64792	0.0033498
1_Plasmanyl-PC(O-18:1/18:1)+HCO2 | 1_Plasmenyl-PC(P-18:0/18:1)+HCO2 | 1_Plasmanyl-PC(O-16:1/20:1)+HCO2 | 1_Plasmenyl-PC(P-16:0/20:1)+HCO2 | 1_Plasmenyl-PC(P-16:1/20:0)+HCO220_9.58	Positive	816.614	9.58	ether-PC	[M+HCO2]-	1.5504	0.00035664
2_PE(42:5)+H | 3_PE(42:5)+H_822.6007_9.64	Positive	822.601	9.64	PE	[M+H]+	-0.68498	0.0022316
2_PEtOH(40:3)+NH4_800.6144_9.74	Positive	800.614	9.74	PEtOH	[M+NH4]+	0.65215	0.035564
1_Plasmanyl-PC(O-18:0/18:1)+HCO2 | 1_Plasmanyl-PC(O-16:0/20:1)+HCO220_9.74	Positive	818.629	9.74	ether-PC	[M+HCO2]-	1.3095	0.00035664
3_PE(42:5)+H_822.5999_9.80	Positive	822.6	9.8	PE	[M+H]+	-0.81331	0.011612
1_Plasmenyl-PE(P-18:0/18:1)-H | 1_Plasmenyl-PE(P-16:0/20:1)-H_728.5619_9.84	Negative	728.562	9.84	ether-PE	[M-H]-	0.68351	0.001348
1_Plasmanyl-PC(O-16:0/22:2)+HCO2 | 1_Plasmanyl-PC(O-18:0/20:2)+HCO2 | 1_Plasmanyl-PC(O-18:1/20:1)+HCO2 | 1_Plasmenyl-PC(P-18:0/20:1)+HCO220_9.87	Positive	844.645	9.87	ether-PC	[M+HCO2]-	0.6643	0.00064023
1_Cer-NS(d18:2/24:1)+HCO2 | 1_Cer-NS(d20:3/22:0)+HCO2 | 1_Cer-NS(d18:1/24:2)+HCO220_10.10	Positive	690.606	10.1	Cer-NS	[M+HCO2]-	0.81817	0.002483
1_Cer-NS(d18:2/22:0)+HCO2 | 1_Cer-NS(d18:1/22:1)+HCO213_10.17	Positive	664.59	10.17	Cer-NS	[M+HCO2]-	0.76149	0.0034546
1_Plasmenyl-PC(P-18:0/18:1)+H | 1_Plasmanyl-PC(O-18:0/18:2)+H_772.6220_10.25	Positive	772.622	10.25	ether-PC	[M+H]+	1.6626	0.00045481
1_DG(18:1_18:1)+NH4 | 1_DG(16:1_20:1)+NH4_638.5733_10.53	Positive	638.573	10.53	DG	[M+NH4]+	0.8057	0.0053298
1_Plasmenyl-PE(P-18:0/18:1)+H | 1_Plasmenyl-PE(P-16:0/20:1)+H | 1_Plasmenyl-PE(P-20:0/16:1)+H | 3_Plasmanyl-PE(36:2)+H | 1_Plasmenyl-PE(P-20:1/16:0)+H | 1_Plasmenyl-PE(P-18:1/18:0)+H_730.5755_10.56	Positive	730.576	10.56	ether-PE	[M+H]+	0.7236	0.00084748
1_Plasmanyl-PC(O-16:0/22:2)+H_800.6542_10.60	Positive	800.654	10.6	ether-PC	[M+H]+	0.67899	0.0067047
2_Cer-NS(d18:1/22:1)+H | 2_Cer-NS(d16:1/24:1)+H | 1_Cer-NS(d18:1/22:1)+H | 1_Cer-NS(d16:1/24:1)+H | 1_Cer-NS(d18:2/22:0)+H_620.5987_10.81	Positive	620.599	10.81	Cer-NS	[M+H]+	0.93218	0.00058292
2_Cer-NS(d18:2/24:1)+H | 1_Cer-NS(d18:2/24:1)+H | 1_Cer-NS(d18:1/24:2)+H_646.6144_10.92	Positive	646.614	10.92	Cer-NS	[M+H]+	0.85886	0.00094848
1_Cer-NS(d18:2/22:0)+H | 1_Cer-NS(d18:1/22:1)+H_620.5987_10.99	Positive	620.599	10.99	Cer-NS	[M+H]+	1.0312	0.00058292
1_Cer-NS(d18:1/24:1)+HCO2 | 1_Cer-NS(d20:2/22:0)+HCO220_11.13	Positive	692.621	11.13	Cer-NS	[M+HCO2]-	0.74256	0.0011191
2_Cer-NS(d17:1/24:1)+H | 1_Cer-NS(d18:1/23:1)+H | 1_Cer-NS(d17:1/24:1)+H_634.6146_11.46	Positive	634.615	11.46	Cer-NS	[M+H]+	0.95437	0.00057803
1_Plasmenyl-PE(P-16:0/22:1)+H | 1_Plasmenyl-PE(P-18:0/20:1)+H | 1_Plasmenyl-PE(P-20:0/18:1)+H | 3_Plasmanyl-PE(38:2)+H_758.6064_11.88	Positive	758.606	11.88	ether-PE	[M+H]+	0.95062	0.00064868
2_Cer-NS(d18:1/24:1)+H | 1_Cer-NS(d18:1/24:1)+H | 1_Cer-NS(d16:1/26:1)+H_648.6296_12.16	Positive	648.63	12.16	Cer-NS	[M+H]+	0.75185	0.00068088
2_Cer-NS(d18:2/26:1)+H_674.6461_12.23	Positive	674.646	12.23	Cer-NS	[M+H]+	1.0183	0.0011772
1_Cer-NS(d18:1/24:0)+HCO220_12.56	Positive	694.637	12.56	Cer-NS	[M+HCO2]-	0.59982	0.0079336
1_Cer-NS(d18:1/26:1)+H_676.6617_13.27	Positive	676.662	13.27	Cer-NS	[M+H]+	0.84972	0.002483
2_CE(22:6)+NH4_714.6203_14.84	Positive	714.62	14.84	CE	[M+NH4]+	0.8547	0.00061611
1_CL(16:1_16:1_18:1_18:1)-H_1399.9667_15.05	Negative	1399.97	15.05	CL	[M-H]-	0.79177	0.0036241
1_CL(18:1_18:1_18:2_18:2)-H_1451.9984_15.12	Negative	1452	15.12	CL	[M-H]-	-0.90586	0.0068452
2_CL(34:2)(34:2)+NH4 | 1_CL(34:2)(34:2)+NH4 | 1_CL(32:2)(36:2)+NH4 | 1_CL(32:1)(36:3)+NH4 | 1_CL(34:1)(34:3)+NH4_1,419.0074_15.44	Positive	1419.01	15.44	CL	[M+NH4]+	0.66187	0.022657
1_CL(18:1_18:1_18:1_18:2)-H_1454.0140_15.45	Negative	1454.01	15.45	CL	[M-H]-	-0.60003	0.017173
2_CL(36:3)(36:3)+NH4 | 1_CL(36:3)(36:3)+NH4 | 1_CL(36:2)(36:4)+NH4 | 1_CL(34:2)(38:4)+NH4_1,471.0389_15.51	Positive	1471.04	15.51	CL	[M+NH4]+	-1.1356	0.0034125
2_TG(18:2_18:2_20:2)+NH4_924.8012_15.55	Positive	924.801	15.55	TG	[M+NH4]+	1.2168	0.02052
1_CL(36:2)(36:3)+NH4 | 1_CL(34:2)(38:3)+NH4_1,473.0551_15.81	Positive	1473.06	15.81	CL	[M+NH4]+	-0.74003	0.015763
2_TG(16:1_18:1_22:2)+NH4_928.8337_16.10	Positive	928.834	16.1	TG	[M+NH4]+	0.97004	0.0016164
2_TG(16:0_20:1_20:2)+NH4 | 2_TG(16:0_18:1_22:2)+NH4 | 2_TG(18:1_18:1_20:1)+NH4 | 2_TG(16:1_20:1_20:1)+NH4 | 1_TG(18:1_18:1_20:1)+NH4 | 1_TG(16:0_18:1_22:2)+NH4 | 1_TG(18:0_18:1_20:2)+NH4 | 1_TG(16:1_18:1_22:1)+NH4 | 1_TG(16:0_20:1_20:2)+NH4 | 1_TG(18:0_18:2_20:1)+NH4 | 1_TG(16:1_20:1_20:1)+NH4 | 1_TG(16:1_18:0_22:2)+NH4 | 1_TG(16:0_18:2_22:1)+NH4_930.8493_16.42	Positive	930.849	16.42	TG	[M+NH4]+	0.83655	0.0034125
1_plasmanyl-TG(O-18:1_16:0_18:1)+NH4 | 1_plasmenyl-TG(P-18:0_16:0_18:1)+NH4 | 1_plasmanyl-TG(O-16:0_16:0_20:2)+NH4 | 1_plasmanyl-TG(O-20:1_16:0_16:1)+NH4 | 1_plasmenyl-TG(P-20:0_16:0_16:1)+NH4 | 1_plasmenyl-TG(P-20:1_16:0_16:0)+NH4 | 1_plasmanyl-TG(O-18:0_16:1_18:1)+NH4 | 1_plasmanyl-TG(O-20:1_14:0_18:1)+NH4 | 1_plasmenyl-TG(P-20:0_14:0_18:1)+NH4 | 1_plasmanyl-TG(O-16:0_18:1_18:1)+NH4 | 1_plasman…	Positive	862.823	16.53	ether-TG	[M+NH4]+	1.0742	0.00075994
2_plasmanyl-TG(O-16:0_16:0_18:1)+NH4 | 1_plasmanyl-TG(O-16:0_16:0_18:1)+NH4 | 2_plasmanyl-TG(O-18:1_16:0_16:0)+NH4 | 2_plasmenyl-TG(P-18:0_16:0_16:0)+NH4 | 1_plasmanyl-TG(O-20:1_14:0_16:0)+NH4 | 1_plasmenyl-TG(P-20:0_14:0_16:0)+NH4 | 1_plasmanyl-TG(O-18:1_16:0_16:0)+NH4 | 1_plasmenyl-TG(P-18:0_16:0_16:0)+NH4 | 1_plasmanyl-TG(O-18:0_14:0_18:1)+NH4_836.8066_16.55	Positive	836.807	16.55	ether-TG	[M+NH4]+	1.1054	0.0010145
2_TG(18:1_18:1_22:1)+NH4 | 2_TG(16:1_18:1_24:1)+NH4 | 2_TG(18:1_20:1_20:1)+NH4 | 1_TG(18:0_18:1_22:2)+NH4 | 1_TG(18:1_18:1_22:1)+NH4 | 1_TG(18:1_20:1_20:1)+NH4 | 1_TG(16:1_18:1_24:1)+NH4 | 1_TG(16:1_20:1_22:1)+NH4 | 1_TG(16:0_20:1_22:2)+NH4 | 1_TG(16:0_20:2_22:1)+NH4 | 1_TG(18:0_20:1_20:2)+NH4_958.8803_16.72	Positive	958.88	16.72	TG	[M+NH4]+	0.67505	0.0061639
1_plasmanyl-TG(O-18:0_16:0_18:1)+NH4 | 1_plasmanyl-TG(O-16:0_16:0_20:1)+NH4 | 1_plasmanyl-TG(O-18:1_16:0_18:0)+NH4 | 1_plasmenyl-TG(P-18:0_16:0_18:0)+NH4 | 1_plasmanyl-TG(O-20:1_16:0_16:0)+NH4 | 1_plasmenyl-TG(P-20:0_16:0_16:0)+NH4 | 2_plasmanyl-TG(O-18:1_16:0_18:0)+NH4 | 2_plasmenyl-TG(P-18:0_16:0_18:0)+NH4 | 1_plasmanyl-TG(O-16:0_18:0_18:1)+NH4 | 2_plasmanyl-TG(O-20:1_16:0_16:0)+NH4 | 2_plasmen…	Positive	864.839	16.88	ether-TG	[M+NH4]+	1.2661	0.001991
2_plasmanyl-TG(O-18:0_16:0_16:0)+NH4_838.8229_16.90	Positive	838.823	16.9	ether-TG	[M+NH4]+	1.0798	0.0044742

## Sheet: xx16hvsNx16h
Lipid Molecule	Polarity mode	m/z	Retention Time (RT)	Lipid Class	Adduct_At_Max_Intensity	log2(FC)	FDR adjusted P-value
1_LPC(14:0)+H_468.3096_0.77	Positive	468.31	0.77	LPC	[M+H]+	-0.69235	0.00052412
1_LPC(16:0)+HCO2_540.3316_1.1	Negative	540.332	1.1	LPC	[M+HCO2]-	-0.62207	0.0067826
1_LPC(18:1)+HCO2_566.3472_1.18	Negative	566.347	1.18	LPC	[M+HCO2]-	-0.69908	0.0069145
2_LPC(16:0)+Na_518.3210_1.42	Positive	518.321	1.42	LPC	[M+Na]+	-3.6021	0.0044522
1_LPC(16:0)+H_496.3409_1.42	Positive	496.341	1.42	LPC	[M+H]+	-0.70625	0.00037835
1_LPE(16:0)+H_454.2931_1.48	Positive	454.293	1.48	LPE	[M+H]+	-0.64295	0.0043296
1_LPC(18:1)+H_522.3566_1.56	Positive	522.357	1.56	LPC	[M+H]+	-0.95876	0.00035402
1_LPE(18:1)+H_480.3089_1.61	Positive	480.309	1.61	LPE	[M+H]+	-0.82256	0.0037914
1_Plasmanyl-LPC(O-16:0)+H_482.3612_1.77	Positive	482.361	1.77	ether-LPC	[M+H]+	-2.3499	0.00032271
1_LPC(20:1)+H_550.3876_2.88	Positive	550.388	2.88	LPC	[M+H]+	-1.2262	0.0015299
1_PC(14:0_14:0)+HCO2 | 1_PC(12:0_16:0)+HCO2_722.4992_6.95	Negative	722.499	6.95	PC	[M+HCO2]-	0.61137	0.0025706
2_PEtOH(34:3)+NH4 | 2_PMeOH(35:3)+NH4_716.5238_7.27	Positive	716.524	7.27	PEtOH	[M+NH4]+	1.5409	0.00013142
1_PI(18:1_20:4)-H_883.5358_7.34	Negative	883.536	7.34	PI	[M-H]-	0.59081	0.0015643
1_Cer-NS(d16:1/14:0)+H | 1_Cer-NS(d18:1/12:0)+H_482.4575_7.35	Positive	482.457	7.35	Cer-NS	[M+H]+	0.72688	0.00052412
1_PG(16:1_18:1)-H_745.5044_7.47	Negative	745.504	7.47	PG	[M-H]-	0.70428	0.002023
2_PMeOH(14:0_16:1)+NH4 | 2_PMeOH(30:1)+NH4_650.4753_7.50	Positive	650.475	7.5	PMeOH	[M+NH4]+	2.9135	0.0016957
1_PI(18:1_18:2)-H_859.5353_7.51	Negative	859.535	7.51	PI	[M-H]-	0.87086	0.015774
1_PMeOH(14:0_18:2)+NH4 | 1_PMeOH(16:1_16:1)+NH4 | 3_PMeOH(32:2)+NH4_676.4919_7.56	Positive	676.492	7.56	PMeOH	[M+NH4]+	2.7109	0.00035402
2_BMP(16:1_18:1)+NH4 | 2_BMP(14:0_20:2)+NH4 | 2_BMP(16:0_18:2)+NH4_764.5430_7.56	Positive	764.543	7.56	BMP	[M+NH4]+	-0.59183	0.017235
2_PE(14:0_14:0)+H | 2_PE(28:0)+H_636.4597_7.58	Positive	636.46	7.58	PE	[M+H]+	1.9748	0.00019244
3_PE(30:1)+H_662.4764_7.63	Positive	662.476	7.63	PE	[M+H]+	1.2129	1.7428e-05
1_Cer-NS(d18:1/14:0)+HCO2 | 1_Cer-NS(d16:1/16:0)+HCO2_554.4795_7.64	Negative	554.48	7.64	Cer-NS	[M+HCO2]-	0.60752	0.0048481
1_PE(16:0_22:6)-H | 1_PE(18:2_20:4)-H_762.5086_7.71	Negative	762.509	7.71	PE	[M-H]-	0.65128	0.0025128
2_PEtOH(40:9)+NH4_788.5227_7.72	Positive	788.523	7.72	PEtOH	[M+NH4]+	1.2026	0.00045539
1_PE(18:1_22:6)-H_788.5237_7.74	Negative	788.524	7.74	PE	[M-H]-	0.70135	0.0025706
1_Plasmanyl-PC(O-16:1/22:6)+HCO2 | 1_Plasmenyl-PC(P-16:0/22:6)+HCO2_834.5667_7.82	Negative	834.567	7.82	ether-PC	[M+HCO2]-	1.2977	0.00032271
1_PE(18:1_22:5)-H | 1_DMPE(16:1_22:5)-H | 1_MMPE(17:1_22:5)-H | 1_PE(20:2_20:4)-H_790.5369_7.95	Negative	790.537	7.95	PE	[M-H]-	1.0132	0.00092978
3_PI(36:3)+NH4_878.5757_7.99	Positive	878.576	7.99	PI	[M+NH4]+	1.2783	0.00035402
1_PS(18:0_20:4)-H | 3_PS(38:4)-H_810.5301_8.02	Negative	810.53	8.02	PS	[M-H]-	0.80388	0.001993
1_Plasmanyl-PC(O-16:1/20:4)+HCO2 | 1_Plasmenyl-PC(P-16:0/20:4)+HCO2_810.5668_8.03	Negative	810.567	8.03	ether-PC	[M+HCO2]-	1.0222	0.00032271
1_Cer-NS(d18:1/14:0)+H | 1_Cer-NS(d16:1/16:0)+H | 2_Cer-NS(d16:1/16:0)+H_510.4882_8.10	Positive	510.488	8.1	Cer-NS	[M+H]+	0.59374	0.00043728
2_PG(18:1_18:1)+H_775.5484_8.13	Positive	775.548	8.13	PG	[M+H]+	-2.4753	0.015102
3_PMeOH(32:1)+NH4_678.5059_8.14	Positive	678.506	8.14	PMeOH	[M+NH4]+	2.1884	0.0010908
1_Plasmanyl-PC(O-16:0/20:4)+HCO2 | 1_Plasmenyl-PC(P-18:1/18:2)+HCO2 | 1_Plasmenyl-PC(P-16:1/20:2)+HCO2_812.5826_8.16	Negative	812.583	8.16	ether-PC	[M+HCO2]-	-0.70447	0.0058877
1_Plasmanyl-PC(O-16:0/16:1)+HCO2 | 1_Plasmanyl-PC(O-18:1/14:0)+HCO2 | 1_Plasmenyl-PC(P-18:0/14:0)+HCO2 | 1_Plasmanyl-PC(O-16:1/16:0)+HCO2 | 1_Plasmenyl-PC(P-16:0/16:0)+HCO2_762.5652_8.16	Negative	762.565	8.16	ether-PC	[M+HCO2]-	-0.69546	0.0079345
1_MMPE(17:1_22:5)-H | 1_PE(18:1_22:5)-H | 1_DMPE(16:1_22:5)-H | 1_PE(20:2_20:4)-H_790.5393_8.21	Negative	790.539	8.21	MMPE	[M-H]-	0.72222	0.0051557
1_PC(16:0_22:4)+HCO2 | 1_PC(18:1_20:3)+HCO2 | 1_PC(18:2_20:2)+HCO2_854.5926_8.25	Negative	854.593	8.25	PC	[M+HCO2]-	0.80909	0.0082401
1_Plasmanyl-PC(O-18:1/16:1)+HCO2 | 1_Plasmenyl-PC(P-18:0/16:1)+HCO2 | 1_Plasmanyl-PC(O-16:0/18:2)+HCO2 | 1_Plasmanyl-PC(O-16:1/18:1)+HCO2 | 1_Plasmenyl-PC(P-16:0/18:1)+HCO2 | 1_Plasmenyl-PC(P-18:1/16:0)+HCO2_788.5826_8.29	Negative	788.583	8.29	ether-PC	[M+HCO2]-	-0.85476	0.032923
1_PMeOH(18:1_18:2)+NH4 | 3_PMeOH(36:3)+NH4 | 2_DG(22:6_22:6)+NH4_730.5382_8.31	Positive	730.538	8.31	PMeOH	[M+NH4]+	2.5665	0.00041737
1_HexCer-NS(d18:1/16:0)+H_700.5725_8.36	Positive	700.572	8.36	HexCer-NS	[M+H]+	0.6452	0.00078125
3_PI(34:1)+NH4_854.5759_8.40	Positive	854.576	8.4	PI	[M+NH4]+	-0.60592	0.0023084
1_PE(16:0_22:4)-H | 1_PE(18:1_20:3)-H | 1_DMPE(18:2_18:2)-H_766.5400_8.41	Negative	766.54	8.41	PE	[M-H]-	0.66939	0.0023064
1_Plasmanyl-PC(O-16:0/18:2)+HCO2 | 1_Plasmanyl-PC(O-18:1/16:1)+HCO2 | 1_Plasmenyl-PC(P-18:0/16:1)+HCO2 | 1_Plasmenyl-PC(P-18:1/16:0)+HCO2_788.5827_8.42	Negative	788.583	8.42	ether-PC	[M+HCO2]-	-0.8164	0.0037914
1_PE(18:1_22:4)-H_792.5542_8.44	Negative	792.554	8.44	PE	[M-H]-	0.58801	0.0037914
1_PC(15:0_16:0)+H_720.5536_8.53	Positive	720.554	8.53	PC	[M+H]+	0.61964	0.00032271
2_PMeOH(38:4)+NH4_756.5531_8.63	Positive	756.553	8.63	PMeOH	[M+NH4]+	1.8674	0.0010284
1_Plasmanyl-PC(O-16:0/16:1)+H_718.5735_8.66	Positive	718.573	8.66	ether-PC	[M+H]+	-0.94129	0.0013062
3_PI(36:2)+NH4_880.5912_8.66	Positive	880.591	8.66	PI	[M+NH4]+	-0.63546	0.0032094
1_PS(17:0_17:0)-H | 3_PS(34:0)-H_762.5300_8.67	Negative	762.53	8.67	PS	[M-H]-	0.83884	0.044356
1_PI(18:0_20:2)-H | 1_PI(18:1_20:1)-H | 1_PI(16:0_22:2)-H_889.5825_8.75	Negative	889.582	8.75	PI	[M-H]-	-0.71129	0.02831
1_Plasmenyl-PC(P-18:0/16:1)+H | 1_Plasmanyl-PC(O-16:0/18:2)+H_744.5898_8.81	Positive	744.59	8.81	ether-PC	[M+H]+	-1.0084	0.012457
2_PC(16:0_16:0)+Na | 1_PC(16:0_16:0)+Na | 3_PE(37:3)+H | 1_PMeOH(16:0_22:4)+NH4 | 3_PMeOH(38:4)+NH4_756.5518_8.91	Positive	756.552	8.91	PC	[M+NH4]+	0.93049	0.00013142
1_PE(16:0_22:4)+H | 1_PE(18:1_20:3)+H | 3_PE(38:4)+H_768.5520_8.97	Positive	768.552	8.97	PE	[M+H]+	0.73087	0.00035402
1_Plasmenyl-PC(P-16:0/22:4)+H | 1_Plasmanyl-PC(O-16:0/22:5)+H | 1_Plasmanyl-PC(O-16:1/22:4)+H_794.6040_9.11	Positive	794.604	9.11	ether-PC	[M+H]+	0.883	0.0019188
3_PI(36:1)+NH4_882.6059_9.18	Positive	882.606	9.18	PI	[M+NH4]+	-0.74323	0.0010656
3_PI(38:2)+NH4_908.6221_9.33	Positive	908.622	9.33	PI	[M+NH4]+	-0.8222	0.0044522
1_Plasmanyl-PC(O-16:0/16:0)+H_720.5908_9.43	Positive	720.591	9.43	ether-PC	[M+H]+	-0.62528	0.0019911
1_Cer-NS(d18:1/22:1)+HCO2 | 1_Cer-NS(d16:1/24:1)+HCO2_664.5904_10.03	Negative	664.59	10.03	Cer-NS	[M+HCO2]-	0.92697	0.0013899
2_PS(18:1_22:0)+H_846.6228_11.28	Positive	846.623	11.28	PS	[M+H]+	-1.0343	0.00059212
2_HexCer-NS(d18:1/24:0)+H | 1_HexCer-NS(d18:1/24:0)+H_812.6984_12.61	Positive	812.698	12.61	HexCer-NS	[M+H]+	-0.72629	0.0012399
1_CL(34:2)(34:3)+NH4 | 1_CL(32:2)(36:3)+NH4_1,416.9927_15.10	Positive	1416.99	15.1	CL	[M+NH4]+	-0.58704	0.0052073
2_TG(16:0_16:0_18:1)+NH4 | 1_TG(16:0_16:0_18:1)+NH4 | 1_TG(14:0_16:0_20:1)+NH4 | 1_TG(16:0_16:1_18:0)+NH4 | 1_TG(16:0_17:0_17:1)+NH4 | 1_TG(14:0_18:0_18:1)+NH4 | 1_TG(15:0_17:0_18:1)+NH4 | 1_TG(15:0_17:1_18:0)+NH4 | 1_TG(16:1_17:0_17:0)+NH4 | 1_TG(15:0_15:0_20:1)+NH4_850.7865_16.08	Positive	850.787	16.08	TG	[M+NH4]+	-0.77945	0.0052967
2_TG(16:1_18:1_22:2)+NH4_928.8337_16.10	Positive	928.834	16.1	TG	[M+NH4]+	-0.76783	0.0012728
2_CL(34:1)(34:1)+NH4 | 1_CL(34:1)(34:1)+NH4 | 2_CL(30:0)(38:2)+NH4 | 1_CL(32:1)(36:1)+NH4 | 1_CL(32:0)(36:2)+NH4_1,423.0393_16.10	Positive	1423.04	16.1	CL	[M+NH4]+	-0.83925	0.0013899
2_TG(16:0_20:1_20:2)+NH4 | 2_TG(16:0_18:1_22:2)+NH4 | 2_TG(18:1_18:1_20:1)+NH4 | 2_TG(16:1_20:1_20:1)+NH4 | 1_TG(18:1_18:1_20:1)+NH4 | 1_TG(16:0_18:1_22:2)+NH4 | 1_TG(18:0_18:1_20:2)+NH4 | 1_TG(16:1_18:1_22:1)+NH4 | 1_TG(16:0_20:1_20:2)+NH4 | 1_TG(18:0_18:2_20:1)+NH4 | 1_TG(16:1_20:1_20:1)+NH4 | 1_TG(16:1_18:0_22:2)+NH4 | 1_TG(16:0_18:2_22:1)+NH4_930.8493_16.42	Positive	930.849	16.42	TG	[M+NH4]+	-0.70109	0.0025163
1_TG(16:0_18:0_18:1)+NH4 | 1_TG(16:0_16:0_20:1)+NH4 | 1_TG(14:0_18:0_20:1)+NH4 | 1_TG(14:0_16:0_22:1)+NH4 | 1_TG(16:1_18:0_18:0)+NH4 | 1_TG(14:0_18:1_20:0)+NH4_878.8176_16.44	Positive	878.818	16.44	TG	[M+NH4]+	-0.96186	0.008105
1_plasmanyl-TG(O-18:1_16:0_18:1)+NH4 | 1_plasmenyl-TG(P-18:0_16:0_18:1)+NH4 | 1_plasmanyl-TG(O-16:0_16:0_20:2)+NH4 | 1_plasmanyl-TG(O-20:1_16:0_16:1)+NH4 | 1_plasmenyl-TG(P-20:0_16:0_16:1)+NH4 | 1_plasmenyl-TG(P-20:1_16:0_16:0)+NH4 | 1_plasmanyl-TG(O-18:0_16:1_18:1)+NH4 | 1_plasmanyl-TG(O-20:1_14:0_18:1)+NH4 | 1_plasmenyl-TG(P-20:0_14:0_18:1)+NH4 | 1_plasmanyl-TG(O-16:0_18:1_18:1)+NH4 | 1_plasman…	Positive	862.823	16.53	ether-TG	[M+NH4]+	-1.4793	0.00094167
2_plasmanyl-TG(O-16:0_16:0_18:1)+NH4 | 1_plasmanyl-TG(O-16:0_16:0_18:1)+NH4 | 2_plasmanyl-TG(O-18:1_16:0_16:0)+NH4 | 2_plasmenyl-TG(P-18:0_16:0_16:0)+NH4 | 1_plasmanyl-TG(O-20:1_14:0_16:0)+NH4 | 1_plasmenyl-TG(P-20:0_14:0_16:0)+NH4 | 1_plasmanyl-TG(O-18:1_16:0_16:0)+NH4 | 1_plasmenyl-TG(P-18:0_16:0_16:0)+NH4 | 1_plasmanyl-TG(O-18:0_14:0_18:1)+NH4_836.8066_16.55	Positive	836.807	16.55	ether-TG	[M+NH4]+	-2.0218	0.00022235
2_TG(18:1_18:1_22:1)+NH4 | 2_TG(16:1_18:1_24:1)+NH4 | 2_TG(18:1_20:1_20:1)+NH4 | 1_TG(18:0_18:1_22:2)+NH4 | 1_TG(18:1_18:1_22:1)+NH4 | 1_TG(18:1_20:1_20:1)+NH4 | 1_TG(16:1_18:1_24:1)+NH4 | 1_TG(16:1_20:1_22:1)+NH4 | 1_TG(16:0_20:1_22:2)+NH4 | 1_TG(16:0_20:2_22:1)+NH4 | 1_TG(18:0_20:1_20:2)+NH4_958.8803_16.72	Positive	958.88	16.72	TG	[M+NH4]+	-1.0735	0.00092978
2_TG(16:0_18:1_22:1)+NH4 | 1_TG(18:0_18:1_20:1)+NH4 | 1_TG(16:0_18:1_22:1)+NH4 | 1_TG(16:0_20:1_20:1)+NH4 | 1_TG(14:0_20:1_22:1)+NH4 | 1_TG(14:0_18:1_24:1)+NH4 | 1_TG(16:0_18:0_22:2)+NH4 | 1_TG(18:1_18:1_20:0)+NH4 | 1_TG(16:1_18:1_22:0)+NH4 | 1_TG(16:1_18:0_22:1)+NH4 | 1_TG(16:1_20:0_20:1)+NH4 | 1_TG(16:0_16:1_24:1)+NH4 | 1_TG(14:0_20:0_22:2)+NH4_932.8644_16.74	Positive	932.864	16.74	TG	[M+NH4]+	-1.0252	0.0035444
1_TG(16:0_18:0_20:1)+NH4 | 1_TG(18:0_18:0_18:1)+NH4 | 1_TG(16:0_18:1_20:0)+NH4 | 1_TG(14:0_18:0_22:1)+NH4 | 1_TG(16:0_16:0_22:1)+NH4 | 1_TG(14:0_16:0_24:1)+NH4 | 1_TG(14:0_20:0_20:1)+NH4 | 1_TG(16:1_18:0_20:0)+NH4_906.8490_16.77	Positive	906.849	16.77	TG	[M+NH4]+	-0.65665	0.014411
1_plasmanyl-TG(O-18:0_16:0_18:1)+NH4 | 1_plasmanyl-TG(O-16:0_16:0_20:1)+NH4 | 1_plasmanyl-TG(O-18:1_16:0_18:0)+NH4 | 1_plasmenyl-TG(P-18:0_16:0_18:0)+NH4 | 1_plasmanyl-TG(O-20:1_16:0_16:0)+NH4 | 1_plasmenyl-TG(P-20:0_16:0_16:0)+NH4 | 2_plasmanyl-TG(O-18:1_16:0_18:0)+NH4 | 2_plasmenyl-TG(P-18:0_16:0_18:0)+NH4 | 1_plasmanyl-TG(O-16:0_18:0_18:1)+NH4 | 2_plasmanyl-TG(O-20:1_16:0_16:0)+NH4 | 2_plasmen…	Positive	864.839	16.88	ether-TG	[M+NH4]+	-1.8948	0.00041737
2_plasmanyl-TG(O-18:0_16:0_16:0)+NH4_838.8229_16.90	Positive	838.823	16.9	ether-TG	[M+NH4]+	-2.3112	0.00022235
2_TG(22:1_22:1_22:1)+NH4_1,071.0065_17.02	Positive	1071.01	17.02	TG	[M+NH4]+	-5.5681	0.00074438
2_TG(18:1_18:1_24:1)+NH4 | 1_TG(18:1_18:1_24:1)+NH4 | 2_TG(16:1_22:1_22:1)+NH4_986.9122_17.02	Positive	986.912	17.02	TG	[M+NH4]+	-1.216	0.0014149
1_TG(16:0_18:1_24:1)+NH4 | 1_TG(18:0_18:1_22:1)+NH4 | 1_TG(18:1_20:0_20:1)+NH4 | 1_TG(16:0_20:1_22:1)+NH4 | 1_TG(16:1_18:0_24:1)+NH4 | 1_TG(16:1_18:1_24:0)+NH4 | 1_TG(14:0_20:1_24:1)+NH4 | 1_TG(18:0_20:1_20:1)+NH4 | 1_TG(16:1_20:0_22:1)+NH4 | 1_TG(18:1_18:1_22:0)+NH4 | 1_TG(14:0_22:1_22:1)+NH4_960.8963_17.04	Positive	960.896	17.04	TG	[M+NH4]+	-1.1589	0.0027935
1_TG(16:0_18:0_22:1)+NH4 | 2_TG(16:0_16:0_24:1)+NH4 | 1_TG(16:0_18:1_22:0)+NH4 | 1_TG(16:0_16:0_24:1)+NH4 | 1_TG(16:0_20:0_20:1)+NH4 | 1_TG(16:0_16:1_24:0)+NH4 | 1_TG(18:0_18:1_20:0)+NH4 | 1_TG(16:1_18:0_22:0)+NH4 | 1_TG(18:0_18:0_20:1)+NH4 | 1_TG(16:1_20:0_20:0)+NH4_934.8802_17.06	Positive	934.88	17.06	TG	[M+NH4]+	-0.79655	0.0074911
1_TG(18:0_18:1_24:1)+NH4 | 1_TG(16:0_20:1_24:1)+NH4 | 1_TG(18:1_18:1_24:0)+NH4 | 1_TG(18:0_20:1_22:1)+NH4 | 1_TG(16:0_22:1_22:1)+NH4_988.9277_17.32	Positive	988.928	17.32	TG	[M+NH4]+	-1.5366	0.001335
1_TG(16:0_18:1_24:0)+NH4 | 1_TG(16:0_18:0_24:1)+NH4 | 1_TG(18:0_18:1_22:0)+NH4 | 1_TG(16:1_18:0_24:0)+NH4 | 1_TG(18:0_18:0_22:1)+NH4_962.9117_17.35	Positive	962.912	17.35	TG	[M+NH4]+	-1.0766	0.0023084

## Sheet: xx48hvsNx48h
Lipid Molecule	Polarity mode	m/z	Retention Time (RT)	Lipid Class	Adduct_At_Max_Intensity	log2(FC)	FDR adjusted P-value
2_PMeOH(14:0_16:1)+NH4 | 2_PMeOH(30:1)+NH4_650.4753_7.50	Positive	650.475	7.5	PMeOH	[M+NH4]+	4.071	4.8016e-05
1_PMeOH(18:1_18:2)+NH4 | 3_PMeOH(36:3)+NH4 | 2_DG(22:6_22:6)+NH4_730.5382_8.31	Positive	730.538	8.31	PMeOH	[M+NH4]+	3.1046	5.5246e-05
3_PMeOH(32:1)+NH4_678.5059_8.14	Positive	678.506	8.14	PMeOH	[M+NH4]+	2.9652	1.9749e-05
1_PMeOH(14:0_18:2)+NH4 | 1_PMeOH(16:1_16:1)+NH4 | 3_PMeOH(32:2)+NH4_676.4919_7.56	Positive	676.492	7.56	PMeOH	[M+NH4]+	2.9087	7.8619e-06
1_PE(18:1_22:5)-H | 1_DMPE(16:1_22:5)-H | 1_MMPE(17:1_22:5)-H | 1_PE(20:2_20:4)-H_790.5369_7.95	Negative	790.537	7.95	PE	[M-H]-	2.7915	0.00053221
2_PE(14:0_14:0)+H | 2_PE(28:0)+H_636.4597_7.58	Positive	636.46	7.58	PE	[M+H]+	2.5082	1.649e-06
1_Plasmanyl-PC(O-16:1/22:6)+HCO2 | 1_Plasmenyl-PC(P-16:0/22:6)+HCO2_834.5667_7.82	Negative	834.567	7.82	ether-PC	[M+HCO2]-	2.0164	5.5246e-05
3_PMeOH(34:4)+NH4_700.4905_7.43	Positive	700.49	7.43	PMeOH	[M+NH4]+	1.9978	1.2721e-05
2_PC(16:0_16:0)+Na | 1_PC(16:0_16:0)+Na | 3_PE(37:3)+H | 1_PMeOH(16:0_22:4)+NH4 | 3_PMeOH(38:4)+NH4_756.5518_8.91	Positive	756.552	8.91	PC	[M+NH4]+	1.9415	1.1369e-05
2_PEtOH(34:3)+NH4 | 2_PMeOH(35:3)+NH4_716.5238_7.27	Positive	716.524	7.27	PEtOH	[M+NH4]+	1.8991	7.2803e-06
1_PC(14:0_14:0)+HCO2 | 1_PC(12:0_16:0)+HCO2_722.4992_6.95	Negative	722.499	6.95	PC	[M+HCO2]-	1.8232	8.54e-06
2_PEtOH(40:9)+NH4_788.5227_7.72	Positive	788.523	7.72	PEtOH	[M+NH4]+	1.7812	0.00024194
3_PE(30:1)+H_662.4764_7.63	Positive	662.476	7.63	PE	[M+H]+	1.7666	1.3895e-05
2_PMeOH(38:4)+NH4_756.5531_8.63	Positive	756.553	8.63	PMeOH	[M+NH4]+	1.7571	0.011396
1_Plasmenyl-PC(P-16:0/22:4)+H | 1_Plasmanyl-PC(O-16:0/22:5)+H | 1_Plasmanyl-PC(O-16:1/22:4)+H_794.6040_9.11	Positive	794.604	9.11	ether-PC	[M+H]+	1.7391	0.00043377
1_PC(14:0_14:0)+H_678.5075_7.43	Positive	678.508	7.43	PC	[M+H]+	1.7311	1.649e-06
1_PG(16:1_18:1)-H_745.5044_7.47	Negative	745.504	7.47	PG	[M-H]-	1.3952	0.00014704
1_Plasmanyl-PC(O-16:1/20:4)+HCO2 | 1_Plasmenyl-PC(P-16:0/20:4)+HCO2_810.5668_8.03	Negative	810.567	8.03	ether-PC	[M+HCO2]-	1.3307	0.00085977
1_PE(16:0_22:4)+H | 1_PE(18:1_20:3)+H | 3_PE(38:4)+H_768.5520_8.97	Positive	768.552	8.97	PE	[M+H]+	1.2966	7.8619e-06
1_MMPE(17:1_22:5)-H | 1_PE(18:1_22:5)-H | 1_DMPE(16:1_22:5)-H | 1_PE(20:2_20:4)-H_790.5393_8.21	Negative	790.539	8.21	MMPE	[M-H]-	1.2671	0.00085977
1_PE(16:0_22:4)-H | 1_PE(18:1_20:3)-H | 1_DMPE(18:2_18:2)-H_766.5400_8.41	Negative	766.54	8.41	PE	[M-H]-	1.191	0.0039679
1_PE(18:1_22:4)-H_792.5542_8.44	Negative	792.554	8.44	PE	[M-H]-	1.1498	0.00041444
1_PE(18:1_22:6)-H_788.5237_7.74	Negative	788.524	7.74	PE	[M-H]-	1.1204	0.00010636
3_PI(38:5)+NH4_902.5763_7.81	Positive	902.576	7.81	PI	[M+NH4]+	1.1079	0.024447
1_Plasmenyl-PC(P-18:1/20:4)+H | 1_Plasmanyl-PC(O-18:1/20:5)+H | 1_Plasmanyl-PC(O-16:0/22:6)+H | 1_Plasmenyl-PC(P-16:0/22:5)+H_792.5891_8.56	Positive	792.589	8.56	ether-PC	[M+H]+	1.0629	8.7014e-05
1_PE(16:0_22:6)-H | 1_PE(18:2_20:4)-H_762.5086_7.71	Negative	762.509	7.71	PE	[M-H]-	1.0462	5.5246e-05
1_PC(16:0_22:6)+HCO2_850.5618_7.58	Negative	850.562	7.58	PC	[M+HCO2]-	1.0445	4.2782e-05
1_PE(18:0_22:6)-H_790.5402_8.40	Negative	790.54	8.4	PE	[M-H]-	1.0331	0.00068616
1_PC(16:0_20:4)+Na_804.5504_8.25	Positive	804.55	8.25	PC	[M+Na]+	1.0321	0.0018461
2_PE(40:5)+H_794.5678_8.99	Positive	794.568	8.99	PE	[M+H]+	1.0126	4.8016e-05
2_PE(40:6)+H | 1_PE(20:2_20:4)+H | 3_PE(40:6)+H_792.5525_8.46	Positive	792.553	8.46	PE	[M+H]+	0.97546	7.8619e-06
1_PC(15:0_16:0)+H_720.5536_8.53	Positive	720.554	8.53	PC	[M+H]+	0.95919	3.5413e-05
2_PE(42:5)+H | 3_PE(42:5)+H_822.6007_9.64	Positive	822.601	9.64	PE	[M+H]+	0.95804	0.0030739
1_PE(18:0_22:4)-H | 1_PE(20:2_20:2)-H_794.5720_9.18	Negative	794.572	9.18	PE	[M-H]-	0.94164	0.0017402
2_PG(17:0_17:0)+NH4 | 2_BMP(17:0_17:0)+NH4 | 1_PG(17:0_17:0)+NH4 | 1_BMP(17:0_17:0)+NH4 | 1_PG(16:0_18:0)+NH4 | 3_PG(34:0)+NH4_768.5756_9.31	Positive	768.576	9.31	PG	[M+NH4]+	0.9337	0.030151
1_PE(18:0_22:6)+H | 3_PE(40:6)+H | 2_PE(40:6)+H_792.5519_8.96	Positive	792.552	8.96	PE	[M+H]+	0.88116	5.5246e-05
2_PMeOH(40:7)+NH4_778.5359_8.57	Positive	778.536	8.57	PMeOH	[M+NH4]+	0.86702	0.0031631
3_PE(42:7)+H_818.5688_8.95	Positive	818.569	8.95	PE	[M+H]+	0.85114	0.01909
1_PE(16:0_22:6)+H | 1_PE(18:2_20:4)+H | 3_PE(38:6)+H | 2_PE(38:6)+H_764.5218_8.20	Positive	764.522	8.2	PE	[M+H]+	0.84846	7.9693e-05
3_PE(36:0)+H | 1_PE(17:0_19:0)+H | 2_PE(36:0)+H_748.5856_11.15	Positive	748.586	11.15	PE	[M+H]+	0.81538	0.005403
1_PC(16:0_22:4)+HCO2 | 1_PC(18:1_20:3)+HCO2 | 1_PC(18:2_20:2)+HCO2_854.5926_8.25	Negative	854.593	8.25	PC	[M+HCO2]-	0.79208	0.00075034
1_PE(18:1_22:6)+H | 3_PE(40:7)+H | 2_PE(40:7)+H_790.5372_8.24	Positive	790.537	8.24	PE	[M+H]+	0.78283	9.6209e-05
2_PE(35:0)+H_734.5697_10.55	Positive	734.57	10.55	PE	[M+H]+	0.71308	0.01243
1_Plasmenyl-PS(P-16:0/20:3)-H | 1_Plasmenyl-PS(P-16:1/20:2)-H | 1_Plasmenyl-PS(P-18:1/18:2)-H_768.5184_8.99	Negative	768.518	8.99	ether-PS	[M-H]-	0.71165	0.0010107
1_PE(17:0_20:4)-H_752.5240_8.27	Negative	752.524	8.27	PE	[M-H]-	0.65393	0.0016102
1_Plasmenyl-PE(P-16:0/18:1)-H | 1_Plasmenyl-PE(P-18:1/16:0)-H | 1_Plasmenyl-PE(P-18:0/16:1)-H_700.5302_8.99	Negative	700.53	8.99	ether-PE	[M-H]-	0.62265	0.002054
1_Plasmenyl-PE(P-18:0/22:5)-H_776.5615_8.97	Negative	776.561	8.97	ether-PE	[M-H]-	0.60921	0.003088
1_PE(18:0_22:4)+H | 3_PE(40:4)+H | 2_PEtOH(40:5)+NH4 | 2_PE(40:4)+H_796.5851_9.81	Positive	796.585	9.81	PE	[M+H]+	0.58758	0.0031631
1_Plasmanyl-LPC(O-16:1)+H_480.3459_1.70	Positive	480.346	1.7	ether-LPC	[M+H]+	-0.59437	0.0096737
1_Plasmanyl-PC(O-16:0/16:0)+H_720.5908_9.43	Positive	720.591	9.43	ether-PC	[M+H]+	-0.59561	0.0030739
1_Plasmenyl-PE(P-16:0/18:2)-H_698.5135_8.51	Negative	698.514	8.51	ether-PE	[M-H]-	-0.60887	0.0016674
1_Plasmanyl-PC(O-16:0/16:1)+HCO2 | 1_Plasmanyl-PC(O-18:1/14:0)+HCO2 | 1_Plasmenyl-PC(P-18:0/14:0)+HCO2 | 1_Plasmanyl-PC(O-16:1/16:0)+HCO2 | 1_Plasmenyl-PC(P-16:0/16:0)+HCO2_762.5652_8.16	Negative	762.565	8.16	ether-PC	[M+HCO2]-	-0.71357	0.00010258
1_Plasmanyl-PC(O-16:0/22:2)+HCO2 | 1_Plasmanyl-PC(O-18:0/20:2)+HCO2 | 1_Plasmanyl-PC(O-18:1/20:1)+HCO2 | 1_Plasmenyl-PC(P-18:0/20:1)+HCO2_844.6451_9.87	Negative	844.645	9.87	ether-PC	[M+HCO2]-	-0.73103	0.0012295
1_Plasmenyl-LPE(P-18:0)-H_464.3153_2.45	Negative	464.315	2.45	ether-LPE	[M-H]-	-0.76067	0.042198
1_PG(18:1_18:1)-H_773.5353_7.68	Negative	773.535	7.68	PG	[M-H]-	-0.84386	0.00082003
1_LPE(20:4)-H_500.2790_0.78	Negative	500.279	0.78	LPE	[M-H]-	-0.85439	0.014254
2_HexCer-NS(d18:1/24:0)+H | 1_HexCer-NS(d18:1/24:0)+H_812.6984_12.61	Positive	812.698	12.61	HexCer-NS	[M+H]+	-0.85509	4.5124e-05
1_Plasmanyl-PC(O-16:0/22:2)+H_800.6542_10.60	Positive	800.654	10.6	ether-PC	[M+H]+	-0.87969	5.5246e-05
1_PC(18:1_20:1)+H_814.6322_9.81	Positive	814.632	9.81	PC	[M+H]+	-0.8868	0.00031976
1_Plasmanyl-PC(O-18:1/16:0)+H | 1_Plasmenyl-PC(P-18:0/16:0)+H | 1_Plasmanyl-PC(O-16:1/18:0)+H | 1_Plasmanyl-PC(O-16:0/18:1)+H_746.6063_9.45	Positive	746.606	9.45	ether-PC	[M+H]+	-0.90501	5.5246e-05
1_Plasmenyl-PE(P-16:0/18:2)+H | 1_Plasmenyl-PE(P-18:1/16:1)+H | 1_Plasmenyl-PE(P-16:1/18:1)+H | 3_Plasmanyl-PE(34:3)+H_700.5270_9.04	Positive	700.527	9.04	ether-PE	[M+H]+	-0.90538	8.8146e-05
1_LPE(18:0)-H_480.3103_2.01	Negative	480.31	2.01	LPE	[M-H]-	-0.94481	0.033253
1_LPC(16:0)+HCO2_540.3316_1.10	Positive	540.332	1.1	LPC	[M+HCO2]-	-0.97385	0.0048534
1_Plasmenyl-PC(P-18:0/16:1)+H | 1_Plasmanyl-PC(O-16:0/18:2)+H_744.5898_8.81	Positive	744.59	8.81	ether-PC	[M+H]+	-0.97769	0.00020801
1_Plasmanyl-PC(O-18:1/16:1)+HCO2 | 1_Plasmenyl-PC(P-18:0/16:1)+HCO2 | 1_Plasmanyl-PC(O-16:0/18:2)+HCO2 | 1_Plasmanyl-PC(O-16:1/18:1)+HCO2 | 1_Plasmenyl-PC(P-16:0/18:1)+HCO2 | 1_Plasmenyl-PC(P-18:1/16:0)+HCO2_788.5826_8.29	Negative	788.583	8.29	ether-PC	[M+HCO2]-	-0.98436	0.0017377
2_BMP(16:1_18:1)+NH4 | 2_BMP(14:0_20:2)+NH4 | 2_BMP(16:0_18:2)+NH4_764.5430_7.56	Positive	764.543	7.56	BMP	[M+NH4]+	-0.99062	0.00053221
2_TG(16:0_18:1_18:1)+NH4 | 2_TG(14:0_18:1_20:1)+NH4 | 1_TG(16:0_18:1_18:1)+NH4 | 1_TG(16:1_18:0_18:1)+NH4 | 1_TG(14:0_18:1_20:1)+NH4 | 1_TG(16:0_18:0_18:2)+NH4 | 1_TG(16:0_16:1_20:1)+NH4 | 1_TG(16:0_16:0_20:2)+NH4 | 1_TG(14:0_16:0_22:2)+NH4 | 1_TG(14:0_18:0_20:2)+NH4_876.8024_16.06	Positive	876.802	16.06	TG	[M+NH4]+	-1.0406	0.0016102
1_LPC(16:0)+H_496.3409_1.42	Positive	496.341	1.42	LPC	[M+H]+	-1.0515	0.0016689
1_LPE(18:1)-H_478.2946_1.20	Negative	478.295	1.2	LPE	[M-H]-	-1.0532	0.0045289
1_TG(17:0_18:1_18:1)+NH4_890.8182_16.24	Positive	890.818	16.24	TG	[M+NH4]+	-1.0749	0.00026426
1_Plasmanyl-PC(O-18:0/18:1)+HCO2 | 1_Plasmanyl-PC(O-16:0/20:1)+HCO2_818.6294_9.74	Negative	818.629	9.74	ether-PC	[M+HCO2]-	-1.0761	6.3712e-05
2_BMP(18:1_18:1)+NH4 | 1_BMP(18:1_18:1)+NH4 | 1_PG(18:1_18:1)+NH4 | 3_PG(36:2)+NH4_792.5744_8.14	Positive	792.574	8.14	BMP	[M+NH4]+	-1.0781	0.00045754
2_BMP(18:1_20:4)+NH4_814.5599_7.57	Positive	814.56	7.57	BMP	[M+NH4]+	-1.1072	0.0058261
2_TG(16:1_18:1_22:2)+NH4_928.8337_16.10	Positive	928.834	16.1	TG	[M+NH4]+	-1.1248	0.00056444
3_PI(38:2)+NH4_908.6221_9.33	Positive	908.622	9.33	PI	[M+NH4]+	-1.1252	0.031529
1_Plasmanyl-PC(O-16:0/16:1)+H_718.5735_8.66	Positive	718.573	8.66	ether-PC	[M+H]+	-1.1256	0.00010258
1_LPE(18:0)+H_482.3244_2.79	Positive	482.324	2.79	LPE	[M+H]+	-1.1287	0.0049304
1_LPC(14:0)+H_468.3096_0.77	Positive	468.31	0.77	LPC	[M+H]+	-1.1515	0.0018398
2_TG(16:0_16:0_18:1)+NH4 | 1_TG(16:0_16:0_18:1)+NH4 | 1_TG(14:0_16:0_20:1)+NH4 | 1_TG(16:0_16:1_18:0)+NH4 | 1_TG(16:0_17:0_17:1)+NH4 | 1_TG(14:0_18:0_18:1)+NH4 | 1_TG(15:0_17:0_18:1)+NH4 | 1_TG(15:0_17:1_18:0)+NH4 | 1_TG(16:1_17:0_17:0)+NH4 | 1_TG(15:0_15:0_20:1)+NH4_850.7865_16.08	Positive	850.787	16.08	TG	[M+NH4]+	-1.1593	0.00053221
1_Plasmanyl-PC(O-16:0/22:5)+H | 1_Plasmanyl-PC(O-18:1/20:4)+H | 1_Plasmenyl-PC(P-18:0/20:4)+H_794.6054_8.68	Positive	794.605	8.68	ether-PC	[M+H]+	-1.1945	7.6764e-05
1_Plasmanyl-PC(O-18:1/18:1)+HCO2 | 1_Plasmenyl-PC(P-18:0/18:1)+HCO2 | 1_Plasmanyl-PC(O-16:0/20:2)+HCO2_816.6139_8.90	Negative	816.614	8.9	ether-PC	[M+HCO2]-	-1.204	9.7962e-05
2_BMP(20:2_22:6)+NH4_864.5727_7.56	Positive	864.573	7.56	BMP	[M+NH4]+	-1.2663	0.012267
1_LPE(16:0)-H_452.2790_1.14	Negative	452.279	1.14	LPE	[M-H]-	-1.2883	0.015923
1_So(d18:1)+H_300.2901_1.00	Positive	300.29	1	So	[M+H]+	-1.2944	0.00073698
2_BMP(18:1_22:6)+NH4_838.5602_7.43	Positive	838.56	7.43	BMP	[M+NH4]+	-1.3059	0.00063126
1_Plasmanyl-PC(O-18:1/18:1)+H | 1_Plasmenyl-PC(P-18:0/18:1)+H_772.6215_9.48	Positive	772.621	9.48	ether-PC	[M+H]+	-1.4098	0.00010258
2_PG(16:1_18:1)+H | 2_PG(14:0_20:2)+H_747.5162_7.57	Positive	747.516	7.57	PG	[M+H]+	-1.4202	0.0023615
1_Plasmanyl-PC(O-16:0/18:2)+HCO2 | 1_Plasmanyl-PC(O-18:1/16:1)+HCO2 | 1_Plasmenyl-PC(P-18:0/16:1)+HCO2 | 1_Plasmenyl-PC(P-18:1/16:0)+HCO2_788.5827_8.42	Negative	788.583	8.42	ether-PC	[M+HCO2]-	-1.4559	0.00012392
1_TG(16:0_18:0_22:1)+NH4 | 2_TG(16:0_16:0_24:1)+NH4 | 1_TG(16:0_18:1_22:0)+NH4 | 1_TG(16:0_16:0_24:1)+NH4 | 1_TG(16:0_20:0_20:1)+NH4 | 1_TG(16:0_16:1_24:0)+NH4 | 1_TG(18:0_18:1_20:0)+NH4 | 1_TG(16:1_18:0_22:0)+NH4 | 1_TG(18:0_18:0_20:1)+NH4 | 1_TG(16:1_20:0_20:0)+NH4_934.8802_17.06	Positive	934.88	17.06	TG	[M+NH4]+	-1.4642	0.00045754
1_TG(16:0_18:0_20:1)+NH4 | 1_TG(18:0_18:0_18:1)+NH4 | 1_TG(16:0_18:1_20:0)+NH4 | 1_TG(14:0_18:0_22:1)+NH4 | 1_TG(16:0_16:0_22:1)+NH4 | 1_TG(14:0_16:0_24:1)+NH4 | 1_TG(14:0_20:0_20:1)+NH4 | 1_TG(16:1_18:0_20:0)+NH4_906.8490_16.77	Positive	906.849	16.77	TG	[M+NH4]+	-1.5036	0.00049162
1_Plasmenyl-LPE(P-16:0)-H_436.2837_1.36	Negative	436.284	1.36	ether-LPE	[M-H]-	-1.5478	0.0034189
1_LPC(18:1)+HCO2_566.3472_1.18	Negative	566.347	1.18	LPC	[M+HCO2]-	-1.6081	0.00040313
1_LPE(16:0)+H_454.2931_1.48	Positive	454.293	1.48	LPE	[M+H]+	-1.6523	0.0030518
1_TG(16:0_18:1_24:0)+NH4 | 1_TG(16:0_18:0_24:1)+NH4 | 1_TG(18:0_18:1_22:0)+NH4 | 1_TG(16:1_18:0_24:0)+NH4 | 1_TG(18:0_18:0_22:1)+NH4_962.9117_17.35	Positive	962.912	17.35	TG	[M+NH4]+	-1.6532	0.00035503
2_TG(18:0_18:1_18:1)+NH4 | 1_TG(16:0_18:1_20:1)+NH4 | 1_TG(18:0_18:1_18:1)+NH4 | 1_TG(14:0_18:1_22:1)+NH4 | 1_TG(16:1_18:0_20:1)+NH4 | 1_TG(14:0_20:1_20:1)+NH4 | 1_TG(16:0_16:1_22:1)+NH4 | 1_TG(16:0_18:0_20:2)+NH4_904.8333_16.42	Positive	904.833	16.42	TG	[M+NH4]+	-1.6916	0.00011234
2_TG(16:0_20:1_20:2)+NH4 | 2_TG(16:0_18:1_22:2)+NH4 | 2_TG(18:1_18:1_20:1)+NH4 | 2_TG(16:1_20:1_20:1)+NH4 | 1_TG(18:1_18:1_20:1)+NH4 | 1_TG(16:0_18:1_22:2)+NH4 | 1_TG(18:0_18:1_20:2)+NH4 | 1_TG(16:1_18:1_22:1)+NH4 | 1_TG(16:0_20:1_20:2)+NH4 | 1_TG(18:0_18:2_20:1)+NH4 | 1_TG(16:1_20:1_20:1)+NH4 | 1_TG(16:1_18:0_22:2)+NH4 | 1_TG(16:0_18:2_22:1)+NH4_930.8493_16.42	Positive	930.849	16.42	TG	[M+NH4]+	-1.6952	0.00010258
1_TG(16:0_18:0_18:1)+NH4 | 1_TG(16:0_16:0_20:1)+NH4 | 1_TG(14:0_18:0_20:1)+NH4 | 1_TG(14:0_16:0_22:1)+NH4 | 1_TG(16:1_18:0_18:0)+NH4 | 1_TG(14:0_18:1_20:0)+NH4_878.8176_16.44	Positive	878.818	16.44	TG	[M+NH4]+	-1.72	0.00018261
2_TG(18:1_18:1_24:1)+NH4 | 1_TG(18:1_18:1_24:1)+NH4 | 2_TG(16:1_22:1_22:1)+NH4_986.9122_17.02	Positive	986.912	17.02	TG	[M+NH4]+	-1.7452	9.9335e-05
1_Plasmenyl-LPE(P-18:1)-H_462.2995_1.47	Negative	462.299	1.47	ether-LPE	[M-H]-	-1.8114	0.0014401
2_Cer-NS(d18:1/16:2)+H_534.4887_7.57	Positive	534.489	7.57	Cer-NS	[M+H]+	-1.8114	0.00011083
2_TG(18:1_18:1_22:1)+NH4 | 2_TG(16:1_18:1_24:1)+NH4 | 2_TG(18:1_20:1_20:1)+NH4 | 1_TG(18:0_18:1_22:2)+NH4 | 1_TG(18:1_18:1_22:1)+NH4 | 1_TG(18:1_20:1_20:1)+NH4 | 1_TG(16:1_18:1_24:1)+NH4 | 1_TG(16:1_20:1_22:1)+NH4 | 1_TG(16:0_20:1_22:2)+NH4 | 1_TG(16:0_20:2_22:1)+NH4 | 1_TG(18:0_20:1_20:2)+NH4_958.8803_16.72	Positive	958.88	16.72	TG	[M+NH4]+	-1.853	6.3009e-05
1_LPC(18:1)+H_522.3566_1.56	Positive	522.357	1.56	LPC	[M+H]+	-1.8904	7.9693e-05
1_TG(18:0_18:1_24:1)+NH4 | 1_TG(16:0_20:1_24:1)+NH4 | 1_TG(18:1_18:1_24:0)+NH4 | 1_TG(18:0_20:1_22:1)+NH4 | 1_TG(16:0_22:1_22:1)+NH4_988.9277_17.32	Positive	988.928	17.32	TG	[M+NH4]+	-1.9109	0.00011234
2_TG(16:0_18:1_22:1)+NH4 | 1_TG(18:0_18:1_20:1)+NH4 | 1_TG(16:0_18:1_22:1)+NH4 | 1_TG(16:0_20:1_20:1)+NH4 | 1_TG(14:0_20:1_22:1)+NH4 | 1_TG(14:0_18:1_24:1)+NH4 | 1_TG(16:0_18:0_22:2)+NH4 | 1_TG(18:1_18:1_20:0)+NH4 | 1_TG(16:1_18:1_22:0)+NH4 | 1_TG(16:1_18:0_22:1)+NH4 | 1_TG(16:1_20:0_20:1)+NH4 | 1_TG(16:0_16:1_24:1)+NH4 | 1_TG(14:0_20:0_22:2)+NH4_932.8644_16.74	Positive	932.864	16.74	TG	[M+NH4]+	-1.9496	8.7014e-05
1_LPC(20:1)+H_550.3876_2.88	Positive	550.388	2.88	LPC	[M+H]+	-1.965	0.00079744
1_TG(16:0_18:1_24:1)+NH4 | 1_TG(18:0_18:1_22:1)+NH4 | 1_TG(18:1_20:0_20:1)+NH4 | 1_TG(16:0_20:1_22:1)+NH4 | 1_TG(16:1_18:0_24:1)+NH4 | 1_TG(16:1_18:1_24:0)+NH4 | 1_TG(14:0_20:1_24:1)+NH4 | 1_TG(18:0_20:1_20:1)+NH4 | 1_TG(16:1_20:0_22:1)+NH4 | 1_TG(18:1_18:1_22:0)+NH4 | 1_TG(14:0_22:1_22:1)+NH4_960.8963_17.04	Positive	960.896	17.04	TG	[M+NH4]+	-1.9983	8.7014e-05
1_LPE(18:1)+H_480.3089_1.61	Positive	480.309	1.61	LPE	[M+H]+	-2.0961	0.0012429
2_BMP(18:1_22:5)+NH4_840.5742_7.59	Positive	840.574	7.59	BMP	[M+NH4]+	-2.3199	0.00092137
2_plasmanyl-TG(O-18:0_16:0_16:0)+NH4_838.8229_16.90	Positive	838.823	16.9	ether-TG	[M+NH4]+	-2.8986	7.8619e-06
1_plasmanyl-TG(O-18:0_16:0_18:1)+NH4 | 1_plasmanyl-TG(O-16:0_16:0_20:1)+NH4 | 1_plasmanyl-TG(O-18:1_16:0_18:0)+NH4 | 1_plasmenyl-TG(P-18:0_16:0_18:0)+NH4 | 1_plasmanyl-TG(O-20:1_16:0_16:0)+NH4 | 1_plasmenyl-TG(P-20:0_16:0_16:0)+NH4 | 2_plasmanyl-TG(O-18:1_16:0_18:0)+NH4 | 2_plasmenyl-TG(P-18:0_16:0_18:0)+NH4 | 1_plasmanyl-TG(O-16:0_18:0_18:1)+NH4 | 2_plasmanyl-TG(O-20:1_16:0_16:0)+NH4 | 2_plasmen…	Positive	864.839	16.88	ether-TG	[M+NH4]+	-2.9633	7.8619e-06
1_plasmanyl-TG(O-18:1_16:0_18:1)+NH4 | 1_plasmenyl-TG(P-18:0_16:0_18:1)+NH4 | 1_plasmanyl-TG(O-16:0_16:0_20:2)+NH4 | 1_plasmanyl-TG(O-20:1_16:0_16:1)+NH4 | 1_plasmenyl-TG(P-20:0_16:0_16:1)+NH4 | 1_plasmenyl-TG(P-20:1_16:0_16:0)+NH4 | 1_plasmanyl-TG(O-18:0_16:1_18:1)+NH4 | 1_plasmanyl-TG(O-20:1_14:0_18:1)+NH4 | 1_plasmenyl-TG(P-20:0_14:0_18:1)+NH4 | 1_plasmanyl-TG(O-16:0_18:1_18:1)+NH4 | 1_plasman…	Positive	862.823	16.53	ether-TG	[M+NH4]+	-3.0904	7.2803e-06
1_Plasmanyl-LPC(O-16:0)+H_482.3612_1.77	Positive	482.361	1.77	ether-LPC	[M+H]+	-3.187	7.3471e-05
2_plasmanyl-TG(O-16:0_16:0_18:1)+NH4 | 1_plasmanyl-TG(O-16:0_16:0_18:1)+NH4 | 2_plasmanyl-TG(O-18:1_16:0_16:0)+NH4 | 2_plasmenyl-TG(P-18:0_16:0_16:0)+NH4 | 1_plasmanyl-TG(O-20:1_14:0_16:0)+NH4 | 1_plasmenyl-TG(P-20:0_14:0_16:0)+NH4 | 1_plasmanyl-TG(O-18:1_16:0_16:0)+NH4 | 1_plasmenyl-TG(P-18:0_16:0_16:0)+NH4 | 1_plasmanyl-TG(O-18:0_14:0_18:1)+NH4_836.8066_16.55	Positive	836.807	16.55	ether-TG	[M+NH4]+	-3.2038	7.6135e-06
2_PG(18:1_18:1)+H_775.5484_8.13	Positive	775.548	8.13	PG	[M+H]+	-3.7026	0.00052481
2_TG(22:1_22:1_22:1)+NH4_1,071.0065_17.02	Positive	1071.01	17.02	TG	[M+NH4]+	-4.3736	0.0043632
2_LPC(16:0)+Na_518.3210_1.42	Positive	518.321	1.42	LPC	[M+Na]+	-5.3264	0.0040651
