# Supplementary material for: Niclosamide as a chemical probe for analyzing SARS-CoV-2 modulation of host cell lipid metabolism
Source: Front Microbiol. 2023 Oct 11;14:1251065. doi: 10.3389/fmicb.2023.1251065 (PMC10603251; doi:10.3389/fmicb.2023.1251065)
Supplement: Supplementary file 1 [file Data_Sheet_1.zip › Table S6_NIC_Virus LIPID Frontiers.xlsx]

## Sheet: LEGEND
Table S6. Significantly differentially expressed lipids based on |fold change| ≥1.5 and FDR ≤ 0.05 between infected cells at 16h and 48h and between Niclosamide (NIC) treated infected cells and vehicle treated infected cells at 48h.
It is common in lipidomics to have isomeric identification due to the inability of chromatography to separate out all isomers detected.
A ‘1’ in the name of the lipid means that MS/MS data was able to identify down to the fatty acyl chains, while a ‘2’ means that all ion fragmentation (AIF)
was used for identification, and a ‘3’ means that only fragmentation associated with the head group was available for identification.
Legend
Lipid Molecule	Identity of lipid molecule(s), see above for description of level of identification
Polarity mode	Positive or negative polarity of molecule identified
m/z	Mass-to-charge ratio of molecule identified
Retention Time (RT)	Retention time of molecule eluting from column
Lipid Class	Class of lipid(s) identified
Adduct_At_Max_Intensity	Adduct observed for species identified
Fold change (log2)	Fold change of species identified
FDR adjusted P-value	Corrected p-value for lipid species identified

## Sheet: xV16hvsxV48h
Lipid Molecule	Polarity mode	m/z	Retention Time (RT)	Lipid Class	Adduct_At_Max_Intensity	Fold change (log2)	FDR adjusted P-value
1_Plasmanyl-PC(O-18:0/16:0)+H_748.6217_9.16	Positive	748.622	9.16	ether-PC	[M+H]+	2.8081	4.5209e-05
1_Plasmanyl-PC(O-16:0/22:2)+H_800.6535_9.29	Positive	800.654	9.29	ether-PC	[M+H]+	2.5223	0.00024666
2_plasmanyl-TG(O-16:1_20:0_20:0)+NH4 | 2_plasmenyl-TG(P-16:0_20:0_20:0)+NH4_920.9015_15.77	Positive	920.902	15.77	ether-TG	[M+NH4]+	2.4196	0.0050031
1_Plasmanyl-PC(O-18:1/22:2)+H | 1_Plasmenyl-PC(P-18:0/22:2)+H_826.6695_9.27	Positive	826.669	9.27	ether-PC	[M+H]+	2.3239	0.0018997
1_DG(18:1_18:1)+NH4 | 1_DG(16:0_20:2)+NH4 | 1_DG(16:1_20:1)+NH4 | 1_DG(18:0_18:2)+NH4_638.5730_9.25	Positive	638.573	9.25	DG	[M+NH4]+	2.2704	4.2709e-05
1_DG(18:1_20:1)+NH4 | 1_DG(16:0_22:2)+NH4 | 1_DG(18:0_20:2)+NH4 | 1_DG(16:1_22:1)+NH4_666.6050_9.97	Positive	666.605	9.97	DG	[M+NH4]+	2.2245	3.8024e-05
1_Plasmanyl-PC(O-16:0/22:1)+H_802.6685_9.95	Positive	802.668	9.95	ether-PC	[M+H]+	2.1805	7.0872e-07
2_DG(16:1_16:1)+NH4_582.5093_7.97	Positive	582.509	7.97	DG	[M+NH4]+	1.9751	0.004283
1_Plasmenyl-PC(P-20:1/18:1)+H | 1_Plasmenyl-PC(P-18:1/20:1)+H | 1_Plasmanyl-PC(O-18:1/20:2)+H | 1_Plasmanyl-PC(O-20:1/18:2)+H_798.6374_9.04	Positive	798.637	9.04	ether-PC	[M+H]+	1.9647	0.00029404
1_Plasmanyl-PC(O-16:0/16:1)+H_718.5737_7.89	Positive	718.574	7.89	ether-PC	[M+H]+	1.9556	0.0015829
1_DG(18:1_20:2)+NH4 | 1_DG(18:2_20:1)+NH4 | 1_DG(16:1_22:2)+NH4_664.5885_9.35	Positive	664.588	9.35	DG	[M+NH4]+	1.8958	0.00088053
1_Plasmenyl-PC(P-18:0/18:1)+H | 1_Plasmenyl-PC(P-16:0/20:1)+H | 1_Plasmanyl-PC(O-18:1/18:1)+H | 1_Plasmanyl-PC(O-16:1/20:1)+H | 1_Plasmanyl-PC(O-16:0/20:2)+H | 1_Plasmanyl-PC(O-18:0/18:2)+H_772.6217_9.06	Positive	772.622	9.06	ether-PC	[M+H]+	1.7961	0.00024666
1_Plasmenyl-PC(P-18:0/18:1)+H | 1_Plasmanyl-PC(O-18:1/18:1)+H | 1_Plasmanyl-PC(O-18:0/18:2)+H | 1_Plasmanyl-PC(O-16:0/20:2)+H_772.6212_8.51	Positive	772.621	8.51	ether-PC	[M+H]+	1.7925	0.0018687
1_DG(16:0_18:1)+NH4 | 1_DG(16:1_18:0)+NH4_612.5574_9.23	Positive	612.557	9.23	DG	[M+NH4]+	1.6934	0.000147
1_Plasmanyl-PC(O-16:0/18:1)+H | 1_Plasmenyl-PC(P-18:0/16:0)+H | 1_Plasmanyl-PC(O-16:1/18:0)+H | 1_Plasmanyl-PC(O-18:1/16:0)+H | 1_Plasmanyl-PC(O-18:0/16:1)+H_746.6061_8.48	Positive	746.606	8.48	ether-PC	[M+H]+	1.6754	0.0010768
1_Plasmanyl-PC(O-16:0/16:0)+H_720.5905_8.47	Positive	720.591	8.47	ether-PC	[M+H]+	1.6655	0.00070739
1_Plasmanyl-PC(O-16:0/17:0)+H_734.6060_8.68	Positive	734.606	8.68	ether-PC	[M+H]+	1.6592	0.0025614
2_PE(32:2)+H | 1_PE(16:1_16:1)+H | 1_PE(14:0_18:2)+H | 3_PE(32:2)+H_688.4922_7.12	Positive	688.492	7.12	PE	[M+H]+	1.6497	0.016227
1_Plasmanyl-LPC(O-16:0)+H_482.3609_1.44	Positive	482.361	1.44	ether-LPC	[M+H]+	1.6294	0.014316
2_Cer-NS(d18:1/25:1)+H | 2_Cer-NS(d19:1/24:1)+H_662.6463_10.51	Positive	662.646	10.51	Cer-NS	[M+H]+	1.6001	0.016227
1_Plasmanyl-PC(O-18:1/16:1)+H | 1_Plasmenyl-PC(P-18:0/16:1)+H | 1_Plasmanyl-PC(O-16:0/18:2)+H_744.5901_7.98	Positive	744.59	7.98	ether-PC	[M+H]+	1.4752	0.00020832
2_DG(16:1_18:1)+NH4 | 1_DG(16:1_18:1)+NH4 | 1_DG(16:0_18:2)+NH4 | 1_DG(14:0_20:2)+NH4_610.5412_8.59	Positive	610.541	8.59	DG	[M+NH4]+	1.4503	9.9245e-05
1_Plasmenyl-PE(P-18:0/22:2)+H | 1_Plasmenyl-PE(P-18:1/22:1)+H | 1_Plasmenyl-PE(P-20:1/20:1)+H | 1_Plasmenyl-PE(P-20:0/20:2)+H | 3_Plasmanyl-PE(40:3)+H_784.6231_10.16	Positive	784.623	10.16	ether-PE	[M+H]+	1.4499	0.033295
1_Plasmenyl-PE(P-16:0/22:1)+H | 1_Plasmenyl-PE(P-18:0/20:1)+H | 1_Plasmenyl-PE(P-20:0/18:1)+H | 1_Plasmenyl-PE(P-18:1/20:0)+H | 3_Plasmanyl-PE(38:2)+H_758.6067_10.04	Positive	758.607	10.04	ether-PE	[M+H]+	1.3972	0.032834
1_Plasmanyl-PC(O-16:0/14:1)+H_690.5437_7.27	Positive	690.544	7.27	ether-PC	[M+H]+	1.3898	0.0012685
1_DG(18:0_20:4)+NH4 | 2_DG(19:2_19:2)+NH4_662.5731_9.18	Positive	662.573	9.18	DG	[M+NH4]+	1.3824	0.000147
1_Plasmenyl-PE(P-16:0/22:2)+H | 2_Plasmenyl-PE(P-16:0/22:2)+H | 2_Plasmenyl-PE(P-18:1/20:1)+H | 1_Plasmenyl-PE(P-18:1/20:1)+H | 1_Plasmenyl-PE(P-18:0/20:2)+H | 2_Plasmenyl-PE(P-18:0/20:2)+H | 1_Plasmenyl-PE(P-20:0/18:2)+H | 1_Plasmenyl-PE(P-20:1/18:1)+H | 1_Plasmenyl-PE(P-16:1/22:1)+H | 3_Plasmanyl-PE(38:3)+H_756.5912_9.39	Positive	756.591	9.39	ether-PE	[M+H]+	1.3442	0.038378
2_Plasmenyl-PE(P-18:0/18:1)+H | 1_Plasmenyl-PE(P-18:0/18:1)+H | 1_Plasmenyl-PE(P-16:0/20:1)+H | 1_Plasmenyl-PE(P-20:0/16:1)+H | 1_Plasmenyl-PE(P-18:1/18:0)+H | 2_Plasmenyl-PE(P-20:0/16:1)+H | 1_Plasmenyl-PE(P-20:1/16:0)+H | 3_Plasmanyl-PE(36:2)+H | 1_Plasmenyl-PC(P-18:0/15:1)+H_730.5752_9.28	Positive	730.575	9.28	ether-PE	[M+H]+	1.3432	0.015786
2_Plasmenyl-PE(P-18:0/18:0)+H_732.5893_9.38	Positive	732.589	9.38	ether-PE	[M+H]+	1.3385	0.0092939
1_Plasmanyl-PC(O-16:0/14:0)+H_692.5591_7.84	Positive	692.559	7.84	ether-PC	[M+H]+	1.325	4.2709e-05
1_Plasmanyl-LPC(O-18:0)+H_510.3935_2.61	Positive	510.394	2.61	ether-LPC	[M+H]+	1.3225	0.00031559
1_Plasmanyl-LPC(O-18:1)+H_508.3774_1.54	Positive	508.377	1.54	ether-LPC	[M+H]+	1.314	0.01822
1_PE(18:1_24:1)+H | 3_PE(42:2)+H | 2_PE(42:2)+H_828.6488_10.43	Positive	828.649	10.43	PE	[M+H]+	1.3058	0.048574
1_Plasmenyl-PC(P-18:1/18:1)+H | 1_Plasmanyl-PC(O-18:1/18:2)+H_770.6056_8.41	Positive	770.606	8.41	ether-PC	[M+H]+	1.2715	0.016227
1_Plasmenyl-PE(P-18:0/22:3)+H | 1_Plasmenyl-PE(P-18:1/22:2)+H | 1_Plasmenyl-PE(P-20:0/20:3)+H | 1_Plasmenyl-PE(P-20:1/20:2)+H | 3_Plasmanyl-PE(40:4)+H_782.6069_9.63	Positive	782.607	9.63	ether-PE	[M+H]+	1.2505	0.031735
1_Plasmenyl-PC(P-16:0/22:1)+H | 1_Plasmanyl-PC(O-16:0/22:2)+H_800.6536_9.80	Positive	800.654	9.8	ether-PC	[M+H]+	1.1584	0.00011098
1_PC(16:1_18:2)+H_756.5533_7.12	Positive	756.553	7.12	PC	[M+H]+	1.156	0.00081769
1_plasmanyl-TG(O-18:1_16:0_18:1)+NH4 | 1_plasmenyl-TG(P-18:0_16:0_18:1)+NH4 | 1_plasmanyl-TG(O-20:1_16:0_16:1)+NH4 | 1_plasmenyl-TG(P-20:0_16:0_16:1)+NH4 | 1_plasmanyl-TG(O-16:1_16:0_20:1)+NH4 | 1_plasmenyl-TG(P-16:0_16:0_20:1)+NH4 | 1_plasmenyl-TG(P-20:1_16:0_16:0)+NH4 | 1_plasmanyl-TG(O-18:0_16:1_18:1)+NH4 | 1_plasmanyl-TG(O-20:1_14:0_18:1)+NH4 | 1_plasmenyl-TG(P-20:0_14:0_18:1)+NH4 | 2_plasmen…	Positive	862.822	15.39	ether-TG	[M+NH4]+	1.1554	9.9245e-05
2_Plasmenyl-PE(P-18:1/22:2)+H | 1_Plasmenyl-PE(P-18:1/22:2)+H | 2_Plasmenyl-PE(P-20:1/20:2)+H | 1_Plasmenyl-PE(P-18:0/22:3)+H | 1_Plasmenyl-PE(P-20:1/20:2)+H | 3_Plasmanyl-PE(40:4)+H_782.6065_9.38	Positive	782.606	9.38	ether-PE	[M+H]+	1.1083	0.040188
2_plasmenyl-TG(P-16:1_22:0_22:0)+NH4_974.9484_15.76	Positive	974.948	15.76	ether-TG	[M+NH4]+	1.1035	0.00021305
1_LPC(24:1)+H_606.4503_5.54	Positive	606.45	5.54	LPC	[M+H]+	1.0671	0.00040226
1_Plasmenyl-PC(P-16:1/14:0)+H | 1_Plasmanyl-PC(O-16:1/14:1)+H_688.5270_7.20	Positive	688.527	7.2	ether-PC	[M+H]+	1.0549	0.00085644
2_plasmanyl-TG(O-16:0_18:1_20:1)+NH4 | 2_plasmanyl-TG(O-18:0_18:1_18:1)+NH4 | 1_plasmanyl-TG(O-18:1_16:0_20:1)+NH4 | 1_plasmenyl-TG(P-18:0_16:0_20:1)+NH4 | 1_plasmanyl-TG(O-20:1_16:0_18:1)+NH4 | 1_plasmenyl-TG(P-20:0_16:0_18:1)+NH4 | 1_plasmanyl-TG(O-16:0_18:1_20:1)+NH4 | 1_plasmanyl-TG(O-16:0_16:0_22:2)+NH4 | 1_plasmenyl-TG(P-20:1_16:0_18:0)+NH4 | 1_plasmanyl-TG(O-16:1_16:0_22:1)+NH4 | 1_plasmen…	Positive	890.855	15.76	ether-TG	[M+NH4]+	0.98471	7.0687e-05
1_Plasmenyl-PS(P-16:0/22:3)-H | 1_Plasmenyl-PS(P-20:1/18:2)-H | 1_Plasmenyl-PS(P-18:0/20:3)-H | 1_Plasmenyl-PS(P-18:1/20:2)-H | 1_Plasmenyl-PS(P-16:1/22:2)-H_796.5521_9.28_neg	Negative	796.552	9.28	ether-PS	[M-H]-	0.95782	0.046689
1_Plasmenyl-PE(P-18:0/22:1)+H | 1_Plasmenyl-PE(P-16:0/24:1)+H | 1_Plasmenyl-PE(P-18:1/22:0)+H | 3_Plasmanyl-PE(40:2)+H_786.6379_10.97	Positive	786.638	10.97	ether-PE	[M+H]+	0.90929	0.020292
1_DG(16:0_16:1)+NH4 | 1_DG(14:0_18:1)+NH4_584.5254_8.55	Positive	584.525	8.55	DG	[M+NH4]+	0.89414	0.003819
1_plasmanyl-TG(O-16:0_18:1_22:2)+NH4 | 1_plasmanyl-TG(O-18:1_16:0_22:2)+NH4 | 1_plasmenyl-TG(P-18:0_16:0_22:2)+NH4 | 1_plasmanyl-TG(O-18:0_16:1_22:2)+NH4 | 1_plasmanyl-TG(O-18:1_18:1_20:1)+NH4 | 1_plasmenyl-TG(P-18:0_18:1_20:1)+NH4 | 1_plasmanyl-TG(O-18:0_18:1_20:2)+NH4 | 1_plasmanyl-TG(O-20:1_18:1_18:1)+NH4 | 1_plasmenyl-TG(P-20:0_18:1_18:1)+NH4 | 1_plasmenyl-TG(P-20:1_16:0_20:1)+NH4 | 1_plasman…	Positive	916.869	15.76	ether-TG	[M+NH4]+	0.88916	0.00088053
2_Cer-NS(d18:2/24:1)+H | 1_Cer-NS(d18:2/24:1)+H | 1_Cer-NS(d18:1/24:2)+H_646.6145_9.50	Positive	646.615	9.5	Cer-NS	[M+H]+	0.8825	0.0011265
2_CL(32:1)(34:2)+NH4 | 1_CL(32:1)(34:2)+NH4 | 1_CL(30:1)(36:2)+NH4 | 1_CL(32:2)(34:1)+NH4_1,392.9925_14.18	Positive	1392.99	14.18	CL	[M+NH4]+	0.85518	0.02542
2_plasmanyl-TG(O-16:1_22:0_22:0)+NH4 | 2_plasmenyl-TG(P-16:0_22:0_22:0)+NH4_976.9650_16.09	Positive	976.965	16.09	ether-TG	[M+NH4]+	0.8395	0.0026886
2_PC(16:1_16:1)+Na | 1_PC(16:1_16:1)+Na | 1_PC(14:0_18:2)+Na | 1_PC(14:1_18:1)+Na_752.5196_6.99	Positive	752.52	6.99	PC	[M+Na]+	0.81748	0.018646
2_CL(34:2)(34:2)+NH4 | 1_CL(34:2)(34:2)+NH4 | 1_CL(32:1)(36:3)+NH4 | 1_CL(32:2)(36:2)+NH4 | 1_CL(34:1)(34:3)+NH4 | 1_CL(30:1)(38:3)+NH4_1,419.0072_14.19	Positive	1419.01	14.19	CL	[M+NH4]+	0.80573	0.021035
1_plasmanyl-TG(O-18:0_16:0_18:1)+NH4 | 1_plasmanyl-TG(O-16:0_16:0_20:1)+NH4 | 1_plasmanyl-TG(O-18:1_16:0_18:0)+NH4 | 1_plasmenyl-TG(P-18:0_16:0_18:0)+NH4 | 1_plasmanyl-TG(O-20:0_16:0_16:1)+NH4 | 1_plasmanyl-TG(O-16:1_16:0_20:0)+NH4 | 1_plasmenyl-TG(P-16:0_16:0_20:0)+NH4 | 1_plasmanyl-TG(O-20:1_16:0_16:0)+NH4 | 1_plasmenyl-TG(P-20:0_16:0_16:0)+NH4 | 2_plasmanyl-TG(O-18:1_16:0_18:0)+NH4 | 2_plasmen…	Positive	864.839	15.77	ether-TG	[M+NH4]+	0.77864	0.0058415
1_SM(d18:2/16:0)+H_701.5598_6.83	Positive	701.56	6.83	SM	[M+H]+	0.76471	9.9245e-05
2_Cer-NS(d17:1/24:1)+H | 1_Cer-NS(d18:1/23:1)+H | 1_Cer-NS(d17:1/24:1)+H | 1_Cer-NS(d18:2/23:0)+H_634.6146_9.81	Positive	634.615	9.81	Cer-NS	[M+H]+	0.72803	0.0041238
1_plasmanyl-TG(O-16:0_18:1_20:2)+NH4 | 1_plasmenyl-TG(P-20:1_16:0_18:1)+NH4 | 1_plasmanyl-TG(O-20:1_16:1_18:1)+NH4 | 1_plasmenyl-TG(P-20:0_16:1_18:1)+NH4 | 1_plasmanyl-TG(O-18:1_16:0_20:2)+NH4 | 1_plasmenyl-TG(P-18:0_16:0_20:2)+NH4 | 1_plasmanyl-TG(O-16:1_18:1_20:1)+NH4 | 1_plasmenyl-TG(P-16:0_18:1_20:1)+NH4 | 1_plasmanyl-TG(O-18:0_18:1_18:2)+NH4 | 1_plasmanyl-TG(O-18:1_18:1_18:1)+NH4 | 1_plasmen…	Positive	888.837	15.43	ether-TG	[M+NH4]+	0.69017	0.00023154
1_PC(18:1_22:1)+H_842.6639_9.44	Positive	842.664	9.44	PC	[M+H]+	0.68035	0.041242
1_plasmanyl-TG(O-18:1_16:0_22:1)+NH4 | 1_plasmenyl-TG(P-18:0_16:0_22:1)+NH4 | 1_plasmanyl-TG(O-16:0_18:1_22:1)+NH4 | 2_plasmanyl-TG(O-20:0_18:1_18:1)+NH4 | 1_plasmanyl-TG(O-20:1_16:0_20:1)+NH4 | 1_plasmenyl-TG(P-20:0_16:0_20:1)+NH4 | 1_plasmanyl-TG(O-18:0_18:1_20:1)+NH4 | 1_plasmanyl-TG(O-20:1_14:0_22:1)+NH4 | 1_plasmenyl-TG(P-20:0_14:0_22:1)+NH4 | 1_plasmanyl-TG(O-18:0_16:1_22:1)+NH4 | 1_plasman…	Positive	918.886	16.08	ether-TG	[M+NH4]+	0.67529	0.0070482
1_Plasmanyl-PC(O-16:0/22:4)+H_796.6197_8.33	Positive	796.62	8.33	ether-PC	[M+H]+	0.64634	0.031116
2_Cer-NS(d18:1/22:1)+H | 1_Cer-NS(d18:1/22:1)+H | 1_Cer-NS(d16:1/24:1)+H | 2_Cer-NS(d16:1/24:1)+H | 1_Cer-NS(d17:1/23:1)+H | 1_Cer-NS(d18:2/22:0)+H_620.5985_9.44	Positive	620.598	9.44	Cer-NS	[M+H]+	0.64606	0.003454
2_CE(20:1)+NH4_696.6671_15.19	Positive	696.667	15.19	CE	[M+NH4]+	0.64204	0.0037958
1_PG(16:1_18:1)+NH4 | 1_BMP(16:1_18:1)+NH4 | 1_BMP(16:0_18:2)+NH4 | 1_PG(16:0_18:2)+NH4 | 1_BMP(14:0_20:2)+NH4 | 1_PG(14:0_20:2)+NH4 | 3_PG(34:2)+NH4 | 2_BMP(17:1_17:1)+NH4 | 1_PS(16:0_18:0)+H | 1_PS(14:0_20:0)+H | 3_PS(34:0)+H_764.5441_7.03	Positive	764.544	7.03	PG	[M+NH4]+	0.62188	0.0021062
1_plasmanyl-TG(O-18:0_16:0_20:1)+NH4 | 1_plasmanyl-TG(O-16:0_16:0_22:1)+NH4 | 1_plasmanyl-TG(O-20:0_16:0_18:1)+NH4 | 1_plasmanyl-TG(O-20:1_16:0_18:0)+NH4 | 1_plasmenyl-TG(P-20:0_16:0_18:0)+NH4 | 2_plasmanyl-TG(O-20:1_16:0_18:0)+NH4 | 2_plasmenyl-TG(P-20:0_16:0_18:0)+NH4 | 1_plasmanyl-TG(O-18:1_16:0_20:0)+NH4 | 1_plasmenyl-TG(P-18:0_16:0_20:0)+NH4 | 2_plasmanyl-TG(O-16:0_16:0_22:1)+NH4 | 1_plasman…	Positive	892.871	16.08	ether-TG	[M+NH4]+	0.59517	0.018911
2_TG(18:1_20:1_20:1)+NH4 | 2_TG(18:1_18:1_22:1)+NH4 | 2_TG(16:1_18:1_24:1)+NH4 | 2_TG(16:1_20:1_22:1)+NH4 | 2_TG(16:0_20:2_22:1)+NH4 | 1_TG(18:1_18:1_22:1)+NH4 | 1_TG(18:1_20:1_20:1)+NH4 | 1_TG(16:1_18:1_24:1)+NH4 | 1_TG(18:0_18:1_22:2)+NH4 | 1_TG(16:1_20:1_22:1)+NH4 | 1_TG(16:0_20:1_22:2)+NH4 | 1_TG(16:0_20:2_22:1)+NH4 | 1_TG(14:0_22:1_22:2)+NH4 | 1_TG(18:0_18:2_22:1)+NH4 | 1_TG(18:1_20:0_20:2)+…	Positive	958.88	15.63	TG	[M+NH4]+	-0.62316	0.0068163
1_PC(14:0_16:0)+H_706.5382_7.49	Positive	706.538	7.49	PC	[M+H]+	-0.6366	0.00041399
2_TG(22:1_22:1_24:1)+NH4_1,099.0382_16.22	Positive	1099.04	16.22	TG	[M+NH4]+	-0.65876	0.032834
1_Plasmenyl-PE(P-16:0/20:5)+H | 1_Plasmenyl-PE(P-16:1/20:4)+H_722.5110_7.55	Positive	722.511	7.55	ether-PE	[M+H]+	-0.68841	0.0011035
3_PE(37:3)+H_756.5534_8.20	Positive	756.553	8.2	PE	[M+H]+	-0.71623	0.035205
1_TG(16:0_18:0_18:1)+Na | 1_TG(16:0_16:0_20:1)+Na_883.7737_15.31	Positive	883.774	15.31	TG	[M+Na]+	-0.74423	0.02542
2_TG(18:1_18:1_20:2)+NH4 | 2_TG(16:1_18:1_22:2)+NH4 | 1_TG(18:1_18:2_20:1)+NH4 | 1_TG(18:1_18:1_20:2)+NH4 | 1_TG(16:0_18:1_22:3)+NH4 | 1_TG(16:1_18:1_22:2)+NH4 | 1_TG(18:0_18:1_20:3)+NH4 | 1_TG(16:1_20:1_20:2)+NH4 | 1_TG(18:0_18:2_20:2)+NH4 | 1_TG(16:0_20:2_20:2)+NH4 | 1_TG(16:0_18:2_22:2)+NH4 | 1_TG(16:1_18:2_22:1)+NH4 | 1_TG(16:0_20:1_20:3)+NH4 | 1_TG(16:1_18:0_22:3)+NH4_928.8330_14.92	Positive	928.833	14.92	TG	[M+NH4]+	-0.76226	0.047759
1_LPC(22:4)+H_572.3714_1.21	Positive	572.371	1.21	LPC	[M+H]+	-0.77097	0.036403
2_TG(15:0_16:0_18:1)+NH4 | 2_TG(16:0_16:0_17:1)+NH4 | 2_TG(14:0_15:0_20:1)+NH4 | 1_TG(15:0_16:0_18:1)+NH4 | 1_TG(16:0_16:1_17:0)+NH4 | 1_TG(16:0_16:0_17:1)+NH4 | 1_TG(14:0_17:0_18:1)+NH4 | 1_TG(15:0_17:0_17:1)+NH4 | 1_TG(14:0_15:0_20:1)+NH4 | 1_TG(15:0_16:1_18:0)+NH4 | 1_TG(14:0_17:1_18:0)+NH4_836.7709_14.67	Positive	836.771	14.67	TG	[M+NH4]+	-0.86671	0.047377
1_PE(16:0_22:6)-H | 1_PE(18:2_20:4)-H_762.5096_7.54_neg	Negative	762.51	7.54	PE	[M-H]-	-0.86973	0.040739
2_TG(16:0_17:1_18:0)+NH4 | 1_TG(16:0_17:0_18:1)+NH4 | 1_TG(16:0_17:1_18:0)+NH4 | 1_TG(15:0_16:0_20:1)+NH4 | 1_TG(16:0_16:1_19:0)+NH4 | 1_TG(15:0_18:0_18:1)+NH4 | 1_TG(14:0_18:1_19:0)+NH4 | 1_TG(16:1_17:0_18:0)+NH4 | 1_TG(14:0_17:0_20:1)+NH4 | 1_TG(17:0_17:0_17:1)+NH4 | 1_TG(15:0_17:1_19:0)+NH4_864.8024_15.11	Positive	864.802	15.11	TG	[M+NH4]+	-0.89055	0.028946
2_TG(18:1_18:1_22:2)+NH4 | 1_TG(18:1_20:1_20:2)+NH4 | 1_TG(18:1_18:1_22:2)+NH4 | 1_TG(18:1_18:2_22:1)+NH4 | 1_TG(18:0_18:1_22:3)+NH4 | 1_TG(16:0_20:2_22:2)+NH4 | 1_TG(16:1_20:1_22:2)+NH4 | 1_TG(18:0_18:2_22:2)+NH4 | 1_TG(16:1_20:2_22:1)+NH4 | 1_TG(18:2_20:1_20:1)+NH4 | 1_TG(18:0_20:2_20:2)+NH4 | 1_TG(16:0_20:1_22:3)+NH4 | 1_TG(18:0_20:1_20:3)+NH4 | 1_TG(16:0_20:3_22:1)+NH4 | 1_TG(16:1_18:2_24:1)+…	Positive	956.864	15.3	TG	[M+NH4]+	-0.89956	0.00088053
1_TG(16:0_18:0_22:1)+NH4 | 1_TG(16:0_16:0_24:1)+NH4 | 1_TG(16:0_18:1_22:0)+NH4 | 1_TG(16:0_20:0_20:1)+NH4 | 1_TG(16:0_16:1_24:0)+NH4 | 1_TG(14:0_18:0_24:1)+NH4 | 1_TG(18:0_18:1_20:0)+NH4 | 1_TG(14:0_20:0_22:1)+NH4 | 1_TG(16:1_18:0_22:0)+NH4 | 1_TG(18:0_18:0_20:1)+NH4 | 1_TG(14:0_18:1_24:0)+NH4 | 1_TG(14:0_20:1_22:0)+NH4 | 1_TG(16:1_20:0_20:0)+NH4_934.8804_15.97	Positive	934.88	15.97	TG	[M+NH4]+	-0.95445	0.035524
1_TG(17:0_18:1_22:1)+NH4 | 1_TG(18:1_19:0_20:1)+NH4 | 1_TG(17:1_18:1_22:0)+NH4 | 1_TG(16:1_18:1_23:0)+NH4 | 1_TG(16:0_17:1_24:1)+NH4 | 1_TG(18:1_18:1_21:0)+NH4 | 1_TG(17:1_18:0_22:1)+NH4 | 1_TG(16:1_17:0_24:1)+NH4 | 1_TG(17:0_20:1_20:1)+NH4 | 1_TG(16:1_20:1_21:0)+NH4 | 1_TG(16:1_19:0_22:1)+NH4 | 1_TG(17:1_17:1_23:0)+NH4_946.8806_15.80	Positive	946.881	15.8	TG	[M+NH4]+	-0.96961	0.0013205
1_LPC(22:5)+H_570.3556_0.87	Positive	570.356	0.87	LPC	[M+H]+	-0.97703	0.019646
2_TG(16:0_18:1_25:0)+NH4_976.9274_16.39	Positive	976.927	16.39	TG	[M+NH4]+	-0.9785	0.03853
1_CL(36:2)(38:4)+NH4 | 1_CL(36:3)(38:3)+NH4 | 1_CL(34:2)(40:4)+NH4_1,499.0695_14.70	Positive	1499.07	14.7	CL	[M+NH4]+	-0.98585	0.041242
1_LPC(22:6)+H_568.3398_0.73	Positive	568.34	0.73	LPC	[M+H]+	-1.021	0.0070869
1_TG(18:1_20:1_22:2)+NH4 | 1_TG(18:1_20:2_22:1)+NH4 | 1_TG(18:1_18:2_24:1)+NH4 | 1_TG(16:1_22:1_22:2)+NH4 | 1_TG(18:2_20:1_22:1)+NH4 | 1_TG(18:0_20:2_22:2)+NH4 | 1_TG(16:1_20:2_24:1)+NH4 | 1_TG(20:1_20:1_20:2)+NH4 | 1_TG(16:0_22:2_22:2)+NH4_984.8957_15.63	Positive	984.896	15.63	TG	[M+NH4]+	-1.0572	0.0011265
2_HexCer-NS(d18:1/20:1)+H_754.6193_8.31	Positive	754.619	8.31	HexCer-NS	[M+H]+	-1.0911	0.030462
2_TG(16:0_16:0_18:1)+Na | 1_TG(16:0_16:0_18:1)+Na | 1_TG(14:0_18:0_18:1)+Na_855.7423_14.90	Positive	855.742	14.9	TG	[M+Na]+	-1.1295	0.041242
1_PS(18:0_22:4)-H | 3_PS(40:4)-H_838.5617_8.21_neg	Negative	838.562	8.21	PS	[M-H]-	-1.1675	0.043459
1_CL(36:2)(36:3)+NH4 | 1_CL(34:2)(38:3)+NH4 | 1_CL(34:1)(38:4)+NH4 | 1_CL(34:3)(38:2)+NH4_1,473.0543_14.64	Positive	1473.05	14.64	CL	[M+NH4]+	-1.2104	0.042461
2_Cer-NS(d18:1/16:0)+H_538.5191_7.66	Positive	538.519	7.66	Cer-NS	[M+H]+	-1.2664	0.0015829
1_LPC(20:4)+H_544.3396_0.79	Positive	544.34	0.79	LPC	[M+H]+	-1.29	0.023336
2_HexCer-NS(d18:1/18:0)+H | 1_HexCer-NS(d18:1/18:0)+H | 1_HexCer-NDS(d18:0/18:1)+H_728.6039_8.29	Positive	728.604	8.29	HexCer-NS	[M+H]+	-1.3326	0.00043609
1_TG(18:1_18:2_22:4)+NH4 | 1_TG(18:1_18:1_22:5)+NH4 | 1_TG(18:1_20:3_20:3)+NH4 | 1_TG(16:0_20:2_22:5)+NH4 | 1_TG(16:1_20:2_22:4)+NH4_950.8166_14.29	Positive	950.817	14.29	TG	[M+NH4]+	-1.3473	0.020292
2_HexCer-NS(d20:1/15:0)+H_714.5882_7.98	Positive	714.588	7.98	HexCer-NS	[M+H]+	-1.445	0.0077953
2_PE(42:10)+H | 1_PE(20:4_22:6)+H | 3_PE(42:10)+H_812.5213_6.96	Positive	812.521	6.96	PE	[M+H]+	-1.5193	0.03801
2_CL(36:3)(36:3)+NH4 | 1_CL(36:3)(36:3)+NH4 | 1_CL(36:2)(36:4)+NH4 | 1_CL(34:2)(38:4)+NH4 | 1_CL(34:3)(38:3)+NH4_1,471.0395_14.31	Positive	1471.04	14.31	CL	[M+NH4]+	-1.6156	0.003454
1_TG(18:1_18:1_22:4)+NH4 | 1_TG(18:1_18:2_22:3)+NH4 | 1_TG(18:1_20:2_20:3)+NH4 | 1_TG(16:0_20:2_22:4)+NH4 | 1_TG(16:0_20:3_22:3)+NH4 | 1_TG(16:1_20:2_22:3)+NH4 | 1_TG(18:2_20:2_20:2)+NH4 | 1_TG(16:1_20:3_22:2)+NH4 | 1_TG(18:2_18:2_22:2)+NH4_952.8327_14.68	Positive	952.833	14.68	TG	[M+NH4]+	-1.6803	0.00097851
1_CL(36:3)(36:4)+NH4 | 1_CL(34:2)(38:5)+NH4 | 1_CL(34:3)(38:4)+NH4_1,469.0231_13.95	Positive	1469.02	13.95	CL	[M+NH4]+	-1.6949	0.0024816
1_TG(18:0_18:1_22:4)+NH4 | 1_TG(16:0_20:1_22:4)+NH4 | 1_TG(18:1_18:1_22:3)+NH4 | 1_TG(18:1_20:1_20:3)+NH4 | 1_TG(18:1_18:2_22:2)+NH4 | 1_TG(18:1_20:2_20:2)+NH4 | 1_TG(18:0_18:2_22:3)+NH4 | 1_TG(18:0_20:2_20:3)+NH4 | 1_TG(16:0_20:2_22:3)+NH4 | 1_TG(16:0_20:3_22:2)+NH4 | 1_TG(18:0_18:0_22:5)+NH4 | 1_TG(18:2_20:1_20:2)+NH4 | 1_TG(16:1_20:1_22:3)+NH4 | 1_TG(16:1_20:2_22:2)+NH4 | 1_TG(16:1_20:3_22:1)+…	Positive	954.848	15.07	TG	[M+NH4]+	-1.7397	0.00040226
2_TG(16:0_16:0_16:0)+NH4 | 1_TG(14:0_16:0_18:0)+NH4 | 1_TG(15:0_16:0_17:0)+NH4 | 1_TG(12:0_16:0_20:0)+NH4 | 1_TG(16:0_16:0_16:0)+NH4 | 1_TG(12:0_18:0_18:0)+NH4 | 1_TG(15:0_15:0_18:0)+NH4 | 1_TG(14:0_17:0_17:0)+NH4 | 1_TG(14:0_14:0_20:0)+NH4_824.7705_14.91	Positive	824.77	14.91	TG	[M+NH4]+	-1.8135	0.041242
2_CL(36:4)(36:4)+NH4_1,467.0077_13.51	Positive	1467.01	13.51	CL	[M+NH4]+	-1.8214	0.0058926
1_TG(18:0_20:4_22:3)+NH4 | 1_TG(18:1_20:1_22:5)+NH4 | 1_TG(18:0_20:3_22:4)+NH4 | 1_TG(18:0_20:2_22:5)+NH4 | 1_TG(18:1_20:2_22:4)+NH4 | 1_TG(20:1_20:2_20:4)+NH4 | 1_TG(18:1_20:3_22:3)+NH4 | 1_TG(20:1_20:3_20:3)+NH4 | 1_TG(20:2_20:2_20:3)+NH4_978.8482_14.88	Positive	978.848	14.88	TG	[M+NH4]+	-1.8854	0.00046092
3_PS(40:4)-H_838.5619_8.02_neg	Negative	838.562	8.02	PS	[M-H]-	-2.0178	0.0070482
1_TG(18:1_20:2_22:2)+NH4 | 1_TG(18:1_20:1_22:3)+NH4 | 1_TG(18:1_20:3_22:1)+NH4 | 1_TG(18:2_20:1_22:2)+NH4 | 1_TG(18:0_20:2_22:3)+NH4 | 1_TG(18:2_20:2_22:1)+NH4 | 1_TG(18:3_20:1_22:1)+NH4 | 1_TG(18:0_20:3_22:2)+NH4 | 1_TG(16:0_22:2_22:3)+NH4 | 1_TG(20:1_20:2_20:2)+NH4 | 1_TG(18:0_20:1_22:4)+NH4 | 1_TG(20:1_20:1_20:3)+NH4 | 1_TG(16:1_22:1_22:3)+NH4 | 1_TG(16:0_22:1_22:4)+NH4 | 1_TG(16:1_22:2_22:2)+…	Positive	982.879	15.39	TG	[M+NH4]+	-2.0216	0.0015428
2_HexCer-NS(d18:1/14:0)+H | 1_HexCer-NS(d18:1/14:0)+H | 1_HexCer-NS(d16:1/16:0)+H_672.5416_6.98	Positive	672.542	6.98	HexCer-NS	[M+H]+	-2.084	0.00046092
1_TG(18:1_20:2_22:4)+NH4 | 1_TG(18:1_20:1_22:5)+NH4 | 1_TG(18:2_20:1_22:4)+NH4_978.8480_14.72	Positive	978.848	14.72	TG	[M+NH4]+	-2.1605	0.00046587
2_TG(17:0_20:2_20:3)+NH4_940.8320_14.86	Positive	940.832	14.86	TG	[M+NH4]+	-2.2159	0.0018997
1_TG(18:1_20:1_22:4)+NH4 | 1_TG(18:1_20:3_22:2)+NH4 | 1_TG(18:1_20:2_22:3)+NH4 | 1_TG(16:0_22:2_22:4)+NH4 | 1_TG(20:1_20:2_20:3)+NH4 | 1_TG(18:2_20:1_22:3)+NH4 | 1_TG(18:0_20:2_22:4)+NH4 | 1_TG(18:2_20:2_22:2)+NH4 | 1_TG(16:0_22:3_22:3)+NH4 | 1_TG(20:2_20:2_20:2)+NH4 | 1_TG(16:1_22:2_22:3)+NH4_980.8644_15.05	Positive	980.864	15.05	TG	[M+NH4]+	-2.2747	0.00024666
3_PS(28:0)+Na | 3_PS(30:3)+H_702.4338_6.37	Positive	702.434	6.37	PS	[M+Na]+	-2.4865	0.036403
2_Cer-NS(d18:1/20:0)+H_594.5829_9.26	Positive	594.583	9.26	Cer-NS	[M+H]+	-2.5494	0.048078
2_TG(20:4_22:1_22:1)+NH4_1,036.9272_15.74	Positive	1036.93	15.74	TG	[M+NH4]+	-2.5795	0.00011098
2_TG(18:1_22:2_22:4)+NH4 | 2_TG(18:1_22:3_22:3)+NH4 | 1_TG(18:1_22:2_22:4)+NH4 | 1_TG(20:1_20:2_22:4)+NH4 | 1_TG(18:1_22:1_22:5)+NH4 | 1_TG(20:1_20:1_22:5)+NH4_1,006.8798_15.13	Positive	1006.88	15.13	TG	[M+NH4]+	-2.8202	0.00011239
2_TG(18:1_22:1_22:4)+NH4 | 2_TG(20:2_20:3_22:1)+NH4 | 2_TG(20:1_20:1_22:4)+NH4 | 2_TG(20:2_20:2_22:2)+NH4 | 2_TG(20:2_20:4_22:0)+NH4 | 2_TG(20:3_20:3_22:0)+NH4 | 1_TG(18:1_22:1_22:4)+NH4 | 1_TG(20:1_20:1_22:4)+NH4 | 1_TG(18:2_22:1_22:3)+NH4_1,008.8952_15.44	Positive	1008.9	15.44	TG	[M+NH4]+	-3.0635	9.9245e-05
2_BMP(18:1_18:1)+NH4_792.5735_8.95	Positive	792.573	8.95	BMP	[M+NH4]+	-3.1684	0.047377
2_Cer-NS(d18:1/14:0)+H_510.4886_6.98	Positive	510.489	6.98	Cer-NS	[M+H]+	-3.2818	0.0086325
2_TG(18:1_22:4_22:4)+NH4_1,002.8481_14.50	Positive	1002.85	14.5	TG	[M+NH4]+	-3.3582	0.00031559
2_PS(16:0_18:0)+H | 1_PS(17:0_17:0)+H | 2_BMP(16:1_18:1)+NH4 | 3_PS(34:0)+H | 2_BMP(17:1_17:1)+NH4_764.5437_8.31	Positive	764.544	8.31	PS	[M+H]+	-3.5897	0.043459
2_TG(22:3_22:3_22:3)+NH4_1,058.9117_15.26	Positive	1058.91	15.26	TG	[M+NH4]+	-4.1237	0.00043609
2_TG(20:2_22:3_22:4)+NH4_1,030.8801_14.89	Positive	1030.88	14.89	TG	[M+NH4]+	-4.1914	4.5209e-05
2_SM(d17:1/20:3)+H_739.5727_7.77	Positive	739.573	7.77	SM	[M+H]+	-5.5008	0.043834

## Sheet: NV48hvsxV48h
Lipid Molecule	Polarity mode	m/z	Retention Time (RT)	Lipid Class	Adduct_At_Max_Intensity	Fold change (log2)	FDR adjusted P-value
2_HexCer-NDS(d18:0/14:0)+H_674.5548_7.25	Positive	674.555	7.25	HexCer-NDS	[M+H]+	5.9801	2.0244e-06
3_PS(34:0) | 1_PS(18:1_18:2)+H | 3_PS(36:3)+H_786.5258_8.32	Positive	786.526	8.32	PS	[M+H]+	5.8855	0.0010247
2_PEtOH(32:4)+NH4 | 2_PEtOH(16:1_16:3)+NH4_686.4757_6.87	Positive	686.476	6.87	PEtOH	[M+NH4]+	3.6765	0.0026302
2_Cer-NS(d18:1/14:0)+H_510.4886_6.98	Positive	510.489	6.98	Cer-NS	[M+H]+	3.5325	0.00032232
2_PE(40:7)+H_790.5362_7.28	Positive	790.536	7.28	PE	[M+H]+	3.3126	1.6471e-05
2_PMeOH(35:1)+NH4_720.5545_14.92	Positive	720.554	14.92	PMeOH	[M+NH4]+	2.9799	0.018588
2_SM(d17:1/20:3)+H_739.5727_7.77	Positive	739.573	7.77	SM	[M+H]+	2.9322	0.00042522
1_Cer-NDS(d18:0/14:0)+HCO2_556.4963_7.70_neg	Negative	556.496	7.7	Cer-NDS	[M+HCO2]-	2.9191	0.0021664
1_PE(20:4_20:4)-H | 1_PE(18:2_22:6)-H_786.5096_7.13_neg	Negative	786.51	7.13	PE	[M-H]-	2.7282	6.2559e-08
1_LPC(14:1)+HCO2_510.2853_0.51_neg	Negative	510.285	0.51	LPC	[M+HCO2]-	2.6676	2.5461e-06
2_PEtOH(34:1)+NH4 | 2_PMeOH(35:1)+NH4_720.5553_15.94	Positive	720.555	15.94	PEtOH	[M+NH4]+	2.6622	0.01326
2_PE(16:0_18:0)+H | 2_PE(34:0)+H | 2_PEtOH(16:0_18:1)+NH4 | 2_PEtOH(18:0_16:1)+NH4 | 2_PEtOH(34:1)+NH4_720.5544_15.38	Positive	720.554	15.38	PE	[M+H]+	2.6279	0.0042869
2_PE(42:10)+H | 1_PE(20:4_22:6)+H | 3_PE(42:10)+H_812.5213_6.96	Positive	812.521	6.96	PE	[M+H]+	2.5902	1.5177e-06
2_HexCer-NS(d18:1/14:0)+H | 1_HexCer-NS(d18:1/14:0)+H | 1_HexCer-NS(d16:1/16:0)+H_672.5416_6.98	Positive	672.542	6.98	HexCer-NS	[M+H]+	2.5639	7.7247e-05
1_PC(16:1_22:6)_826.5357_6.86	Negative	826.536	6.86	PC	[M-H]-	2.4357	6.2772e-06
2_PC(13:0_20:3)+HCO2_786.5307_6.99_neg	Negative	786.531	6.99	PC	[M+HCO2]-	2.3413	9.9169e-07
2_PE(16:0_18:0)+H | 2_PE(34:0)+H | 2_PEtOH(16:0_18:1)+NH4 | 2_PEtOH(18:0_16:1)+NH4 | 2_PEtOH(34:1)+NH4 | 2_PEtOH(14:0_20:1)+NH4 | 2_PEtOH(12:0_22:1)+NH4_720.5549_15.24	Positive	720.555	15.24	PE	[M+H]+	2.3233	0.0027147
1_PC(16:1_20:4)+H | 1_PC(14:0_22:5)+H_780.5534_7.00	Positive	780.553	7	PC	[M+H]+	2.3217	1.2173e-06
1_TG(16:0_18:0_18:0) | 1_TG(17:0_17:0_18:0)_885.7897_15.68	Negative	885.79	15.68	TG	[M-H]-	2.2631	0.046064
2_PEtOH(40:9)+NH4 | 2_PE(40:8)+H | 1_PE(20:4_20:4)+H | 1_PE(18:2_22:6)+H | 3_PE(40:8)+H_788.5228_7.12	Positive	788.523	7.12	PEtOH	[M+NH4]+	2.2094	4.1512e-06
1_PC(14:0_14:1)+H_676.4915_6.20	Positive	676.491	6.2	PC	[M+H]+	2.1816	1.1962e-08
1_PC(16:1_22:6)+H_804.5532_6.85	Positive	804.553	6.85	PC	[M+H]+	2.1674	1.2736e-06
1_PC(16:1_20:4) | 1_PC(14:0_22:5)_802.5355_7.00	Negative	802.535	7	PC	[M-H]-	2.1528	1.3232e-05
2_PS(16:0_18:0)+H | 1_PS(17:0_17:0)+H | 2_BMP(16:1_18:1)+NH4 | 3_PS(34:0)+H | 2_BMP(17:1_17:1)+NH4_764.5437_8.31	Positive	764.544	8.31	PS	[M+H]+	2.1284	0.00017453
2_Cer-NS(d18:1/16:0)+H_538.5191_7.66	Positive	538.519	7.66	Cer-NS	[M+H]+	2.002	0.00015687
2_HexCer-NS(d20:1/15:0)+H_714.5882_7.98	Positive	714.588	7.98	HexCer-NS	[M+H]+	1.9296	1.1353e-05
1_LPC(22:6)+H_568.3398_0.73	Positive	568.34	0.73	LPC	[M+H]+	1.8014	4.5284e-05
1_PC(18:1_20:5) | 1_PC(18:2_20:4)_828.5513_7.13	Negative	828.551	7.13	PC	[M-H]-	1.7859	2.0244e-06
1_LPC(20:4)+H_544.3396_0.79	Positive	544.34	0.79	LPC	[M+H]+	1.7654	3.9417e-05
2_BMP(18:1_18:1)+NH4_792.5735_8.95	Positive	792.573	8.95	BMP	[M+NH4]+	1.7453	0.0010563
2_LPC(20:4)_566.3221_0.80	Negative	566.322	0.8	LPC	[M-H]-	1.6203	0.00044477
1_LPC(22:5)+H_570.3556_0.87	Positive	570.356	0.87	LPC	[M+H]+	1.5864	0.00013068
1_PC(18:2_20:4)+H | 1_PC(16:1_22:5)+H_806.5693_7.11	Positive	806.569	7.11	PC	[M+H]+	1.5593	1.2177e-05
2_PE(34:0)+H_720.5554_16.82	Positive	720.555	16.82	PE	[M+H]+	1.5525	0.19377
1_LPC(22:4)+H_572.3714_1.21	Positive	572.371	1.21	LPC	[M+H]+	1.4928	6.6789e-05
1_OxLPC(17:2(OO)) | 1_OxLPC(17:1(Ke,OH))_560.2954_1.28	Negative	1560.3	1.28	OxLPC	[M-H]-	1.4754	0.01913
2_PE(28:0)+H_636.4605_6.83	Positive	636.461	6.83	PE	[M+H]+	1.343	0.019747
2_OxLPC(15:0(COOH))+H | 2_OxLPC(15:1(OO))+H_512.2988_1.09	Positive	512.299	1.09	OxLPC	[M+H]+	1.3082	0.0029894
2_TG(17:0_20:2_20:3)+NH4_940.8320_14.86	Positive	940.832	14.86	TG	[M+NH4]+	1.238	0.030283
2_PE(30:1)+H | 3_PE(30:1)+H_662.4761_7.04	Positive	662.476	7.04	PE	[M+H]+	1.1846	2.5461e-06
2_PE(39:7)+H_776.5228_7.28	Positive	776.523	7.28	PE	[M+H]+	1.1733	0.004965
2_TG(20:2_22:3_22:4)+NH4_1,030.8801_14.89	Positive	1030.88	14.89	TG	[M+NH4]+	1.1473	2.2156e-05
2_PE(40:6)+H_792.5547_7.42	Positive	792.555	7.42	PE	[M+H]+	1.1207	0.013481
2_PE(31:1)+H_676.4922_7.38	Positive	676.492	7.38	PE	[M+H]+	1.1109	9.6125e-05
2_PE(38:6)+H_764.5208_7.83	Positive	764.521	7.83	PE	[M+H]+	1.1005	1.7997e-05
2_HexCer-NS(d18:1/20:1)+H_754.6193_8.31	Positive	754.619	8.31	HexCer-NS	[M+H]+	1.0896	0.00057909
2_HexCer-NS(d18:1/18:0)+H | 1_HexCer-NS(d18:1/18:0)+H | 1_HexCer-NDS(d18:0/18:1)+H_728.6039_8.29	Positive	728.604	8.29	HexCer-NS	[M+H]+	1.0877	3.8982e-05
1_Plasmenyl-PS(P-18:1/15:0)-H_730.5054_7.64_neg	Negative	730.505	7.64	ether-PS	[M-H]-	1.0575	0.0077156
2_TG(22:3_22:3_22:3)+NH4_1,058.9117_15.26	Positive	1058.91	15.26	TG	[M+NH4]+	1.0283	0.023155
1_SM(d18:1/14:0)+H | 1_SM(d16:1/16:0)+H_675.5443_6.72	Positive	675.544	6.72	SM	[M+H]+	1.0054	8.9698e-06
2_Plasmenyl-PE(P-16:0/16:0)+H | 1_Plasmenyl-PE(P-16:0/16:0)+H | 1_Plasmenyl-PE(P-18:0/14:0)+H | 1_Co(Q7)+NH4 | 3_Plasmanyl-PE(32:1)+H_676.5289_8.56	Positive	676.529	8.56	ether-PE	[M+H]+	0.97091	0.0013596
1_PE(14:0_20:4)+H | 1_PE(16:1_18:3)+H | 3_PE(34:4)+H | 2_PE(34:4)+H_712.4914_7.07	Positive	712.491	7.07	PE	[M+H]+	0.95318	0.00011434
1_LPC(20:3)+H_546.3562_1.02	Positive	546.356	1.02	LPC	[M+H]+	0.9189	0.0002408
1_Plasmanyl-PC(O-18:1/22:6)+H | 1_Plasmenyl-PC(P-18:0/22:6)+H_818.6041_8.21	Positive	818.604	8.21	ether-PC	[M+H]+	0.88213	6.0362e-05
1_Plasmenyl-PC(P-16:0/17:1)+H | 1_Plasmanyl-PC(O-16:0/17:2)+H_730.5741_8.08	Positive	730.574	8.08	ether-PC	[M+H]+	0.87001	0.0026302
1_LPC(17:1)+HCO2_552.3330_0.98_neg	Negative	552.333	0.98	LPC	[M+HCO2]-	0.83642	0.00035245
2_SM(d18:3/14:1)+H_669.4947_5.83	Positive	669.495	5.83	SM	[M+H]+	0.79671	6.5009e-05
1_LPE(22:6)-H_524.2802_0.79_neg	Negative	524.28	0.79	LPE	[M-H]-	0.75884	0.0018298
1_LPC(16:1)+HCO2 | 1_LPS(19:0)-H_538.3171_0.76_neg	Negative	538.317	0.76	LPC	[M+HCO2]-	0.75661	0.00013488
1_LPC(18:0)+HCO2_568.3645_1.83_neg	Negative	568.365	1.83	LPC	[M+HCO2]-	0.74625	0.00032272
2_LPC(16:1)+H | 1_LPC(16:1)+H_494.3244_0.72	Positive	494.324	0.72	LPC	[M+H]+	0.74481	3.6007e-05
1_LPC(14:0)+HCO2_512.3010_0.69_neg	Negative	512.301	0.69	LPC	[M+HCO2]-	0.73086	0.00021487
1_LPC(18:2)+HCO2 | 1_LPS(21:1)-H_564.3328_0.89_neg	Negative	564.333	0.89	LPC	[M+HCO2]-	0.72001	0.00052161
1_PE(18:1_20:5)+H | 1_PE(18:2_20:4)+H | 1_PE(16:1_22:5)+H | 3_PE(38:6)+H | 2_PE(38:6)+H_764.5221_7.30	Positive	764.522	7.3	PE	[M+H]+	0.71097	0.00062323
1_PC(18:2_18:2)_804.5515_7.34	Negative	804.552	7.34	PC	[M-H]-	0.68461	0.00032245
1_PC(16:1_18:2)_778.5355_7.13	Negative	778.535	7.13	PC	[M-H]-	0.66385	0.0001305
1_LPC(18:0)+HCO2_568.3644_2.08_neg	Negative	568.364	2.08	LPC	[M+HCO2]-	0.65078	0.00093548
2_LPC(16:1)_516.3062_0.71	Negative	516.306	0.71	LPC	[M-H]-	0.59492	0.0092533
1_PC(16:0_22:1)+H | 1_PC(18:0_20:1)+H | 1_PC(18:1_20:0)+H_816.6483_9.45	Positive	816.648	9.45	PC	[M+H]+	-0.58518	0.00030831
1_Plasmenyl-PE(P-16:0/20:2)+H | 1_Plasmenyl-PE(P-18:0/18:2)+H | 1_Plasmenyl-PE(P-18:1/18:1)+H | 1_Plasmenyl-PE(P-16:1/20:1)+H | 3_Plasmanyl-PE(36:3)+H_728.5595_8.82	Positive	728.559	8.82	ether-PE	[M+H]+	-0.59525	0.0010247
1_OxLPC(16:1(OH))+H_510.3202_1.83	Positive	510.32	1.83	OxLPC	[M+H]+	-0.59716	0.0040795
2_PE(20:4_22:0)+H | 2_PE(42:4)+H_824.6168_9.65	Positive	824.617	9.65	PE	[M+H]+	-0.62151	0.00089309
1_Cer-NS(d18:1/22:0)+H | 2_Cer-NS(d16:1/24:0)+H | 1_Cer-NS(d16:1/24:0)+H_622.6142_10.31	Positive	622.614	10.31	Cer-NS	[M+H]+	-0.62651	3.9122e-05
1_Plasmenyl-LPE(P-18:1)-H_462.3009_1.58_neg	Negative	462.301	1.58	ether-LPE	[M-H]-	-0.62772	0.01109
2_HexCer-NS(d19:1/25:0)+H_840.7301_11.67	Positive	840.73	11.67	HexCer-NS	[M+H]+	-0.63116	0.00030742
2_CL(34:2)(34:2)+NH4 | 1_CL(34:2)(34:2)+NH4 | 1_CL(32:1)(36:3)+NH4 | 1_CL(32:2)(36:2)+NH4 | 1_CL(34:1)(34:3)+NH4 | 1_CL(30:1)(38:3)+NH4_1,419.0072_14.19	Positive	1419.01	14.19	CL	[M+NH4]+	-0.66352	0.016652
1_TG(14:0_14:0_16:0)+NH4 | 2_TG(14:0_14:0_16:0)+NH4 | 1_TG(12:0_14:0_18:0)+NH4 | 1_TG(14:0_15:0_15:0)+NH4 | 1_TG(12:0_16:0_16:0)+NH4_768.7080_13.85	Positive	768.708	13.85	TG	[M+NH4]+	-0.68191	0.020769
2_TG(18:0_18:1_18:1) | 1_TG(16:0_18:1_20:1) | 1_TG(18:0_18:1_18:1) | 1_TG(16:1_18:0_20:1)_909.7896_15.29	Negative	909.79	15.29	TG	[M-H]-	-0.68795	0.029518
1_TG(16:0_18:0_18:1) | 1_TG(16:0_16:0_20:1)_883.7737_15.31	Negative	883.774	15.31	TG	[M-H]-	-0.68798	0.017713
1_DG(16:0_16:1)+NH4 | 1_DG(14:0_18:1)+NH4_584.5254_8.55	Positive	584.525	8.55	DG	[M+NH4]+	-0.68986	1.0723e-05
1_Plasmanyl-PE(O-16:0/20:2)-H | 1_Plasmanyl-PE(O-18:0/18:2)-H_728.5593_8.83_neg	Negative	728.559	8.83	ether-PE	[M-H]-	-0.70453	0.0066543
1_PC(18:1_22:1)+H_842.6639_9.44	Positive	842.664	9.44	PC	[M+H]+	-0.70648	8.008e-05
2_TG(14:0_16:0_16:0)+NH4 | 1_TG(14:0_16:0_16:0)+NH4 | 1_TG(12:0_16:0_18:0)+NH4 | 1_TG(15:0_15:0_16:0)+NH4 | 2_TG(14:0_14:0_18:0)+NH4 | 1_TG(14:0_14:0_18:0)+NH4 | 1_TG(14:0_15:0_17:0)+NH4 | 1_TG(12:0_17:0_17:0)+NH4_796.7392_14.43	Positive	796.739	14.43	TG	[M+NH4]+	-0.70772	0.0038969
2_Cer-NS(d18:1/24:0)+H | 2_Cer-NDS(d18:0/24:1)+H | 1_Cer-NDS(d18:0/24:1)+H | 1_Cer-NS(d18:1/24:0)+H_650.6459_10.57	Positive	650.646	10.57	Cer-NS	[M+H]+	-0.71024	4.4653e-05
2_CL(36:2)(36:2)+NH4_1,475.0664_7.96	Positive	1475.07	7.96	CL	[M+NH4]+	-0.71209	0.0016011
1_Plasmanyl-PC(O-16:0/14:1)+H_690.5437_7.27	Positive	690.544	7.27	ether-PC	[M+H]+	-0.71813	0.00012266
1_Plasmanyl-PC(O-16:0/20:4)+H | 1_Plasmanyl-PC(O-18:1/18:3)+H | 1_Plasmenyl-PC(P-18:1/18:2)+H_768.5892_7.90	Positive	768.589	7.9	ether-PC	[M+H]+	-0.72006	2.7389e-05
2_PC(18:1_20:1)+H | 1_PC(18:1_20:1)+H | 1_PC(16:0_22:2)+H | 1_PC(18:0_20:2)+H_814.6321_8.75	Positive	814.632	8.75	PC	[M+H]+	-0.72858	3.3746e-06
1_PC(16:0_24:1)+H_844.6791_10.22	Positive	844.679	10.22	PC	[M+H]+	-0.75234	3.6998e-05
1_Plasmanyl-PC(O-18:1/20:3)+H | 1_Plasmenyl-PC(P-18:1/20:2)+H_796.6204_8.52	Positive	796.62	8.52	ether-PC	[M+H]+	-0.75661	6.5009e-05
1_CL(34:3)(36:3)+NH4 | 1_CL(34:2)(36:4)+NH4 | 1_CL(32:2)(38:4)+NH4_1,443.0081_13.86	Positive	1443.01	13.86	CL	[M+NH4]+	-0.76528	0.011134
1_TG(18:1_20:1_22:2)+NH4 | 1_TG(18:1_20:2_22:1)+NH4 | 1_TG(18:1_18:2_24:1)+NH4 | 1_TG(16:1_22:1_22:2)+NH4 | 1_TG(18:2_20:1_22:1)+NH4 | 1_TG(18:0_20:2_22:2)+NH4 | 1_TG(16:1_20:2_24:1)+NH4 | 1_TG(20:1_20:1_20:2)+NH4 | 1_TG(16:0_22:2_22:2)+NH4_984.8957_15.63	Positive	984.896	15.63	TG	[M+NH4]+	-0.77225	0.0012341
1_HexCer-NS(d18:1/22:0)+H | 1_HexCer-NS(d16:1/24:0)+H_784.6667_9.70	Positive	784.667	9.7	HexCer-NS	[M+H]+	-0.77555	0.00019516
1_Plasmanyl-LPC(O-18:1)+H_508.3774_1.54	Positive	508.377	1.54	ether-LPC	[M+H]+	-0.79054	0.00037375
1_Plasmanyl-PC(O-16:0/22:4)+H_796.6197_8.33	Positive	796.62	8.33	ether-PC	[M+H]+	-0.80724	0.0003965
1_PC(18:1_24:1)+H_870.6947_10.18	Positive	870.695	10.18	PC	[M+H]+	-0.81836	2.0324e-05
2_TG(18:0_18:1_18:1)+NH4 | 2_TG(14:0_18:1_22:1)+NH4 | 1_TG(16:0_18:1_20:1)+NH4 | 1_TG(18:0_18:1_18:1)+NH4 | 2_TG(14:0_20:0_20:2)+NH4 | 1_TG(14:0_18:1_22:1)+NH4 | 1_TG(16:1_18:1_20:0)+NH4 | 2_TG(14:0_18:0_22:2)+NH4 | 1_TG(12:0_18:1_24:1)+NH4 | 1_TG(16:1_18:0_20:1)+NH4 | 2_TG(14:0_20:1_20:1)+NH4 | 1_TG(12:0_20:1_22:1)+NH4 | 1_TG(14:0_20:1_20:1)+NH4 | 1_TG(16:0_16:1_22:1)+NH4 | 1_TG(16:0_16:0_22:2)+…	Positive	904.833	15.29	TG	[M+NH4]+	-0.82465	0.042024
1_CL(34:2)(34:3)+NH4 | 1_CL(32:2)(36:3)+NH4 | 1_CL(32:1)(36:4)+NH4 | 1_CL(32:3)(36:2)+NH4 | 1_CL(30:1)(38:4)+NH4_1,416.9926_13.79	Positive	1416.99	13.79	CL	[M+NH4]+	-0.82791	0.01049
1_Plasmenyl-PC(P-16:0/22:1)+H | 1_Plasmanyl-PC(O-16:0/22:2)+H_800.6536_9.80	Positive	800.654	9.8	ether-PC	[M+H]+	-0.82945	9.2701e-05
2_Plasmenyl-PE(P-18:0/18:1)+H | 1_Plasmenyl-PE(P-18:0/18:1)+H | 1_Plasmenyl-PE(P-16:0/20:1)+H | 1_Plasmenyl-PE(P-20:0/16:1)+H | 1_Plasmenyl-PE(P-18:1/18:0)+H | 2_Plasmenyl-PE(P-20:0/16:1)+H | 1_Plasmenyl-PE(P-20:1/16:0)+H | 3_Plasmanyl-PE(36:2)+H | 1_Plasmenyl-PC(P-18:0/15:1)+H_730.5752_9.28	Positive	730.575	9.28	ether-PE	[M+H]+	-0.83113	0.00040853
1_Plasmenyl-PE(P-16:0/22:1)+H | 1_Plasmenyl-PE(P-18:0/20:1)+H | 1_Plasmenyl-PE(P-20:0/18:1)+H | 1_Plasmenyl-PE(P-18:1/20:0)+H | 3_Plasmanyl-PE(38:2)+H_758.6067_10.04	Positive	758.607	10.04	ether-PE	[M+H]+	-0.83461	0.00012542
2_TG(16:0_18:0_18:1)+NH4 | 2_TG(16:0_16:0_20:1)+NH4 | 1_TG(16:0_18:0_18:1)+NH4 | 1_TG(16:0_16:0_20:1)+NH4 | 1_TG(14:0_16:0_22:1)+NH4 | 1_TG(14:0_18:0_20:1)+NH4 | 1_TG(16:0_16:1_20:0)+NH4 | 1_TG(16:1_18:0_18:0)+NH4 | 1_TG(14:0_18:1_20:0)+NH4 | 1_TG(17:0_17:0_18:1)+NH4 | 1_TG(14:0_14:0_24:1)+NH4_878.8174_15.31	Positive	878.817	15.31	TG	[M+NH4]+	-0.8395	0.0062733
1_PE(20:3_22:0)+H | 3_PE(42:3)+H | 2_PE(42:3)+H_826.6321_9.68	Positive	826.632	9.68	PE	[M+H]+	-0.85029	0.00023954
1_Plasmenyl-LPE(P-16:0)-H_436.2849_1.45_neg	Negative	436.285	1.45	ether-LPE	[M-H]-	-0.85121	0.0026302
2_TG(18:1_18:1_22:2)+NH4 | 1_TG(18:1_20:1_20:2)+NH4 | 1_TG(18:1_18:1_22:2)+NH4 | 1_TG(18:1_18:2_22:1)+NH4 | 1_TG(18:0_18:1_22:3)+NH4 | 1_TG(16:0_20:2_22:2)+NH4 | 1_TG(16:1_20:1_22:2)+NH4 | 1_TG(18:0_18:2_22:2)+NH4 | 1_TG(16:1_20:2_22:1)+NH4 | 1_TG(18:2_20:1_20:1)+NH4 | 1_TG(18:0_20:2_20:2)+NH4 | 1_TG(16:0_20:1_22:3)+NH4 | 1_TG(18:0_20:1_20:3)+NH4 | 1_TG(16:0_20:3_22:1)+NH4 | 1_TG(16:1_18:2_24:1)+…	Positive	956.864	15.3	TG	[M+NH4]+	-0.85251	0.00011434
1_Plasmenyl-PE(P-20:1/22:4)+H | 3_Plasmanyl-PE(42:6)+H_806.6065_9.12	Positive	806.606	9.12	ether-PE	[M+H]+	-0.85431	0.0016318
1_LPE(18:0)+H | 2_LPE(18:0)+H_482.3243_2.21	Positive	482.324	2.21	LPE	[M+H]+	-0.85593	0.012602
1_PE(18:1_24:1)+H | 3_PE(42:2)+H | 2_PE(42:2)+H_828.6488_10.43	Positive	828.649	10.43	PE	[M+H]+	-0.85819	0.00030831
1_Plasmanyl-PC(O-18:1/20:4)+HCO2 | 1_Plasmenyl-PC(P-18:0/20:4)+HCO2 | 1_Plasmanyl-PC(O-16:0/22:5)+HCO2 | 1_Plasmenyl-PC(P-16:1/22:3)+HCO2 | 1_Plasmanyl-PC(O-16:1/22:4)+HCO2 | 1_Plasmenyl-PC(P-16:0/22:4)+HCO2_838.5991_7.91_neg	Negative	838.599	7.91	ether-PC	[M+HCO2]-	-0.86171	2.5461e-06
2_PE(20:4_24:0)+H | 2_PE(44:4)+H_852.6487_10.48	Positive	852.649	10.48	PE	[M+H]+	-0.87137	0.00043115
1_TG(18:1_20:1_22:4)+NH4 | 1_TG(18:1_20:3_22:2)+NH4 | 1_TG(18:1_20:2_22:3)+NH4 | 1_TG(16:0_22:2_22:4)+NH4 | 1_TG(20:1_20:2_20:3)+NH4 | 1_TG(18:2_20:1_22:3)+NH4 | 1_TG(18:0_20:2_22:4)+NH4 | 1_TG(18:2_20:2_22:2)+NH4 | 1_TG(16:0_22:3_22:3)+NH4 | 1_TG(20:2_20:2_20:2)+NH4 | 1_TG(16:1_22:2_22:3)+NH4_980.8644_15.05	Positive	980.864	15.05	TG	[M+NH4]+	-0.90197	0.0061992
1_PG(16:0_18:1)-H | 1_PG(16:1_18:0)-H_747.5203_7.57_neg	Negative	747.52	7.57	PG	[M-H]-	-0.93254	0.0008159
2_Cer-NS(d18:1/26:0)+H_678.6771_12.54	Positive	678.677	12.54	Cer-NS	[M+H]+	-0.94528	6.5009e-05
2_Cer-NS(d18:1/22:1)+H | 1_Cer-NS(d18:1/22:1)+H | 1_Cer-NS(d16:1/24:1)+H | 2_Cer-NS(d16:1/24:1)+H | 1_Cer-NS(d17:1/23:1)+H | 1_Cer-NS(d18:2/22:0)+H_620.5985_9.44	Positive	620.598	9.44	Cer-NS	[M+H]+	-0.96253	2.5461e-06
2_PE(20:4_24:1)+H | 2_PE(22:2_22:3)+H | 1_PE(20:4_24:1)+H | 2_PE(44:5)+H | 3_PE(44:5)+H_850.6328_9.61	Positive	850.633	9.61	PE	[M+H]+	-0.9628	0.00013488
1_Plasmenyl-PE(P-16:0/22:2)+H | 2_Plasmenyl-PE(P-16:0/22:2)+H | 2_Plasmenyl-PE(P-18:1/20:1)+H | 1_Plasmenyl-PE(P-18:1/20:1)+H | 1_Plasmenyl-PE(P-18:0/20:2)+H | 2_Plasmenyl-PE(P-18:0/20:2)+H | 1_Plasmenyl-PE(P-20:0/18:2)+H | 1_Plasmenyl-PE(P-20:1/18:1)+H | 1_Plasmenyl-PE(P-16:1/22:1)+H | 3_Plasmanyl-PE(38:3)+H_756.5912_9.39	Positive	756.591	9.39	ether-PE	[M+H]+	-0.97322	0.00047027
1_Plasmenyl-PE(P-18:0/22:3)+H | 1_Plasmenyl-PE(P-18:1/22:2)+H | 1_Plasmenyl-PE(P-20:0/20:3)+H | 1_Plasmenyl-PE(P-20:1/20:2)+H | 3_Plasmanyl-PE(40:4)+H_782.6069_9.63	Positive	782.607	9.63	ether-PE	[M+H]+	-0.97707	0.0041981
1_PS(18:0_22:4)-H | 3_PS(40:4)-H_838.5617_8.21_neg	Negative	838.562	8.21	PS	[M-H]-	-0.98582	0.0039683
2_TG(18:1_20:1_20:1)+NH4 | 2_TG(18:1_18:1_22:1)+NH4 | 2_TG(16:1_18:1_24:1)+NH4 | 2_TG(16:1_20:1_22:1)+NH4 | 2_TG(16:0_20:2_22:1)+NH4 | 1_TG(18:1_18:1_22:1)+NH4 | 1_TG(18:1_20:1_20:1)+NH4 | 1_TG(16:1_18:1_24:1)+NH4 | 1_TG(18:0_18:1_22:2)+NH4 | 1_TG(16:1_20:1_22:1)+NH4 | 1_TG(16:0_20:1_22:2)+NH4 | 1_TG(16:0_20:2_22:1)+NH4 | 1_TG(14:0_22:1_22:2)+NH4 | 1_TG(18:0_18:2_22:1)+NH4 | 1_TG(18:1_20:0_20:2)+…	Positive	958.88	15.63	TG	[M+NH4]+	-0.99029	0.00086583
1_LPE(22:1)+H_536.3728_4.04	Positive	536.373	4.04	LPE	[M+H]+	-1.0054	0.013071
2_Plasmenyl-PE(P-18:1/22:2)+H | 1_Plasmenyl-PE(P-18:1/22:2)+H | 2_Plasmenyl-PE(P-20:1/20:2)+H | 1_Plasmenyl-PE(P-18:0/22:3)+H | 1_Plasmenyl-PE(P-20:1/20:2)+H | 3_Plasmanyl-PE(40:4)+H_782.6065_9.38	Positive	782.606	9.38	ether-PE	[M+H]+	-1.0255	0.00034062
1_PS(16:0_18:1)+H | 1_PS(16:1_18:0)+H | 3_PS(34:1)+H_762.5275_7.76	Positive	762.528	7.76	PS	[M+H]+	-1.0325	0.034302
2_HexCer-NS(d18:1/24:0)+H | 1_HexCer-NS(d18:1/24:0)+H | 2_HexCer-NDS(d18:0/24:1)+H_812.6987_10.56	Positive	812.699	10.56	HexCer-NS	[M+H]+	-1.041	6.7455e-06
1_Plasmanyl-PC(O-18:1/16:1)+H | 1_Plasmenyl-PC(P-18:0/16:1)+H | 1_Plasmanyl-PC(O-16:0/18:2)+H_744.5901_7.98	Positive	744.59	7.98	ether-PC	[M+H]+	-1.0457	1.2173e-06
1_Plasmenyl-LPE(P-18:0)-H_464.3164_2.67_neg	Negative	464.316	2.67	ether-LPE	[M-H]-	-1.048	0.00089098
2_Cer-NS(d17:1/24:1)+H | 1_Cer-NS(d18:1/23:1)+H | 1_Cer-NS(d17:1/24:1)+H | 1_Cer-NS(d18:2/23:0)+H_634.6146_9.81	Positive	634.615	9.81	Cer-NS	[M+H]+	-1.0489	0.00011434
2_Cer-NS(d18:1/25:0)+H_664.6613_11.99	Positive	664.661	11.99	Cer-NS	[M+H]+	-1.0991	0.0008159
1_TG(16:0_18:0_22:1)+NH4 | 1_TG(16:0_16:0_24:1)+NH4 | 1_TG(16:0_18:1_22:0)+NH4 | 1_TG(16:0_20:0_20:1)+NH4 | 1_TG(16:0_16:1_24:0)+NH4 | 1_TG(14:0_18:0_24:1)+NH4 | 1_TG(18:0_18:1_20:0)+NH4 | 1_TG(14:0_20:0_22:1)+NH4 | 1_TG(16:1_18:0_22:0)+NH4 | 1_TG(18:0_18:0_20:1)+NH4 | 1_TG(14:0_18:1_24:0)+NH4 | 1_TG(14:0_20:1_22:0)+NH4 | 1_TG(16:1_20:0_20:0)+NH4_934.8804_15.97	Positive	934.88	15.97	TG	[M+NH4]+	-1.0996	0.0044002
1_Plasmanyl-PC(O-18:1/18:2)+HCO2 | 1_Plasmenyl-PC(P-18:0/18:2)+HCO2 | 1_Plasmanyl-PC(O-16:0/20:3)+HCO2 | 1_Plasmenyl-PC(P-18:1/18:1)+HCO2 | 1_Plasmanyl-PC(O-16:1/20:2)+HCO2 | 1_Plasmenyl-PC(P-16:0/20:2)+HCO2_814.5989_8.11_neg	Negative	814.599	8.11	ether-PC	[M+HCO2]-	-1.1053	0.046165
2_HexCer-NS(d18:1/23:1)+H | 2_HexCer-NS(d17:1/24:1)+H | 1_HexCer-NS(d18:1/23:1)+H | 1_HexCer-NS(d18:2/23:0)+H | 1_HexCer-NS(d17:1/24:1)+H_796.6673_9.27	Positive	796.667	9.27	HexCer-NS	[M+H]+	-1.1065	9.2709e-06
2_TG(18:1_18:1_22:1) | 2_TG(18:1_20:1_20:1)_963.8358_15.63	Negative	963.836	15.63	TG	[M-H]-	-1.1153	7.5522e-05
2_PS(20:2_20:4)+H | 2_BMP(20:4_20:4)+NH4 | 1_PS(18:0_22:6)+H | 3_PS(40:6)+H_836.5445_7.62	Positive	836.544	7.62	PS	[M+H]+	-1.1208	0.022113
1_Plasmanyl-PC(O-18:1/20:4)+H | 1_Plasmenyl-PC(P-18:0/20:4)+H | 1_Plasmanyl-PC(O-16:0/22:5)+H_794.6046_7.90	Positive	794.605	7.9	ether-PC	[M+H]+	-1.1227	4.9424e-08
2_TG(18:0_18:1_24:1)+NH4 | 2_TG(18:0_20:1_22:1)+NH4 | 2_TG(16:0_20:1_24:1)+NH4 | 2_TG(18:1_20:0_22:1)+NH4 | 2_TG(18:1_18:1_24:0)+NH4 | 2_TG(16:0_20:2_24:0)+NH4 | 1_TG(18:0_18:1_24:1)+NH4 | 1_TG(16:0_20:1_24:1)+NH4 | 2_TG(16:0_22:1_22:1)+NH4 | 1_TG(18:1_20:1_22:0)+NH4 | 1_TG(18:1_18:1_24:0)+NH4 | 1_TG(16:1_18:1_26:0)+NH4 | 2_TG(20:0_20:1_20:1)+NH4 | 1_TG(18:1_20:0_22:1)+NH4 | 1_TG(16:1_20:0_24:1)+…	Positive	988.928	16.23	TG	[M+NH4]+	-1.1303	0.043379
1_Plasmenyl-PC(P-18:0/18:1)+H | 1_Plasmenyl-PC(P-16:0/20:1)+H | 1_Plasmanyl-PC(O-18:1/18:1)+H | 1_Plasmanyl-PC(O-16:1/20:1)+H | 1_Plasmanyl-PC(O-16:0/20:2)+H | 1_Plasmanyl-PC(O-18:0/18:2)+H_772.6217_9.06	Positive	772.622	9.06	ether-PC	[M+H]+	-1.1532	6.5009e-05
1_PS(18:0_18:1)+H | 3_PS(36:1)+H_790.5591_8.35	Positive	790.559	8.35	PS	[M+H]+	-1.1587	0.026456
2_TG(18:1_18:1_20:1)+NH4 | 2_TG(16:0_20:1_20:2)+NH4 | 2_TG(16:1_18:1_22:1)+NH4 | 2_TG(16:1_20:1_20:1)+NH4 | 2_TG(16:0_18:1_22:2)+NH4 | 2_TG(14:0_20:2_22:1)+NH4 | 1_TG(18:1_18:1_20:1)+NH4 | 1_TG(16:0_18:1_22:2)+NH4 | 1_TG(18:0_18:1_20:2)+NH4 | 1_TG(16:1_18:1_22:1)+NH4 | 1_TG(14:1_18:1_24:1)+NH4 | 1_TG(16:0_20:1_20:2)+NH4 | 1_TG(14:0_20:1_22:2)+NH4 | 1_TG(18:0_18:2_20:1)+NH4 | 1_TG(16:1_20:1_20:1)+…	Positive	930.849	15.29	TG	[M+NH4]+	-1.1593	9.4816e-05
2_TG(18:1_18:1_24:1)+NH4 | 1_TG(18:1_18:1_24:1)+NH4 | 1_TG(18:1_20:1_22:1)+NH4 | 1_TG(16:1_20:1_24:1)+NH4 | 2_TG(16:1_22:1_22:1)+NH4 | 2_TG(20:0_20:1_20:2)+NH4 | 1_TG(16:0_22:1_22:2)+NH4 | 2_TG(20:1_20:1_20:1)+NH4 | 1_TG(16:1_22:1_22:1)+NH4 | 1_TG(18:0_20:1_22:2)+NH4 | 1_TG(20:1_20:1_20:1)+NH4_986.9120_15.94	Positive	986.912	15.94	TG	[M+NH4]+	-1.1636	0.0039379
1_Plasmanyl-LPC(O-16:0)+H_482.3609_1.44	Positive	482.361	1.44	ether-LPC	[M+H]+	-1.1662	7.3889e-05
2_HexCer-NS(d17:1/24:0)+H | 1_HexCer-NS(d18:1/23:0)+H | 1_HexCer-NS(d17:1/24:0)+H_798.6818_10.16	Positive	798.682	10.16	HexCer-NS	[M+H]+	-1.1688	7.5522e-05
2_Cer-NS(d18:1/24:1)+H | 1_Cer-NS(d18:1/24:1)+H | 1_Cer-NS(d16:1/26:1)+H_648.6299_10.23	Positive	648.63	10.23	Cer-NS	[M+H]+	-1.1792	3.3753e-06
1_DG(18:1_20:2)+NH4 | 1_DG(18:2_20:1)+NH4 | 1_DG(16:1_22:2)+NH4_664.5885_9.35	Positive	664.588	9.35	DG	[M+NH4]+	-1.1802	0.0024484
1_Plasmanyl-PC(O-16:0/14:0)+H_692.5591_7.84	Positive	692.559	7.84	ether-PC	[M+H]+	-1.1857	8.7848e-07
3_PE(44:2)+H | 2_PE(44:2)+H_856.6805_11.42	Positive	856.681	11.42	PE	[M+H]+	-1.1955	0.00027561
1_Cer-NS(d18:1/26:1)+H | 1_Cer-NS(d20:1/24:1)+H_676.6619_11.25	Positive	676.662	11.25	Cer-NS	[M+H]+	-1.1963	3.1479e-06
1_Plasmenyl-PE(P-18:0/22:2)+H | 1_Plasmenyl-PE(P-18:1/22:1)+H | 1_Plasmenyl-PE(P-20:1/20:1)+H | 1_Plasmenyl-PE(P-20:0/20:2)+H | 3_Plasmanyl-PE(40:3)+H_784.6231_10.16	Positive	784.623	10.16	ether-PE	[M+H]+	-1.1992	0.0030105
1_Plasmanyl-PC(O-16:0/18:1)+H | 1_Plasmenyl-PC(P-18:0/16:0)+H | 1_Plasmanyl-PC(O-16:1/18:0)+H | 1_Plasmanyl-PC(O-18:1/16:0)+H | 1_Plasmanyl-PC(O-18:0/16:1)+H_746.6061_8.48	Positive	746.606	8.48	ether-PC	[M+H]+	-1.2001	2.5461e-06
1_Plasmanyl-PC(O-16:0/16:0)+H_720.5905_8.47	Positive	720.591	8.47	ether-PC	[M+H]+	-1.2079	5.3134e-06
2_TG(16:0_18:1_22:1)+NH4 | 2_TG(18:1_18:1_20:0)+NH4 | 2_TG(14:0_18:1_24:1)+NH4 | 1_TG(18:0_18:1_20:1)+NH4 | 1_TG(16:0_18:1_22:1)+NH4 | 1_TG(16:0_20:1_20:1)+NH4 | 1_TG(14:0_20:1_22:1)+NH4 | 1_TG(16:0_18:0_22:2)+NH4 | 1_TG(16:1_18:0_22:1)+NH4 | 1_TG(14:0_18:1_24:1)+NH4 | 1_TG(16:1_20:0_20:1)+NH4 | 1_TG(18:1_18:1_20:0)+NH4 | 1_TG(16:1_18:1_22:0)+NH4 | 1_TG(16:0_16:1_24:1)+NH4 | 1_TG(16:0_20:0_20:2)+…	Positive	932.864	15.65	TG	[M+NH4]+	-1.2249	0.00093808
1_PS(18:1_18:1)+H | 1_PS(18:0_18:2)+H | 1_PS(16:1_20:1)+H | 1_PS(16:0_20:2)+H | 3_PS(36:2)+H | 1_BMP(18:2_18:2)+NH4_788.5439_7.82	Positive	788.544	7.82	PS	[M+H]+	-1.23	0.016593
1_PG(18:1_18:1)-H | 1_PG(16:1_20:1)-H_773.5364_7.58_neg	Negative	773.536	7.58	PG	[M-H]-	-1.2632	0.000333
2_Cer-NS(d18:1/24:0)+H | 1_Cer-NS(d18:1/24:0)+H_650.6458_11.36	Positive	650.646	11.36	Cer-NS	[M+H]+	-1.2841	1.2736e-06
2_TG(22:1_22:1_22:1)+NH4_1,071.0064_15.94	Positive	1071.01	15.94	TG	[M+NH4]+	-1.2914	0.002501
1_plasmanyl-TG(O-16:0_18:1_22:6)+NH4_908.8078_14.74	Positive	908.808	14.74	ether-TG	[M+NH4]+	-1.2924	0.0016568
1_Plasmanyl-LPC(O-18:0)+H_510.3935_2.61	Positive	510.394	2.61	ether-LPC	[M+H]+	-1.2981	5.6975e-05
1_Plasmanyl-PC(O-16:0/16:1)+H_718.5737_7.89	Positive	718.574	7.89	ether-PC	[M+H]+	-1.3057	1.8836e-06
1_Plasmanyl-PC(O-16:0/17:0)+H_734.6060_8.68	Positive	734.606	8.68	ether-PC	[M+H]+	-1.3133	5.0822e-05
2_BMP(18:1_22:5)+NH4 | 1_PS(18:0_22:4)+H | 3_PS(40:4)+H_840.5728_8.19	Positive	840.573	8.19	BMP	[M+NH4]+	-1.3171	0.017316
2_HexCer-NS(d18:1/24:1)+H | 1_HexCer-NS(d18:1/24:1)+H | 2_HexCer-NS(d19:1/23:1)+H | 1_HexCer-NS(d18:2/24:0)+H_810.6826_9.64	Positive	810.683	9.64	HexCer-NS	[M+H]+	-1.32	9.0428e-05
3_PS(42:3)_892.6048_9.04	Negative	892.605	9.04	PS	[M-H]-	-1.3302	0.0066002
1_PE(18:1_24:0)+H | 3_PE(42:1)+H | 2_PE(42:1)+H_830.6653_11.55	Positive	830.665	11.55	PE	[M+H]+	-1.3409	9.6125e-05
2_PS(16:0_16:1)+H | 1_PS(16:0_16:1)+H | 1_PS(14:1_18:0)+H | 3_PS(32:1)+H_734.4977_7.17	Positive	734.498	7.17	PS	[M+H]+	-1.3427	0.026394
1_TG(16:0_18:0_24:1)+NH4 | 1_TG(16:0_18:1_24:0)+NH4 | 1_TG(16:0_20:0_22:1)+NH4 | 1_TG(16:0_20:1_22:0)+NH4 | 1_TG(16:0_16:1_26:0)+NH4 | 1_TG(18:0_18:1_22:0)+NH4 | 1_TG(16:1_18:0_24:0)+NH4 | 1_TG(18:0_18:0_22:1)+NH4 | 1_TG(14:0_20:0_24:1)+NH4 | 1_TG(18:0_20:0_20:1)+NH4 | 1_TG(14:0_18:1_26:0)+NH4 | 1_TG(14:0_20:1_24:0)+NH4 | 1_TG(18:1_20:0_20:0)+NH4 | 1_TG(14:0_22:0_22:1)+NH4 | 1_TG(16:1_20:0_22:0)+…	Positive	962.912	16.26	TG	[M+NH4]+	-1.3552	0.0038969
1_TG(18:1_20:2_22:2)+NH4 | 1_TG(18:1_20:1_22:3)+NH4 | 1_TG(18:1_20:3_22:1)+NH4 | 1_TG(18:2_20:1_22:2)+NH4 | 1_TG(18:0_20:2_22:3)+NH4 | 1_TG(18:2_20:2_22:1)+NH4 | 1_TG(18:3_20:1_22:1)+NH4 | 1_TG(18:0_20:3_22:2)+NH4 | 1_TG(16:0_22:2_22:3)+NH4 | 1_TG(20:1_20:2_20:2)+NH4 | 1_TG(18:0_20:1_22:4)+NH4 | 1_TG(20:1_20:1_20:3)+NH4 | 1_TG(16:1_22:1_22:3)+NH4 | 1_TG(16:0_22:1_22:4)+NH4 | 1_TG(16:1_22:2_22:2)+…	Positive	982.879	15.39	TG	[M+NH4]+	-1.3877	0.011358
2_TG(18:0_18:1_22:1)+NH4 | 1_TG(16:0_18:1_24:1)+NH4 | 1_TG(16:0_20:1_22:1)+NH4 | 1_TG(18:0_18:1_22:1)+NH4 | 1_TG(16:1_18:0_24:1)+NH4 | 1_TG(14:0_20:1_24:1)+NH4 | 1_TG(18:1_20:0_20:1)+NH4 | 1_TG(16:1_18:1_24:0)+NH4 | 1_TG(16:0_18:2_24:0)+NH4 | 1_TG(16:0_20:0_22:2)+NH4 | 1_TG(18:1_18:1_22:0)+NH4 | 2_TG(18:0_20:1_20:1)+NH4 | 1_TG(16:1_20:0_22:1)+NH4 | 1_TG(18:0_20:1_20:1)+NH4 | 1_TG(14:0_22:1_22:1)+…	Positive	960.896	15.95	TG	[M+NH4]+	-1.4061	0.0016568
1_PS(16:1_18:1)+H | 3_PS(34:2)+H_760.5129_7.25	Positive	760.513	7.25	PS	[M+H]+	-1.4127	0.026312
1_Plasmenyl-PC(P-20:1/18:1)+H | 1_Plasmenyl-PC(P-18:1/20:1)+H | 1_Plasmanyl-PC(O-18:1/20:2)+H | 1_Plasmanyl-PC(O-20:1/18:2)+H_798.6374_9.04	Positive	798.637	9.04	ether-PC	[M+H]+	-1.439	1.3232e-05
2_Plasmenyl-PE(P-18:0/18:0)+H_732.5893_9.38	Positive	732.589	9.38	ether-PE	[M+H]+	-1.4583	7.2144e-05
3_Plasmanyl-PE(38:1)+H_760.6197_10.19	Positive	760.62	10.19	ether-PE	[M+H]+	-1.5244	7.264e-05
2_FAHFA(20:4/27:0)-H_711.6300_11.37_neg	Negative	711.63	11.37	FAHFA	[M-H]-	-1.5399	0.00011668
2_BMP(18:0_20:4)+NH4 | 1_PS(18:1_20:1)+H | 1_PS(16:1_22:1)+H | 3_PS(38:2)+H_816.5765_8.40	Positive	816.577	8.4	BMP	[M+NH4]+	-1.542	0.005139
1_LPE(22:1)+H_536.3733_4.23	Positive	536.373	4.23	LPE	[M+H]+	-1.5514	0.00010131
1_PS(18:1_18:2)+H | 1_PS(16:1_20:2)+H | 3_PS(36:3)+H_786.5280_7.34	Positive	786.528	7.34	PS	[M+H]+	-1.5845	0.035932
1_DG(18:0_20:4)+NH4 | 2_DG(19:2_19:2)+NH4_662.5731_9.18	Positive	662.573	9.18	DG	[M+NH4]+	-1.5888	1.3266e-05
3_Plasmanyl-PE(34:0)+H_706.5751_9.37	Positive	706.575	9.37	ether-PE	[M+H]+	-1.5923	6.0362e-05
1_Plasmenyl-PC(P-18:0/18:1)+H | 1_Plasmanyl-PC(O-18:1/18:1)+H | 1_Plasmanyl-PC(O-18:0/18:2)+H | 1_Plasmanyl-PC(O-16:0/20:2)+H_772.6212_8.51	Positive	772.621	8.51	ether-PC	[M+H]+	-1.5996	3.037e-06
2_Cer-NS(d18:2/24:1)+H | 1_Cer-NS(d18:2/24:1)+H | 1_Cer-NS(d18:1/24:2)+H_646.6145_9.50	Positive	646.615	9.5	Cer-NS	[M+H]+	-1.7036	8.7848e-07
1_DG(18:1_18:1)+NH4 | 1_DG(16:0_20:2)+NH4 | 1_DG(16:1_20:1)+NH4 | 1_DG(18:0_18:2)+NH4_638.5730_9.25	Positive	638.573	9.25	DG	[M+NH4]+	-1.7515	3.1146e-06
1_Plasmanyl-PC(O-16:0/22:1)+H_802.6685_9.95	Positive	802.668	9.95	ether-PC	[M+H]+	-1.8934	9.4816e-05
1_PS(18:1_20:0)+H | 1_PS(18:0_20:1)+H | 1_PS(16:1_22:0)+H | 3_PS(38:1)+H_818.5915_8.98	Positive	818.591	8.98	PS	[M+H]+	-1.9287	0.0047868
3_PI(36:3)+NH4_878.5750_7.34	Positive	878.575	7.34	PI	[M+NH4]+	-1.9475	0.024363
2_PG(17:1_17:1)+H_747.5183_7.03	Positive	747.518	7.03	PG	[M+H]+	-1.9846	3.2491e-06
1_PG(16:1_18:1)+NH4 | 1_BMP(16:1_18:1)+NH4 | 1_BMP(16:0_18:2)+NH4 | 1_PG(16:0_18:2)+NH4 | 1_BMP(14:0_20:2)+NH4 | 1_PG(14:0_20:2)+NH4 | 3_PG(34:2)+NH4 | 2_BMP(17:1_17:1)+NH4 | 1_PS(16:0_18:0)+H | 1_PS(14:0_20:0)+H | 3_PS(34:0)+H_764.5441_7.03	Positive	764.544	7.03	PG	[M+NH4]+	-2.0345	1.236e-06
1_DG(16:0_18:1)+NH4 | 1_DG(16:1_18:0)+NH4_612.5574_9.23	Positive	612.557	9.23	DG	[M+NH4]+	-2.0346	2.9639e-06
1_DG(18:1_20:1)+NH4 | 1_DG(16:0_22:2)+NH4 | 1_DG(18:0_20:2)+NH4 | 1_DG(16:1_22:1)+NH4_666.6050_9.97	Positive	666.605	9.97	DG	[M+NH4]+	-2.0356	0.00036132
2_Cer-NS(d18:1/25:1)+H | 2_Cer-NS(d19:1/24:1)+H_662.6463_10.51	Positive	662.646	10.51	Cer-NS	[M+H]+	-2.0396	1.9589e-06
2_plasmanyl-TG(O-16:0_14:0_16:0)+NH4 | 1_plasmanyl-TG(O-16:0_14:0_16:0)+NH4 | 2_plasmanyl-TG(O-18:0_14:0_14:0)+NH4 | 1_plasmanyl-TG(O-18:0_14:0_14:0)+NH4_782.7603_15.03	Positive	782.76	15.03	ether-TG	[M+NH4]+	-2.0994	0.00022251
1_LPC(24:1)+H_606.4503_5.54	Positive	606.45	5.54	LPC	[M+H]+	-2.1083	1.2736e-06
3_PI(36:2)+NH4_880.5903_7.72	Positive	880.59	7.72	PI	[M+NH4]+	-2.128	0.015151
2_CE(22:2)+NH4_722.6822_15.20	Positive	722.682	15.2	CE	[M+NH4]+	-2.143	5.9876e-05
1_PS(18:1_22:2)+H | 1_PS(18:2_22:1)+H | 3_PS(40:3)+H_842.5904_8.44	Positive	842.59	8.44	PS	[M+H]+	-2.1747	0.0038845
1_plasmanyl-TG(O-18:1_16:0_16:1)+NH4 | 1_plasmenyl-TG(P-18:0_16:0_16:1)+NH4 | 1_plasmanyl-TG(O-16:0_16:1_18:1)+NH4 | 1_plasmanyl-TG(O-16:1_16:0_18:1)+NH4 | 1_plasmenyl-TG(P-16:0_16:0_18:1)+NH4 | 1_plasmanyl-TG(O-20:1_14:0_16:1)+NH4 | 1_plasmenyl-TG(P-20:0_14:0_16:1)+NH4 | 2_plasmanyl-TG(O-16:0_16:1_18:1)+NH4 | 2_plasmanyl-TG(O-18:0_16:1_16:1)+NH4 | 1_plasmenyl-TG(P-20:1_14:0_16:0)+NH4 | 1_plasman…	Positive	834.792	15.02	ether-TG	[M+NH4]+	-2.2024	1.2553e-06
1_plasmanyl-TG(O-16:0_16:0_16:1)+NH4 | 1_plasmanyl-TG(O-18:1_14:0_16:0)+NH4 | 1_plasmenyl-TG(P-18:0_14:0_16:0)+NH4 | 1_plasmanyl-TG(O-18:0_14:1_16:0)+NH4 | 1_plasmanyl-TG(O-18:0_14:0_16:1)+NH4 | 1_plasmanyl-TG(O-16:1_16:0_16:0)+NH4 | 1_plasmenyl-TG(P-16:0_16:0_16:0)+NH4 | 1_plasmanyl-TG(O-16:0_14:0_18:1)+NH4 | 2_plasmanyl-TG(O-18:1_14:0_16:0)+NH4 | 2_plasmenyl-TG(P-18:0_14:0_16:0)+NH4 | 2_plasman…	Positive	808.777	15.02	ether-TG	[M+NH4]+	-2.2716	9.2709e-06
1_plasmanyl-TG(O-18:0_18:1_22:4)+NH4_940.8681_15.60	Positive	940.868	15.6	ether-TG	[M+NH4]+	-2.3097	1.6457e-05
1_PI(16:0_18:1)-H | 1_PI(16:1_18:0)-H_835.5361_7.70_neg	Negative	835.536	7.7	PI	[M-H]-	-2.3143	0.016914
1_plasmanyl-TG(O-18:0_16:0_22:1)+NH4 | 1_plasmanyl-TG(O-16:0_16:0_24:1)+NH4 | 2_plasmanyl-TG(O-18:0_16:0_22:1)+NH4 | 1_plasmanyl-TG(O-20:1_16:0_20:0)+NH4 | 1_plasmenyl-TG(P-20:0_16:0_20:0)+NH4 | 1_plasmanyl-TG(O-20:0_16:0_20:1)+NH4 | 2_plasmanyl-TG(O-16:0_18:0_22:1)+NH4 | 1_plasmanyl-TG(O-16:0_18:0_22:1)+NH4 | 1_plasmanyl-TG(O-20:0_14:0_22:1)+NH4 | 1_plasmanyl-TG(O-20:0_18:0_18:1)+NH4 | 2_plasman…	Positive	920.902	16.36	ether-TG	[M+NH4]+	-2.3242	2.27e-05
1_Plasmanyl-PC(O-18:0/16:0)+H_748.6217_9.16	Positive	748.622	9.16	ether-PC	[M+H]+	-2.332	5.0603e-06
2_plasmanyl-TG(O-16:0_16:0_16:0)+NH4 | 1_plasmanyl-TG(O-16:0_16:0_16:0)+NH4_810.7906_15.44	Positive	810.791	15.44	ether-TG	[M+NH4]+	-2.3396	8.1739e-05
1_Plasmanyl-PC(O-18:1/22:2)+H | 1_Plasmenyl-PC(P-18:0/22:2)+H_826.6695_9.27	Positive	826.669	9.27	ether-PC	[M+H]+	-2.3717	0.00083715
3_PI(34:1)+NH4_854.5753_7.70	Positive	854.575	7.7	PI	[M+NH4]+	-2.4622	0.011567
2_BMP(22:4_22:4)+NH4_892.6050_8.39	Positive	892.605	8.39	BMP	[M+NH4]+	-2.4813	0.0093838
2_Cer-NS(d18:1/24:1)+H_648.6296_9.31	Positive	648.63	9.31	Cer-NS	[M+H]+	-2.5181	0.023469
2_plasmanyl-TG(O-18:0_16:0_18:0)+NH4 | 2_plasmanyl-TG(O-16:0_18:0_18:0)+NH4 | 2_plasmanyl-TG(O-20:0_16:0_16:0)+NH4_866.8553_16.10	Positive	866.855	16.1	ether-TG	[M+NH4]+	-2.5381	1.9244e-05
2_PE(44:1)+H_858.6969_12.71	Positive	858.697	12.71	PE	[M+H]+	-2.5915	0.00015407
1_Plasmanyl-PC(O-16:0/22:2)+H_800.6535_9.29	Positive	800.654	9.29	ether-PC	[M+H]+	-2.6212	5.0603e-06
1_plasmanyl-TG(O-18:0_16:0_20:1)+NH4 | 1_plasmanyl-TG(O-16:0_16:0_22:1)+NH4 | 1_plasmanyl-TG(O-20:0_16:0_18:1)+NH4 | 1_plasmanyl-TG(O-20:1_16:0_18:0)+NH4 | 1_plasmenyl-TG(P-20:0_16:0_18:0)+NH4 | 2_plasmanyl-TG(O-20:1_16:0_18:0)+NH4 | 2_plasmenyl-TG(P-20:0_16:0_18:0)+NH4 | 1_plasmanyl-TG(O-18:1_16:0_20:0)+NH4 | 1_plasmenyl-TG(P-18:0_16:0_20:0)+NH4 | 2_plasmanyl-TG(O-16:0_16:0_22:1)+NH4 | 1_plasman…	Positive	892.871	16.08	ether-TG	[M+NH4]+	-2.6439	2.5461e-06
1_PS(18:1_22:1)+H | 1_PS(16:1_24:1)+H | 3_PS(40:2)+H_844.6069_8.98	Positive	844.607	8.98	PS	[M+H]+	-2.6612	0.0023298
2_plasmanyl-TG(O-16:0_16:0_18:0)+NH4 | 2_plasmanyl-TG(O-18:0_16:0_16:0)+NH4 | 1_plasmanyl-TG(O-16:0_16:0_18:0)+NH4 | 1_plasmanyl-TG(O-20:0_14:0_16:0)+NH4 | 1_plasmanyl-TG(O-18:0_16:0_16:0)+NH4 | 1_plasmanyl-TG(O-18:0_14:0_18:0)+NH4_838.8228_15.80	Positive	838.823	15.8	ether-TG	[M+NH4]+	-2.6978	2.9639e-06
1_plasmanyl-TG(O-16:0_18:1_20:2)+NH4 | 1_plasmenyl-TG(P-20:1_16:0_18:1)+NH4 | 1_plasmanyl-TG(O-20:1_16:1_18:1)+NH4 | 1_plasmenyl-TG(P-20:0_16:1_18:1)+NH4 | 1_plasmanyl-TG(O-18:1_16:0_20:2)+NH4 | 1_plasmenyl-TG(P-18:0_16:0_20:2)+NH4 | 1_plasmanyl-TG(O-16:1_18:1_20:1)+NH4 | 1_plasmenyl-TG(P-16:0_18:1_20:1)+NH4 | 1_plasmanyl-TG(O-18:0_18:1_18:2)+NH4 | 1_plasmanyl-TG(O-18:1_18:1_18:1)+NH4 | 1_plasmen…	Positive	888.837	15.43	ether-TG	[M+NH4]+	-2.7826	2.1572e-07
2_plasmanyl-TG(O-16:1_22:0_24:0)+NH4 | 2_plasmenyl-TG(P-16:0_22:0_24:0)+NH4 | 2_plasmanyl-TG(O-18:1_22:0_22:0)+NH4 | 2_plasmenyl-TG(P-18:0_22:0_22:0)+NH4 | 2_plasmanyl-TG(O-16:0_22:0_24:1)+NH4_1,004.9964_16.36	Positive	1005	16.36	ether-TG	[M+NH4]+	-2.789	2.2603e-05
2_plasmanyl-TG(O-16:1_20:0_20:0)+NH4 | 2_plasmenyl-TG(P-16:0_20:0_20:0)+NH4_920.9008_15.42	Positive	920.901	15.42	ether-TG	[M+NH4]+	-2.8396	4.7374e-07
1_plasmanyl-TG(O-16:0_16:0_18:1)+NH4 | 1_plasmanyl-TG(O-20:1_14:0_16:0)+NH4 | 1_plasmenyl-TG(P-20:0_14:0_16:0)+NH4 | 1_plasmanyl-TG(O-18:0_16:0_16:1)+NH4 | 1_plasmanyl-TG(O-16:1_16:0_18:0)+NH4 | 1_plasmenyl-TG(P-16:0_16:0_18:0)+NH4 | 1_plasmanyl-TG(O-18:1_16:0_16:0)+NH4 | 1_plasmenyl-TG(P-18:0_16:0_16:0)+NH4 | 2_plasmanyl-TG(O-20:1_14:0_16:0)+NH4 | 2_plasmenyl-TG(P-20:0_14:0_16:0)+NH4 | 2_plasman…	Positive	836.807	15.43	ether-TG	[M+NH4]+	-2.9085	3.4552e-07
2_plasmanyl-TG(O-16:1_22:0_22:0)+NH4 | 2_plasmenyl-TG(P-16:0_22:0_22:0)+NH4_976.9650_16.09	Positive	976.965	16.09	ether-TG	[M+NH4]+	-2.9477	2.4754e-05
1_plasmanyl-TG(O-18:0_16:0_18:1)+NH4 | 1_plasmanyl-TG(O-16:0_16:0_20:1)+NH4 | 1_plasmanyl-TG(O-18:1_16:0_18:0)+NH4 | 1_plasmenyl-TG(P-18:0_16:0_18:0)+NH4 | 1_plasmanyl-TG(O-20:0_16:0_16:1)+NH4 | 1_plasmanyl-TG(O-16:1_16:0_20:0)+NH4 | 1_plasmenyl-TG(P-16:0_16:0_20:0)+NH4 | 1_plasmanyl-TG(O-20:1_16:0_16:0)+NH4 | 1_plasmenyl-TG(P-20:0_16:0_16:0)+NH4 | 2_plasmanyl-TG(O-18:1_16:0_18:0)+NH4 | 2_plasmen…	Positive	864.839	15.77	ether-TG	[M+NH4]+	-2.9545	9.9169e-07
1_plasmanyl-TG(O-18:0_18:1_22:1)+NH4 | 1_plasmanyl-TG(O-20:1_16:0_22:1)+NH4 | 1_plasmenyl-TG(P-20:0_16:0_22:1)+NH4 | 1_plasmanyl-TG(O-16:0_18:1_24:1)+NH4 | 1_plasmanyl-TG(O-18:1_16:0_24:1)+NH4 | 1_plasmenyl-TG(P-18:0_16:0_24:1)+NH4 | 1_plasmanyl-TG(O-20:0_16:0_22:2)+NH4 | 1_plasmanyl-TG(O-16:1_20:0_22:1)+NH4 | 1_plasmenyl-TG(P-16:0_20:0_22:1)+NH4 | 1_plasmanyl-TG(O-20:1_18:1_20:0)+NH4 | 1_plasmen…	Positive	946.918	16.34	ether-TG	[M+NH4]+	-2.9545	2.9639e-06
1_plasmanyl-TG(O-18:1_16:0_22:1)+NH4 | 1_plasmenyl-TG(P-18:0_16:0_22:1)+NH4 | 1_plasmanyl-TG(O-16:0_18:1_22:1)+NH4 | 2_plasmanyl-TG(O-20:0_18:1_18:1)+NH4 | 1_plasmanyl-TG(O-20:1_16:0_20:1)+NH4 | 1_plasmenyl-TG(P-20:0_16:0_20:1)+NH4 | 1_plasmanyl-TG(O-18:0_18:1_20:1)+NH4 | 1_plasmanyl-TG(O-20:1_14:0_22:1)+NH4 | 1_plasmenyl-TG(P-20:0_14:0_22:1)+NH4 | 1_plasmanyl-TG(O-18:0_16:1_22:1)+NH4 | 1_plasman…	Positive	918.886	16.08	ether-TG	[M+NH4]+	-2.9745	2.1604e-07
3_PI(36:1)+NH4_882.6063_8.28	Positive	882.606	8.28	PI	[M+NH4]+	-2.976	0.0055987
2_plasmanyl-TG(O-16:0_18:1_20:1)+NH4 | 2_plasmanyl-TG(O-18:0_18:1_18:1)+NH4 | 1_plasmanyl-TG(O-18:1_16:0_20:1)+NH4 | 1_plasmenyl-TG(P-18:0_16:0_20:1)+NH4 | 1_plasmanyl-TG(O-20:1_16:0_18:1)+NH4 | 1_plasmenyl-TG(P-20:0_16:0_18:1)+NH4 | 1_plasmanyl-TG(O-16:0_18:1_20:1)+NH4 | 1_plasmanyl-TG(O-16:0_16:0_22:2)+NH4 | 1_plasmenyl-TG(P-20:1_16:0_18:0)+NH4 | 1_plasmanyl-TG(O-16:1_16:0_22:1)+NH4 | 1_plasmen…	Positive	890.855	15.76	ether-TG	[M+NH4]+	-3.0814	1.9623e-07
1_plasmanyl-TG(O-18:1_16:0_18:1)+NH4 | 1_plasmenyl-TG(P-18:0_16:0_18:1)+NH4 | 1_plasmanyl-TG(O-20:1_16:0_16:1)+NH4 | 1_plasmenyl-TG(P-20:0_16:0_16:1)+NH4 | 1_plasmanyl-TG(O-16:1_16:0_20:1)+NH4 | 1_plasmenyl-TG(P-16:0_16:0_20:1)+NH4 | 1_plasmenyl-TG(P-20:1_16:0_16:0)+NH4 | 1_plasmanyl-TG(O-18:0_16:1_18:1)+NH4 | 1_plasmanyl-TG(O-20:1_14:0_18:1)+NH4 | 1_plasmenyl-TG(P-20:0_14:0_18:1)+NH4 | 2_plasmen…	Positive	862.822	15.39	ether-TG	[M+NH4]+	-3.0996	6.2559e-08
1_PS(18:2_24:1)+H | 3_PS(42:3)+H_870.6224_9.02	Positive	870.622	9.02	PS	[M+H]+	-3.2076	0.0011175
2_plasmanyl-TG(O-18:0_16:0_24:1)+NH4_948.9335_16.61	Positive	948.933	16.61	ether-TG	[M+NH4]+	-3.2189	1.2177e-05
2_plasmenyl-TG(P-16:1_22:0_22:0)+NH4_974.9484_15.76	Positive	974.948	15.76	ether-TG	[M+NH4]+	-3.2672	1.8689e-05
3_PI(38:4)+NH4_904.5913_7.73	Positive	904.591	7.73	PI	[M+NH4]+	-3.2756	0.0012918
1_plasmanyl-TG(O-16:0_18:1_22:2)+NH4 | 1_plasmanyl-TG(O-18:1_16:0_22:2)+NH4 | 1_plasmenyl-TG(P-18:0_16:0_22:2)+NH4 | 1_plasmanyl-TG(O-18:0_16:1_22:2)+NH4 | 1_plasmanyl-TG(O-18:1_18:1_20:1)+NH4 | 1_plasmenyl-TG(P-18:0_18:1_20:1)+NH4 | 1_plasmanyl-TG(O-18:0_18:1_20:2)+NH4 | 1_plasmanyl-TG(O-20:1_18:1_18:1)+NH4 | 1_plasmenyl-TG(P-20:0_18:1_18:1)+NH4 | 1_plasmenyl-TG(P-20:1_16:0_20:1)+NH4 | 1_plasman…	Positive	916.869	15.76	ether-TG	[M+NH4]+	-3.379	1.2736e-06
1_PS(18:1_22:0)+H | 1_PS(18:0_22:1)+H | 3_PS(40:1)+H_846.6232_9.70	Positive	846.623	9.7	PS	[M+H]+	-3.6091	0.00091333
3_PI(38:3)+NH4_906.6059_7.86	Positive	906.606	7.86	PI	[M+NH4]+	-3.6111	0.0026302
3_PI(36:2)+NH4_880.5901_7.89	Positive	880.59	7.89	PI	[M+NH4]+	-3.7018	0.0048525
2_PS(18:1_24:1)+H | 2_PS(20:1_22:1)+H | 1_PS(18:1_24:1)+H | 3_PS(42:2)+H | 2_PG(20:3_22:1)+NH4_872.6401_9.69	Positive	872.64	9.69	PS	[M+H]+	-3.9522	0.00036053
2_plasmanyl-TG(O-16:1_20:0_20:0)+NH4 | 2_plasmenyl-TG(P-16:0_20:0_20:0)+NH4_920.9015_15.77	Positive	920.902	15.77	ether-TG	[M+NH4]+	-4.267	0.0018986
1_PS(18:1_24:0)+H | 3_PS(42:1)+H | 2_PS(20:0_22:1)+H_874.6555_10.52	Positive	874.655	10.52	PS	[M+H]+	-4.52	0.0023659
2_plasmenyl-TG(P-20:1_22:0_22:0)+NH4 | 2_plasmanyl-TG(O-16:0_24:1_24:1)+NH4_1,031.0126_16.34	Positive	1031.01	16.34	ether-TG	[M+NH4]+	-4.6712	5.0603e-06
3_PI(38:2)+NH4_908.6209_8.39	Positive	908.621	8.39	PI	[M+NH4]+	-4.8811	0.017598
2_plasmanyl-TG(O-20:0_20:2_20:2)+NH4_970.9171_16.06	Positive	970.917	16.06	ether-TG	[M+NH4]+	-5.7923	3.3685e-06
2_PS(22:0_22:3)+H_898.6539_9.65	Positive	898.654	9.65	PS	[M+H]+	-6.209	0.002501
2_plasmanyl-TG(O-20:1_22:0_22:0)+NH4 | 2_plasmenyl-TG(P-20:0_22:0_22:0)+NH4_1,033.0282_16.61	Positive	1033.03	16.61	ether-TG	[M+NH4]+	-6.2911	0.00017374
