# Supplementary material for: Niclosamide as a chemical probe for analyzing SARS-CoV-2 modulation of host cell lipid metabolism
Source: Front Microbiol. 2023 Oct 11;14:1251065. doi: 10.3389/fmicb.2023.1251065 (PMC10603251; doi:10.3389/fmicb.2023.1251065)
Supplement: Supplementary file 1 [file Data_Sheet_1.zip › Table S9_Effect of Virus Compare DE Frontiers.xlsx]

## Sheet: LEGEND
Table S9. Differentially expressed genes identified by RNAseq in sample comparisons highlighting the effect of SARS-CoV-2
Column Title	Description
Entrez GeneID	NCBI unique gene identifier
Gene Symbol	Common abbreviated gene symbol
Aliases	Alternate commonly used abbreviated gene symbols
description	Gene name/Gene description
other_designations	Alternate gene name/gene description
Base mean	Mean of normalized counts
log2(FC)	Log(base 2) fold change
StdErr	Standard error
Wald-Stats	Wald statistic
P-value	P-value
P-adj	Adjusted p-value (bonferroni correction)
Scaffold	Scaffold where gene is located
Chromosome	Chromosome where gene is located
Start	Start of gene (bp position)
End	End of gene (bp position)
Strand	Strand gene is on
DE?(y/n)	If gene is significanlty differentially expressed (adjusted p-value ≤0.05, |log2(FC)|≥1) or not (y = yes, n=no)
Sample	Description
xx16	Vehicle treated no virus samples at 16 hours
xV16	Vehicle treated virus samples at 16 hours
xx48	Vehicle treated no virus samples at 48 hours
xV48	Vehicle treated virus samples at 48 hours
Nx16	Niclosamide treated no virus samples at 16 hours
NV16	Niclosamide treated virus samples at 16 hours
Nx48	Niclosamide treated no virus samples at 48 hours
NV48	Niclosamide treated virus samples at 48 hours

## Sheet: xx16vsxV16
Entrez GeneID	Gene Symbol	Aliases	description	other_designations	Base mean	log2(FC)	StdErr	Wald-Stats	P-value	P-adj	Scaffold	Chromosome	Start	End	Strand	DE?(y/n)	negLOG10(P-adj)
103225380	MYOM3	0	myomesin 3	myomesin-3	62.8867	-2.96094	0.271971	-10.887	1.32991e-27	7.36955e-25	NW_023666033.1	Un	7724520	7781060	-	y	24.1326
103230458	LAMC2	0	laminin subunit gamma 2	laminin subunit gamma-2	93.9098	-2.64948	0.227097	-11.6668	1.88444e-31	1.51415e-28	NW_023666055.1	Un	47351189	47417763	-	y	27.8198
119620390	LOC119620390	0	small nucleolar RNA U3	0	8013.72	-2.04022	0.26214	-7.78295	7.08549e-15	5.80938e-13	NW_023666059.1	Un	3338804	3339021	+	y	12.2359
103218009	PID1	0	phosphotyrosine interaction domain containing 1	PTB-containing, cubilin and LRP1-interacting protein	83.607	-1.92117	0.230129	-8.34824	6.92892e-17	8.24798e-15	NW_023666040.1	Un	84166698	84420555	+	y	14.0837
103238341	KRT7	0	keratin 7	keratin, type II cytoskeletal 7	128.456	-1.85353	0.189938	-9.7586	1.69471e-22	4.61592e-20	NW_023666037.1	Un	197697350	197712521	-	y	19.3357
103233043	LOC103233043	0	metallothionein-1	metallothionein-1	349.005	-1.84011	0.14036	-13.1099	2.88851e-39	4.21985e-36	NW_023666047.1	Un	33809666	33811082	-	y	35.3747
119626461	LOC119626461	0	small nucleolar RNA SNORA44	0	51.1743	-1.80397	0.26411	-6.83037	8.46931e-12	3.77013e-10	NW_023666033.1	Un	12294743	12294875	-	y	9.42364
119624616	LOC119624616	0	small nucleolar RNA SNORA3/SNORA45 family	0	159.432	-1.76328	0.227134	-7.76316	8.28389e-15	6.65611e-13	NW_023666038.1	Un	153803056	153803186	-	y	12.1768
119620770	LOC119620770	0	small nucleolar RNA SNORA62/SNORA6 family	0	245.24	-1.76003	0.320159	-5.49738	3.85477e-08	6.71516e-07	NW_023666063.1	Un	8749961	8750115	-	y	6.17294
119618683	LOC119618683	0	small nucleolar RNA SNORA30/SNORA37 family	0	19.6966	-1.71283	0.333254	-5.13973	2.75129e-07	3.73738e-06	NW_023666050.1	Un	634961	635090	+	y	5.42743
103233029	LOC103233029	0	metallothionein-2	metallothionein-2	1186.05	-1.68993	0.109786	-15.393	1.82478e-53	2.93243e-49	NW_023666047.1	Un	33838306	33839377	-	y	48.5328
103248347	MMP13	0	matrix metallopeptidase 13	collagenase 3	157.164	-1.59407	0.198164	-8.04415	8.68428e-16	8.66809e-14	NW_023666043.1	Un	31533764	31547392	+	y	13.0621
103221794	CDSN	0	corneodesmosin	corneodesmosin	11.3847	-1.56674	0.355955	-4.40153	1.07492e-05	9.06769e-05	NW_023666044.1	Un	30808710	30814631	-	y	4.0425
119624066	LOC119624066	0	small nucleolar RNA SNORA53	0	268.956	-1.52235	0.311338	-4.88971	1.00985e-06	1.16666e-05	NW_023666037.1	Un	151169257	151169503	-	y	4.93305
103216888	GYPC	0	glycophorin C (Gerbich blood group)	glycophorin-C	31.2102	-1.48573	0.304519	-4.87894	1.06656e-06	1.22513e-05	NW_023666061.1	Un	19189313	19195299	+	y	4.91182
103239811	LCN2	0	lipocalin 2	neutrophil gelatinase-associated lipocalin	50.6511	-1.48136	0.272382	-5.43853	5.37223e-08	9.03486e-07	NW_023666079.1	Un	6251599	6256754	+	y	6.04408
103216504	DUSP5	0	dual specificity phosphatase 5	dual specificity protein phosphatase 5	427.458	-1.47589	0.136303	-10.828	2.53536e-27	1.3143e-24	NW_023666048.1	Un	64637732	64651729	+	y	23.8813
103241938	CPN2	0	carboxypeptidase N subunit 2	carboxypeptidase N subunit 2	16.5207	-1.46602	0.3397	-4.31563	1.59146e-05	0.000128066	NW_023666041.1	Un	62124305	62134673	-	y	3.89257
#N/A	TRNAG-CCC_1	#N/A	#N/A	#N/A	47.1274	-1.45646	0.2647	-5.5023	3.74877e-08	6.57672e-07	NW_023666033.1	#N/A	340113	340184	+	y	6.18199
119618494	LOC119618494	0	small nucleolar RNA SNORA74	0	119.349	-1.44324	0.345893	-4.17251	3.01261e-05	0.000222317	NW_023666034.1	Un	3425078	3425279	-	y	3.65303
119619483	LOC119619483	0	U5 spliceosomal RNA	0	4833.69	-1.43692	0.143486	-10.0144	1.31793e-23	3.92208e-21	NW_023666054.1	Un	23752155	23752274	-	y	20.4065
103214205	LOC103214205	0	uncharacterized LOC103214205	0	121.68	-1.43555	0.192668	-7.45092	9.26947e-14	6.24009e-12	NW_023666057.1	Un	35865093	35883904	+	y	11.2048
103241719	LOC103241719	0	cobalamin trafficking protein CblD-like	0	184.48	-1.43045	0.183006	-7.81642	5.43483e-15	4.59672e-13	NW_023666038.1	Un	128027812	128040140	+	y	12.3376
119624624	LOC119624624	0	small Cajal body-specific RNA 4	0	27.0686	-1.42997	0.337232	-4.24032	2.232e-05	0.000171619	NW_023666038.1	Un	7254498	7254627	+	y	3.76544
103230184	PIGR	0	polymeric immunoglobulin receptor	polymeric immunoglobulin receptor	15.7401	-1.4167	0.341676	-4.14632	3.37855e-05	0.00024556	NW_023666055.1	Un	23079828	23092158	+	y	3.60984
119626472	LOC119626472	0	small nucleolar RNA SNORA55	0	31.9126	-1.40296	0.334227	-4.19764	2.69708e-05	0.000202722	NW_023666033.1	Un	23507751	23507886	-	y	3.6931
103225555	FOSL1	0	FOS like 1, AP-1 transcription factor subunit	fos-related antigen 1	242.277	-1.38373	0.151537	-9.13124	6.77191e-20	1.32713e-17	NW_023666038.1	Un	105645100	105654787	+	y	16.8771
103228101	MGLL	0	monoglyceride lipase	monoglyceride lipase	2655.18	-1.38102	0.104047	-13.273	3.32006e-40	5.33533e-37	NW_023666041.1	Un	113000702	113137279	-	y	36.2728
103215983	PLAU	0	plasminogen activator, urokinase	urokinase-type plasminogen activator	98.924	-1.37693	0.205421	-6.70298	2.04213e-11	8.10296e-10	NW_023666048.1	Un	18028911	18035356	-	y	9.09136
119626106	LOC119626106	0	small nucleolar RNA SNORA81	0	307.613	-1.37346	0.328544	-4.18047	2.90913e-05	0.000215764	NW_023666041.1	Un	54570102	54570280	+	y	3.66602
119622329	LOC119622329	0	small nucleolar RNA SNORD17	0	115.703	-1.36622	0.353214	-3.86796	0.000109751	0.000685732	NW_023666078.1	Un	1690418	1690655	-	y	3.16385
119618658	LOC119618658	0	small nucleolar RNA SNORA71	0	27.8854	-1.34988	0.30881	-4.37124	1.23544e-05	0.000102443	NW_023666050.1	Un	74158726	74158860	+	y	3.98952
103222156	EDN1	0	endothelin 1	endothelin-1	161.929	-1.34855	0.17597	-7.66355	1.80868e-14	1.3745e-12	NW_023666044.1	Un	12341005	12348096	+	y	11.8619
103224158	LOC103224158	0	uncharacterized LOC103224158	0	25.6915	-1.33538	0.311857	-4.28203	1.85195e-05	0.000145458	NW_023666038.1	Un	21223231	21267185	-	y	3.83726
103243013	SLCO4A1	0	solute carrier organic anion transporter family member 4A1	solute carrier organic anion transporter family member 4A1	1408.41	-1.31973	0.103143	-12.7952	1.745e-37	2.00301e-34	NW_023666050.1	Un	49449108	49493253	-	y	33.6983
103225494	ACTL8	0	actin like 8	actin-like protein 8	26.2193	-1.30474	0.307776	-4.23925	2.24273e-05	0.000172168	NW_023666033.1	Un	1334287	1407923	+	y	3.76405
119628183	LOC119628183	0	small nucleolar RNA SNORA74	0	20.1486	-1.30307	0.335121	-3.88835	0.00010093	0.000638307	NW_023666048.1	Un	1598423	1598624	-	y	3.19497
103229575	CHGA	0	chromogranin A	chromogranin-A	20.7886	-1.29281	0.32766	-3.94557	7.961e-05	0.000516383	NW_023666053.1	Un	57912589	57924715	+	y	3.28703
103219627	PSAT1	0	phosphoserine aminotransferase 1	LOW QUALITY PROTEIN: phosphoserine aminotransferase	580.778	-1.29249	0.126103	-10.2495	1.18982e-24	4.24897e-22	NW_023666038.1	Un	77564509	77596213	+	y	21.3717
119627448	LOC119627448	0	small nucleolar RNA SNORD94	0	70.0691	-1.29001	0.249306	-5.17442	2.28614e-07	3.17257e-06	NW_023666045.1	Un	91466436	91466573	+	y	5.49859
103245419	CORO2B	0	coronin 2B	coronin-2B	46.9981	-1.28437	0.265093	-4.84499	1.2662e-06	1.42892e-05	NW_023666048.1	Un	126574112	126724538	+	y	4.84499
119626446	LOC119626446	0	small nucleolar RNA SNORA16B/SNORA16A family	0	42.7023	-1.2704	0.274319	-4.6311	3.63727e-06	3.55132e-05	NW_023666033.1	Un	12295255	12295390	-	y	4.44961
103242952	LOC103242952	0	uncharacterized LOC103242952	0	270.998	-1.25944	0.146824	-8.57788	9.66381e-18	1.30502e-15	NW_023666077.1	Un	13960265	13964074	-	y	14.8844
103224160	NGF	0	nerve growth factor	beta-nerve growth factor	52.15	-1.25308	0.255995	-4.89496	9.83243e-07	1.1425e-05	NW_023666038.1	Un	21083577	21157325	+	y	4.94215
119624615	LOC119624615	0	small nucleolar RNA SNORA3/SNORA45 family	0	55.1408	-1.24332	0.282267	-4.40478	1.05891e-05	8.95142e-05	NW_023666038.1	Un	153801847	153801978	-	y	4.04811
103214789	LOC103214789	0	uncharacterized LOC103214789	0	41.8619	-1.24292	0.276839	-4.4897	7.13242e-06	6.4104e-05	NW_023666046.1	Un	44883738	45010363	-	y	4.19311
103218661	EMP1	0	epithelial membrane protein 1	epithelial membrane protein 1	154.21	-1.23989	0.17638	-7.02967	2.07018e-12	1.05278e-10	NW_023666069.1	Un	22199348	22219618	-	y	9.97766
103217800	FN1	0	fibronectin 1	fibronectin	15262.5	-1.23282	0.0864555	-14.2596	3.90893e-46	1.57041e-42	NW_023666040.1	Un	98128601	98204117	+	y	41.804
103233435	SLC7A5	0	solute carrier family 7 member 5	large neutral amino acids transporter small subunit 1	3184.31	-1.2312	0.107123	-11.4934	1.42434e-30	1.04042e-27	NW_023666047.1	Un	2438817	2479135	+	y	26.9828
103234797	PLAUR	0	plasminogen activator, urokinase receptor	urokinase plasminogen activator surface receptor	231.351	-1.22971	0.166075	-7.40457	1.3158e-13	8.56066e-12	NW_023666073.1	Un	16711567	16734916	-	y	11.0675
119622986	LOC119622986	0	5.8S ribosomal RNA	0	2920.06	-1.19955	0.145645	-8.23608	1.77946e-16	2.0138e-14	NW_023666253.1	Un	92526	92679	+	y	13.696
103232061	LOC103232061	0	histone H3.3A-like	histone H3.3A-like	22.7905	-1.19618	0.329785	-3.62714	0.000286578	0.00155165	NW_023666086.1	Un	6976115	6977393	+	y	2.8092
103247134	MYEOV	0	myeloma overexpressed	LOW QUALITY PROTEIN: myeloma-overexpressed gene protein	40.5416	-1.17787	0.269929	-4.36363	1.27921e-05	0.00010542	NW_023666038.1	Un	102550997	102554126	-	y	3.97708
103244640	STING1	TMEM173	stimulator of interferon response cGAMP interactor 1	stimulator of interferon genes protein|transmembrane protein 173	40.1254	-1.17691	0.275329	-4.27457	1.91509e-05	0.000149978	NW_023666034.1	Un	35727192	35734956	+	y	3.82397
119620601	LOC119620601	0	U4atac minor spliceosomal RNA	0	236.063	-1.17554	0.198939	-5.90906	3.4407e-09	7.76573e-08	NW_023666061.1	Un	13946167	13946294	+	y	7.10982
119621381	LOC119621381	0	60S ribosomal protein L31	60S ribosomal protein L31	58.0261	-1.17352	0.2491	-4.71103	2.46464e-06	2.53078e-05	NW_023666070.1	Un	7748160	7748629	-	y	4.59675
119621136	LOC119621136	0	U2 spliceosomal RNA	0	5.26945	-1.17077	0.339413	-3.44941	0.000561814	0.00277454	NW_023666067.1	Un	196358	196549	-	y	2.55681
103242995	LOC103242995	0	uncharacterized LOC103242995	0	221.405	-1.16363	0.172255	-6.75528	1.42562e-11	5.88937e-10	NW_023666077.1	Un	15821851	15860881	-	y	9.22993
119624607	LOC119624607	0	small nucleolar RNA SNORD22	0	77.8854	-1.1393	0.237587	-4.79532	1.62418e-06	1.78405e-05	NW_023666038.1	Un	108396200	108396326	+	y	4.74859
119621789	LOC119621789	0	non-histone chromosomal protein HMG-17-like	non-histone chromosomal protein HMG-17-like	30.9134	-1.13739	0.29342	-3.87632	0.000106049	0.000663633	NW_023666073.1	Un	19359849	19361250	-	y	3.17807
119618682	LOC119618682	0	small nucleolar RNA SNORA44	0	23.7237	-1.13713	0.318332	-3.57214	0.000354081	0.00185622	NW_023666050.1	Un	8109514	8109646	-	y	2.73137
103241274	SLC20A1	0	solute carrier family 20 member 1	sodium-dependent phosphate transporter 1	3270.17	-1.13634	0.0978654	-11.6113	3.61079e-31	2.76311e-28	NW_023666080.1	Un	4005481	4024459	-	y	27.5586
103244950	DOCK2	0	dedicator of cytokinesis 2	dedicator of cytokinesis protein 2	217.066	-1.13247	0.153903	-7.35835	1.86202e-13	1.18271e-11	NW_023666034.1	Un	6363158	6797145	-	y	10.9271
103228546	VGLL3	0	vestigial like family member 3	transcription cofactor vestigial-like protein 3	195.414	-1.12171	0.17337	-6.47002	9.79874e-11	3.22016e-09	NW_023666041.1	Un	76754072	76804505	-	y	8.49212
119625511	LOC119625511	0	small nucleolar RNA SNORA41	0	20.1204	-1.12032	0.337272	-3.32172	0.000894658	0.00414089	NW_023666040.1	Un	107448701	107448831	-	y	2.38291
103223963	S100A4	0	S100 calcium binding protein A4	protein S100-A4	884.324	-1.12012	0.1268	-8.83371	1.01258e-18	1.61111e-16	NW_023666038.1	Un	9649627	9651911	+	y	15.7929
103217964	SERPINE2	0	serpin family E member 2	glia-derived nexin	1604.22	-1.11935	0.100346	-11.1549	6.77878e-29	4.18981e-26	NW_023666040.1	Un	89416610	89482995	+	y	25.3778
103228340	ZBED2	0	zinc finger BED-type containing 2	zinc finger BED domain-containing protein 2	426.137	-1.1176	0.128737	-8.68129	3.91315e-18	5.72578e-16	NW_023666041.1	Un	97279548	97282151	-	y	15.2422
103238345	LOC103238345	0	keratin, type II cuticular Hb6-like	0	112.582	-1.11595	0.198433	-5.62383	1.86769e-08	3.53519e-07	NW_023666037.1	Un	197635840	197644177	-	y	6.45159
103245218	LOC103245218	CEMIP	cell migration inducing hyaluronidase 1	cell migration-inducing and hyaluronan-binding protein|cell migration inducing hyaluronan binding protein	38.0342	-1.11246	0.27632	-4.026	5.67336e-05	0.00038291	NW_023666048.1	Un	139275263	139447688	+	y	3.4169
103214932	SLC6A3	0	solute carrier family 6 member 3	sodium-dependent dopamine transporter	10.2186	-1.11108	0.355271	-3.1274	0.00176357	0.00728361	NW_023666054.1	Un	35775946	35824591	-	y	2.13765
119624600	LOC119624600	0	small nucleolar RNA SNORD28	0	24.1104	-1.11051	0.317245	-3.5005	0.000464395	0.00234754	NW_023666038.1	Un	108394552	108394627	+	y	2.62939
119623879	LOC119623879	0	uncharacterized LOC119623879	0	13.3645	-1.10432	0.349029	-3.16399	0.00155622	0.00656563	NW_023666037.1	Un	192222418	192224260	-	y	2.18272
119620379	LOC119620379	0	small nucleolar RNA U3	0	18328.8	-1.10348	0.141874	-7.77786	7.37641e-15	6.01721e-13	NW_023666059.1	Un	3088366	3088580	+	y	12.2206
103236321	LOC103236321	0	60S ribosomal protein L17-like	0	25.1173	-1.09826	0.31523	-3.48401	0.000493967	0.00247677	NW_023666037.1	Un	71083821	71085148	+	y	2.60611
#N/A	TRNAE-CUC_2	#N/A	#N/A	#N/A	4.46107	-1.0928	0.337459	-3.23831	0.0012024	NA	NW_023666038.1	#N/A	15392024	15392096	-	n	#VALUE!
103242953	ITGA3	0	integrin subunit alpha 3	integrin alpha-3	24793.4	-1.08987	0.0955205	-11.4098	3.73796e-30	2.6117e-27	NW_023666077.1	Un	13964389	13998162	-	y	26.5831
103245816	CUNH15orf62	C26H15orf62	chromosome unknown C15orf62 homolog	uncharacterized protein C15orf62 homolog, mitochondrial	59.1761	-1.0886	0.244751	-4.44777	8.67672e-06	7.54926e-05	NW_023666048.1	Un	98742738	98747183	+	y	4.1221
103233163	MTSS2	MTSS1L	MTSS I-BAR domain containing 2	protein MTSS 2|MTSS1L, I-BAR domain containing	1322.05	-1.08424	0.101454	-10.687	1.17118e-26	5.37737e-24	NW_023666047.1	Un	16614697	16639929	-	y	23.2694
103238213	VDR	0	vitamin D receptor	vitamin D3 receptor|vitamin D (1,25- dihydroxyvitamin D3) receptor	156.621	-1.07768	0.170507	-6.32047	2.6077e-10	7.59162e-09	NW_023666037.1	Un	202254075	202319396	+	y	8.11967
103225160	PHC2	0	polyhomeotic homolog 2	polyhomeotic-like protein 2	1484.6	-1.06434	0.108023	-9.8529	6.65949e-23	1.84514e-20	NW_023666033.1	Un	17134793	17246546	-	y	19.734
119627325	LOC119627325	0	keratin, type I cytoskeletal 18	keratin, type I cytoskeletal 18	200.004	-1.05715	0.204839	-5.16089	2.45777e-07	3.3842e-06	NW_023666045.1	Un	108644966	108646375	-	y	5.47054
103248103	LOC103248103	THRSP	thyroid hormone responsive	thyroid hormone-inducible hepatic protein	5.66044	-1.05643	0.351733	-3.00349	0.00266903	0.0103154	NW_023666043.1	Un	56472708	56477534	-	y	1.98652
119626638	LOC119626638	0	small nucleolar RNA SNORA1	0	49.4261	-1.05391	0.26415	-3.98983	6.612e-05	0.000437803	NW_023666043.1	Un	40816937	40817073	+	y	3.35872
119622223	LOC119622223	0	small Cajal body-specific RNA 16	0	91.4067	-1.05285	0.222024	-4.74204	2.11572e-06	2.22656e-05	NW_023666077.1	Un	15345107	15345294	-	y	4.65236
119628259	LOC119628259	0	U5 spliceosomal RNA	0	290.762	-1.05132	0.314457	-3.34329	0.000827928	0.00387218	NW_023666048.1	Un	123155788	123155905	+	y	2.41204
103226123	LOC103226123	0	uncharacterized LOC103226123	0	21.7954	-1.05064	0.323866	-3.24405	0.00117843	0.00523564	NW_023666062.1	Un	8829216	8833484	-	y	2.28103
119626586	LOC119626586	0	non-histone chromosomal protein HMG-17	non-histone chromosomal protein HMG-17	27.152	-1.05018	0.304384	-3.45018	0.000560212	0.0027693	NW_023666043.1	Un	30096913	30098109	+	y	2.55763
119620096	LOC119620096	0	uncharacterized LOC119620096	0	49.1621	-1.04469	0.259939	-4.01896	5.84547e-05	0.00039304	NW_023666057.1	Un	35861170	35863803	+	y	3.40556
119621968	LOC119621968	0	small nucleolar RNA SNORD96 family	0	126.436	-1.04324	0.199528	-5.22851	1.70884e-07	2.45627e-06	NW_023666075.1	Un	14241186	14241265	+	y	5.60972
103231679	PRR25	0	proline rich 25	LOW QUALITY PROTEIN: proline-rich protein 25	6.95659	-1.03833	0.35444	-2.9295	0.00339503	0.0126409	NW_023666068.1	Un	30398790	30409763	-	y	1.89822
103233373	HSD17B2	0	hydroxysteroid 17-beta dehydrogenase 2	estradiol 17-beta-dehydrogenase 2	1457.89	-1.03289	0.121467	-8.50346	1.84023e-17	2.40427e-15	NW_023666047.1	Un	8304937	8368998	-	y	14.619
119627480	LOC119627480	0	U12 minor spliceosomal RNA	0	566.007	-1.02979	0.312962	-3.29048	0.00100017	0.00455062	NW_023666045.1	Un	100302701	100302851	-	y	2.34193
103244537	FSTL4	0	follistatin like 4	follistatin-related protein 4	26.5814	-1.02936	0.30329	-3.39398	0.000688842	0.00329161	NW_023666034.1	Un	41515668	41933290	+	y	2.48259
103246693	NAT16	0	N-acetyltransferase 16 (putative)	probable N-acetyltransferase 16	438.184	-1.0282	0.145029	-7.08966	1.34444e-12	7.10696e-11	NW_023666070.1	Un	4337075	4346818	-	y	10.1483
119624608	LOC119624608	0	small nucleolar RNA SNORD22	0	32.1419	-1.02751	0.292327	-3.51494	0.000439851	0.0022418	NW_023666038.1	Un	108394947	108395072	+	y	2.6494
103239298	LOC103239298	MLXIP	MLX interacting protein	MLX-interacting protein	738.383	-1.02397	0.114714	-8.92628	4.40563e-19	7.61275e-17	NW_023666136.1	Un	271285	336472	+	y	16.1185
103226645	LOC103226645	0	keratin, type I cytoskeletal 18-like	keratin, type I cytoskeletal 18-like	22.0357	-1.02358	0.324325	-3.15602	0.0015994	0.00672133	NW_023666042.1	Un	36631531	36632868	-	y	2.17255
119618660	LOC119618660	0	small nucleolar RNA SNORA71	0	20.8537	-1.02275	0.337938	-3.02643	0.00247457	0.00968259	NW_023666050.1	Un	74143228	74143362	-	y	2.01401
103225042	MFSD2A	0	major facilitator superfamily domain containing 2A	sodium-dependent lysophosphatidylcholine symporter 1	53.2201	-1.02246	0.253994	-4.02552	5.68484e-05	0.000383524	NW_023666033.1	Un	23896231	23911104	+	y	3.41621
103234865	POLR1G	CD3EAP	RNA polymerase I subunit G	DNA-directed RNA polymerase I subunit RPA34|CD3e molecule associated protein	357.296	-1.01588	0.145504	-6.98177	2.91482e-12	1.44126e-10	NW_023666073.1	Un	18457652	18461250	+	y	9.84126
103223309	MAFF	0	MAF bZIP transcription factor F	transcription factor MafF	544.974	-1.01533	0.114826	-8.84237	9.37075e-19	1.50588e-16	NW_023666045.1	Un	104842819	104857622	-	y	15.8222
119619336	LOC119619336	0	EF-hand domain-containing protein D2	EF-hand domain-containing protein D2	2189.35	-1.01257	0.107691	-9.40249	5.32849e-21	1.173e-18	NW_023666054.1	Un	20541170	20545593	+	y	17.9307
119626703	LOC119626703	0	small nucleolar RNA SNORD15	0	14.8643	-1.01191	0.345196	-2.93141	0.00337432	0.0125871	NW_023666043.1	Un	59175171	59175319	-	y	1.90007
119618170	LOC119618170	0	insulin growth factor-like family member 1	insulin growth factor-like family member 1	9.44928	-1.0116	0.356724	-2.8358	0.00457107	0.0162948	NW_023666073.1	Un	19314273	19317354	+	y	1.78795
103225553	LOC103225553	EFHD2	EF-hand domain-containing protein D2	LOW QUALITY PROTEIN: EF-hand domain-containing protein D2|EF-hand domain family member D2	409.602	-1.01071	0.162831	-6.20713	5.39607e-10	1.45495e-08	NW_023666054.1	Un	20492733	20573680	-	y	7.83715
103229553	GPR68	0	G protein-coupled receptor 68	ovarian cancer G-protein coupled receptor 1	240.23	-1.01021	0.161551	-6.25318	4.02172e-10	1.12203e-08	NW_023666053.1	Un	56253056	56281240	-	y	7.94999
119618689	LOC119618689	0	small nucleolar SNORD12/SNORD106	0	35.7572	-1.00982	0.28931	-3.49045	0.00048221	0.00242767	NW_023666050.1	Un	63195672	63195763	-	y	2.61481
103221405	ADGRF1	0	adhesion G protein-coupled receptor F1	adhesion G-protein coupled receptor F1	16.8699	-1.00883	0.333587	-3.02418	0.00249306	0.00974068	NW_023666044.1	Un	47017748	47049257	-	y	2.01141
103244631	LOC103244631	0	uncharacterized LOC103244631	0	25.6332	-1.00606	0.311194	-3.23292	0.00122532	0.00541255	NW_023666034.1	Un	35953277	35958639	-	y	2.2666
103215933	PPIF	0	peptidylprolyl isomerase F	peptidyl-prolyl cis-trans isomerase F, mitochondrial	938.181	-1.00525	0.119969	-8.37928	5.32505e-17	6.43411e-15	NW_023666048.1	Un	12454124	12466531	-	y	14.1915
103218464	LPAR5	0	lysophosphatidic acid receptor 5	lysophosphatidic acid receptor 5	55.0242	-1.00136	0.25171	-3.97825	6.94246e-05	0.000457423	NW_023666063.1	Un	1554899	1573511	+	y	3.33968
103232782	BGN	0	biglycan	biglycan	218.747	-0.998194	0.157341	-6.34416	2.23644e-10	6.63091e-09	NW_023666065.1	Un	65787634	65802224	+	n	8.17843
119621028	LOC119621028	0	U1 spliceosomal RNA	0	7.22076	-0.996325	0.355721	-2.80086	0.00509661	0.0178398	NW_023666065.1	Un	32172174	32172338	+	n	1.74861
103245252	CRABP1	0	cellular retinoic acid binding protein 1	cellular retinoic acid-binding protein 1	28.0598	-0.991623	0.305583	-3.24502	0.00117442	0.00521967	NW_023666048.1	Un	136799992	136808476	+	n	2.28236
103244461	MARCHF3	43893	membrane associated ring-CH-type finger 3	E3 ubiquitin-protein ligase MARCHF3	24.5701	-0.991404	0.308165	-3.21712	0.00129485	0.00566211	NW_023666034.1	Un	48041427	48232545	+	n	2.24702
103223960	S100A2	0	S100 calcium binding protein A2	protein S100-A2	3562.04	-0.990444	0.110606	-8.95473	3.40557e-19	5.94865e-17	NW_023666038.1	Un	9629581	9634419	+	n	16.2256
119627925	LOC119627925	0	histone H3.3A-like	histone H3.3A-like	27.4807	-0.988082	0.327621	-3.01593	0.00256193	0.00996132	NW_023666034.1	Un	63998782	63999333	+	n	2.00168
103244257	LOC103244257	0	elongation factor 2-like	LOW QUALITY PROTEIN: elongation factor 2-like	106.262	-0.987461	0.212686	-4.6428	3.43712e-06	3.39148e-05	NW_023666091.1	Un	864226	867388	-	n	4.46961
103246839	LOC103246839	0	uncharacterized LOC103246839	0	10.8722	-0.984637	0.354131	-2.78043	0.00542871	0.018837	NW_023666090.1	Un	5674015	5678163	-	n	1.72499
103229949	HIST3H2BB	0	histone cluster 3, H2bb	histone H2B type 3-B	275.585	-0.983978	0.14457	-6.80624	1.00185e-11	4.33955e-10	NW_023666055.1	Un	1157320	1158235	-	n	9.36255
103226770	CAV1	0	caveolin 1	caveolin-1	288.949	-0.983148	0.142801	-6.88472	5.79014e-12	2.66612e-10	NW_023666042.1	Un	18474865	18510943	-	n	9.57412
103248556	TAGLN	0	transgelin	transgelin	66.3736	-0.982752	0.234573	-4.18954	2.79517e-05	0.000208923	NW_023666043.1	Un	17478700	17484300	-	n	3.68001
103239494	KRT18	0	keratin 18	keratin, type I cytoskeletal 18	11878.4	-0.981796	0.0871875	-11.2607	2.05031e-29	1.31794e-26	NW_023666037.1	Un	196990832	196994833	-	n	25.8801
103228317	LOC103228317	0	coiled-coil domain-containing protein 80	coiled-coil domain-containing protein 80	18.9471	-0.979915	0.331945	-2.95204	0.00315681	0.0118917	NW_023666050.1	22	87161903	87198049	+	n	1.92476
103233778	TNFSF9	0	TNF superfamily member 9	tumor necrosis factor ligand superfamily member 9|tumor necrosis factor superfamily member 9	119.568	-0.979194	0.18811	-5.20544	1.93533e-07	2.72875e-06	NW_023666081.1	Un	1866429	1872328	-	n	5.56404
103216424	PPRC1	0	PPARG related coactivator 1	peroxisome proliferator-activated receptor gamma coactivator-related protein 1|peroxisome proliferator-activated receptor gamma, coactivator-related 1	992.803	-0.97844	0.110599	-8.84671	9.01398e-19	1.46318e-16	NW_023666048.1	Un	56263948	56281564	+	n	15.8347
103217991	COL4A3	0	collagen type IV alpha 3 chain	collagen alpha-3(IV) chain	157.373	-0.97649	0.174538	-5.59472	2.20984e-08	4.08654e-07	NW_023666040.1	Un	86112928	86269658	-	n	6.38864
103230365	LOC103230365	0	histone H3.3A-like	histone H3.3A-like	22.4344	-0.9747	0.331845	-2.93721	0.00331177	0.0124027	NW_023666055.1	Un	31726881	31727893	-	n	1.90648
119624603	LOC119624603	0	small nucleolar RNA SNORD30	0	31.4456	-0.974211	0.288794	-3.37338	0.000742522	0.00351882	NW_023666038.1	Un	108395506	108395576	+	n	2.4536
103247481	PLCXD1	0	phosphatidylinositol specific phospholipase C X domain containing 1	PI-PLC X domain-containing protein 1	89.581	-0.973962	0.205325	-4.7435	2.10053e-06	2.21348e-05	NW_023666056.1	Un	31111	58050	+	n	4.65492
103216037	LOC103216037	CDH23	cadherin-23	cadherin-23|cadherin related 23	26.619	-0.973837	0.302993	-3.21405	0.00130875	0.005712	NW_023666048.1	Un	20118873	20208512	-	n	2.24321
103214860	RASA3	0	RAS p21 protein activator 3	ras GTPase-activating protein 3	403.668	-0.972126	0.127443	-7.62792	2.38563e-14	1.7426e-12	NW_023666046.1	Un	49138039	49271270	-	n	11.7588
103234364	LDLR	0	low density lipoprotein receptor	LOW QUALITY PROTEIN: low-density lipoprotein receptor	2402.43	-0.971564	0.102489	-9.47972	2.54955e-21	5.77061e-19	NW_023666074.1	Un	9815945	9867321	-	n	18.2388
103221040	CSRNP1	0	cysteine and serine rich nuclear protein 1	cysteine/serine-rich nuclear protein 1	1025.55	-0.971281	0.109716	-8.85265	8.54674e-19	1.40149e-16	NW_023666063.1	Un	8989493	9001135	+	n	15.8534
103247816	TRIB3	0	tribbles pseudokinase 3	tribbles homolog 3	178.416	-0.968223	0.164004	-5.90367	3.55506e-09	7.97872e-08	NW_023666078.1	Un	7686686	7704641	+	n	7.09807
103243389	WNK4	0	WNK lysine deficient protein kinase 4	serine/threonine-protein kinase WNK4	119.827	-0.965983	0.203833	-4.73908	2.14693e-06	2.25203e-05	NW_023666077.1	Un	34286916	34303255	-	n	4.64743
103219051	LOC103219051	0	uncharacterized LOC103219051	0	5.42181	-0.965862	0.348599	-2.7707	0.00559361	0.0193061	NW_023666035.1	Un	10896377	10955190	+	n	1.7143
119625274	LOC119625274	0	uncharacterized LOC119625274	0	8.67946	-0.960328	0.35759	-2.68555	0.00724097	0.024017	NW_023666040.1	Un	79133416	79150200	-	n	1.61948
103229609	SERPINA1	0	serpin family A member 1	alpha-1-antitrypsin	614.469	-0.956043	0.111175	-8.59943	8.01155e-18	1.10988e-15	NW_023666053.1	Un	59387763	59400148	-	n	14.9547
103233030	LOC103233030	0	metallothionein-1E-like	metallothionein-1E-like	2268.58	-0.95552	0.102368	-9.3342	1.01759e-20	2.20982e-18	NW_023666047.1	Un	33821918	33823632	-	n	17.6556
103232243	LOC103232243	0	prohibitin-2-like	LOW QUALITY PROTEIN: prohibitin-2-like|prohibitin-2 pseudogene	11.2388	-0.953739	0.357005	-2.6715	0.00755128	0.0248819	NW_023666067.1	X	13731171	13732392	+	n	1.60412
103235409	ZIK1	0	zinc finger protein interacting with K protein 1	zinc finger protein interacting with ribonucleoprotein K	29.0978	-0.953546	0.30431	-3.13347	0.00172752	0.00715864	NW_023666045.1	Un	3044200	3052647	+	n	2.14517
103240296	TNFAIP3	0	TNF alpha induced protein 3	tumor necrosis factor alpha-induced protein 3	269.31	-0.953466	0.166416	-5.72941	1.00778e-08	2.0269e-07	NW_023666040.1	Un	7722303	7738445	-	n	6.69317
103234278	LOC103234278	0	60S acidic ribosomal protein P0-like	LOW QUALITY PROTEIN: 60S acidic ribosomal protein P0-like	9.75096	-0.948295	0.356922	-2.65687	0.00788706	0.0258294	NW_023666038.1	Un	109587711	109588984	-	n	1.58789
103225474	LOC103225474	0	40S ribosomal protein S14-like	0	21.4729	-0.945896	0.320932	-2.94734	0.0032052	0.0120514	NW_023666033.1	Un	3213726	3215707	+	n	1.91896
103221707	GPSM3	0	G protein signaling modulator 3	G-protein-signaling modulator 3	23.0056	-0.945383	0.318084	-2.97212	0.00295749	0.0112463	NW_023666044.1	Un	32090533	32092689	-	n	1.94899
103221158	COL6A1	0	collagen type VI alpha 1 chain	collagen alpha-1(VI) chain	13.6737	-0.944518	0.346294	-2.7275	0.00638158	0.0216081	NW_023666054.1	Un	17903577	17927870	+	n	1.66538
119624450	LOC119624450	0	uncharacterized LOC119624450	0	234.777	-0.94267	0.161821	-5.8254	5.69748e-09	1.23895e-07	NW_023666038.1	Un	109501395	109506070	+	n	6.90695
103235345	LOC103235345	ZNF787	zinc finger protein 787	zinc finger protein 787	517.246	-0.93534	0.130923	-7.1442	9.0524e-13	4.94803e-11	NW_023666045.1	Un	1387871	1425531	-	n	10.3056
119626543	LOC119626543	0	U5 spliceosomal RNA	0	150.512	-0.934707	0.329031	-2.84079	0.00450025	0.0160737	NW_023666033.1	Un	28875986	28876102	-	n	1.79388
103224094	PHGDH	0	phosphoglycerate dehydrogenase	D-3-phosphoglycerate dehydrogenase	1586.09	-0.932611	0.103149	-9.04139	1.54692e-19	2.89058e-17	NW_023666038.1	Un	16675442	16706180	-	n	16.539
119624447	LOC119624447	0	uncharacterized LOC119624447	0	29.1896	-0.931236	0.297256	-3.13278	0.00173161	0.0071682	NW_023666038.1	Un	108664212	108665184	-	n	2.14459
103218079	LOC103218079	ALPP	alkaline phosphatase, placental	alkaline phosphatase, placental type	5.56208	-0.930745	0.349328	-2.66439	0.00771285	0.0253467	NW_023666040.1	Un	81107839	81112706	-	n	1.59608
103239838	NIBAN2	FAM129B	niban apoptosis regulator 2	protein Niban 2|family with sequence similarity 129 member B	2627.01	-0.926053	0.0964747	-9.59892	8.07873e-22	1.96705e-19	NW_023666079.1	Un	5595832	5661162	-	n	18.7062
119625530	LOC119625530	0	small nucleolar RNA SNORD100	0	22.2376	-0.925595	0.31593	-2.92975	0.00339238	0.0126369	NW_023666040.1	Un	12891196	12891272	-	n	1.89836
119619088	LOC119619088	0	uncharacterized LOC119619088	uncharacterized protein LOC119619088	189.5	-0.923936	0.163897	-5.63729	1.7275e-08	3.2892e-07	NW_023666053.1	Un	66084267	66155103	+	n	6.48291
103234605	CCDC86	0	coiled-coil domain containing 86	coiled-coil domain-containing protein 86	335.896	-0.923625	0.138911	-6.64905	2.94998e-11	1.09737e-09	NW_023666038.1	Un	110361650	110370734	-	n	8.95965
119626826	LOC119626826	0	uncharacterized LOC119626826	0	98.5187	-0.922857	0.210293	-4.38844	1.14167e-05	9.53075e-05	NW_023666034.1	Un	24532575	24540324	-	n	4.02087
119618661	LOC119618661	0	small nucleolar RNA SNORA71	0	51.6338	-0.920302	0.252789	-3.64059	0.000272012	0.00148228	NW_023666050.1	Un	74165330	74165464	+	n	2.82907
103242185	MYBBP1A	0	MYB binding protein 1a	myb-binding protein 1A	1212.92	-0.91763	0.113517	-8.08365	6.28557e-16	6.47494e-14	NW_023666059.1	Un	17624770	17641765	+	n	13.1888
119624039	LOC119624039	0	small nucleolar RNA SNORD59	0	10.1263	-0.917136	0.354524	-2.58695	0.00968291	0.0305586	NW_023666037.1	Un	193381213	193381287	+	n	1.51487
103243766	SECTM1	0	secreted and transmembrane 1	LOW QUALITY PROTEIN: secreted and transmembrane protein 1	16.4725	-0.916922	0.337022	-2.72066	0.00651515	0.0219862	NW_023666077.1	Un	45879578	45892721	-	n	1.65785
103246665	UPK3B	0	uroplakin 3B	uroplakin-3b	5.95254	-0.916313	0.353681	-2.59079	0.00957552	0.0303052	NW_023666070.1	Un	5761390	5767563	-	n	1.51848
103225215	COL16A1	0	collagen type XVI alpha 1 chain	collagen alpha-1(XVI) chain	41.957	-0.914907	0.272922	-3.35226	0.000801543	0.00376192	NW_023666033.1	Un	15473076	15524662	-	n	2.42459
103216343	RRP12	0	ribosomal RNA processing 12 homolog	RRP12-like protein	1260.65	-0.914716	0.111001	-8.24061	1.71332e-16	1.9527e-14	NW_023666048.1	9	51422804	51466466	-	n	13.7094
103237430	MYC	0	MYC proto-oncogene, bHLH transcription factor	myc proto-oncogene protein|v-myc avian myelocytomatosis viral oncogene homolog	2934.57	-0.91264	0.102489	-8.90473	5.35139e-19	8.86566e-17	NW_023666039.1	Un	17837087	17843111	-	n	16.0523
119620095	LOC119620095	0	uncharacterized LOC119620095	0	51.0441	-0.911275	0.254784	-3.57666	0.000348015	0.00182884	NW_023666057.1	Un	35842131	35844446	+	n	2.73782
103246489	CCND1	0	cyclin D1	G1/S-specific cyclin-D1	3579.03	-0.909957	0.0896513	-10.15	3.31502e-24	1.10984e-21	NW_023666038.1	Un	102182952	102196194	-	n	20.9547
119627578	LOC119627578	0	uncharacterized LOC119627578	0	12.4801	-0.909082	0.35257	-2.57844	0.00992463	0.0311745	NW_023666034.1	Un	41874168	41877688	-	n	1.5062
103216770	LOC103216770	0	26S proteasome non-ATPase regulatory subunit 4-like	LOW QUALITY PROTEIN: 26S proteasome non-ATPase regulatory subunit 4-like	16.6758	-0.907929	0.338886	-2.67915	0.00738083	0.0244003	NW_023666061.1	Un	22705636	22706911	-	n	1.6126
119628250	LOC119628250	0	small nucleolar RNA U3	0	5.75195	-0.90787	0.348284	-2.60669	0.00914219	0.0292688	NW_023666048.1	Un	116562217	116562433	-	n	1.5336
119625600	LOC119625600	0	U4 spliceosomal RNA	0	54.2918	-0.906282	0.264084	-3.4318	0.000599585	0.00293771	NW_023666040.1	Un	81713884	81714032	-	n	2.53199
103214326	SLC25A15	0	solute carrier family 25 member 15	mitochondrial ornithine transporter 1	287.723	-0.902279	0.15359	-5.87459	4.23879e-09	9.40848e-08	NW_023666057.1	Un	25075517	25099579	-	n	7.02648
119620326	LOC119620326	0	uncharacterized LOC119620326	0	16.6805	-0.899504	0.34385	-2.61598	0.00889723	0.0286041	NW_023666059.1	Un	5777216	5784075	-	n	1.54357
103217815	MARCHF4	43894	membrane associated ring-CH-type finger 4	E3 ubiquitin-protein ligase MARCHF4	26.407	-0.897557	0.307213	-2.92161	0.00348226	0.0128881	NW_023666040.1	Un	97188350	97300419	+	n	1.88981
103224814	ORC1	0	origin recognition complex subunit 1	origin recognition complex subunit 1	894.192	-0.89626	0.11428	-7.84269	4.40991e-15	3.85148e-13	NW_023666033.1	Un	36698288	36730187	-	n	12.4144
103231489	DHRS2	0	dehydrogenase/reductase 2	dehydrogenase/reductase SDR family member 2, mitochondrial	39.1747	-0.895292	0.279456	-3.2037	0.00135675	0.00588999	NW_023666059.1	Un	22391460	22400491	-	n	2.22989
103217461	LOC103217461	0	actin, cytoplasmic 1-like	0	43.2735	-0.894472	0.271376	-3.29605	0.000980528	0.00447772	NW_023666040.1	Un	131787974	131789774	-	n	2.34894
103228233	ARHGAP31	0	Rho GTPase activating protein 31	rho GTPase-activating protein 31	132.738	-0.893451	0.182708	-4.89006	1.00807e-06	1.16544e-05	NW_023666041.1	Un	104786578	104909803	+	n	4.93351
#N/A	TRNAE-CUC_3	#N/A	#N/A	#N/A	33.076	-0.892044	0.349367	-2.55331	0.0106704	0.0330901	NW_023666040.1	#N/A	20261385	20261457	+	n	1.4803
103237939	LOC103237939	0	uncharacterized LOC103237939	0	100.231	-0.888812	0.21657	-4.10405	4.05982e-05	0.000287787	NW_023666038.1	Un	128104223	128113162	+	n	3.54093
103224760	DHCR24	0	24-dehydrocholesterol reductase	delta(24)-sterol reductase	2307.89	-0.887954	0.0984977	-9.01497	1.96923e-19	3.63742e-17	NW_023666033.1	Un	39196928	39233564	-	n	16.4392
103228043	WNT7A	0	Wnt family member 7A	protein Wnt-7a	382.328	-0.887631	0.128634	-6.90044	5.1843e-12	2.40785e-10	NW_023666041.1	Un	116634303	116694158	+	n	9.61837
119621082	LOC119621082	0	60S ribosomal protein L31	60S ribosomal protein L31	91.4827	-0.886843	0.206454	-4.29559	1.74229e-05	0.000137789	NW_023666066.1	Un	10823306	10823756	-	n	3.86079
#N/A	TRNAL-CAA_2	#N/A	#N/A	#N/A	142.409	-0.885687	0.183975	-4.81418	1.47809e-06	1.64039e-05	NW_023666044.1	#N/A	28584156	28584261	-	n	4.78505
103221370	IL17F	0	interleukin 17F	interleukin-17F	24.7222	-0.882943	0.320284	-2.75675	0.00583787	0.0200416	NW_023666044.1	Un	52133829	52147127	-	n	1.69807
103227671	IFRD2	0	interferon related developmental regulator 2	interferon-related developmental regulator 2	665.56	-0.879932	0.117306	-7.50119	6.32404e-14	4.45734e-12	NW_023666041.1	Un	155306235	155311096	+	n	11.3509
103238343	LOC103238343	0	keratin, type II cuticular Hb6	keratin, type II cuticular Hb6|keratin, type II cuticular Hb1	654.359	-0.879439	0.11847	-7.4233	1.14237e-13	7.52374e-12	NW_023669414.1	Un	7	1514	-	n	11.1236
119626048	LOC119626048	0	small nucleolar RNA SNORA63	0	163.064	-0.878962	0.215036	-4.08751	4.3602e-05	0.000304778	NW_023666041.1	Un	54569750	54569877	+	n	3.51602
103216033	CHST3	0	carbohydrate sulfotransferase 3	carbohydrate sulfotransferase 3	598.828	-0.876579	0.117476	-7.46175	8.53802e-14	5.8635e-12	NW_023666048.1	9	19934548	19979113	-	n	11.2318
103233031	LOC103233031	0	metallothionein-1E	metallothionein-1E	846.928	-0.876153	0.108984	-8.03931	9.03452e-16	8.90704e-14	NW_023666047.1	Un	33816695	33818099	-	n	13.0503
103222006	H1-3	0	H1.3 linker histone, cluster member	histone H1.3	4640.53	-0.876006	0.0953843	-9.18397	4.155e-20	8.452e-18	NW_023666044.1	Un	26170885	26171676	-	n	17.073
119625519	LOC119625519	0	small nucleolar RNA SNORA33	0	37.3406	-0.875786	0.288693	-3.03362	0.00241635	0.00950105	NW_023666040.1	Un	12890720	12890850	-	n	2.02223
103230168	PLXNA2	0	plexin A2	plexin-A2	79.3302	-0.875043	0.22542	-3.88183	0.000103672	0.000652056	NW_023666055.1	Un	21812849	22035628	+	n	3.18571
103228722	TGM1	0	transglutaminase 1	protein-glutamine gamma-glutamyltransferase K	6.63154	-0.874191	0.353385	-2.47377	0.0133698	0.0398644	NW_023666036.1	Un	12916543	12930178	-	n	1.39942
103218021	DNER	0	delta/notch like EGF repeat containing	delta and Notch-like epidermal growth factor-related receptor	187.757	-0.873396	0.159015	-5.49255	3.9617e-08	6.88265e-07	NW_023666040.1	Un	83717050	84079196	+	n	6.16224
119621239	LOC119621239	0	small nucleolar RNA SNORA64/SNORA10 family	0	102.075	-0.872795	0.225775	-3.86577	0.000110741	0.000691109	NW_023666068.1	Un	29216641	29216774	+	n	3.16045
103243746	CENPX	0	centromere protein X	centromere protein X	326.812	-0.87224	0.131566	-6.62967	3.36431e-11	1.23717e-09	NW_023666077.1	Un	45372730	45377376	-	n	8.90757
103227827	EEF2KMT	0	eukaryotic elongation factor 2 lysine methyltransferase	protein-lysine N-methyltransferase EEF2KMT	109.758	-0.871926	0.200346	-4.3521	1.34837e-05	0.000110496	NW_023666068.1	Un	25889561	25902921	+	n	3.95665
119619968	LOC119619968	0	deoxyuridine 5'-triphosphate nucleotidohydrolase, mitochondrial	deoxyuridine 5'-triphosphate nucleotidohydrolase, mitochondrial	9.41433	-0.871315	0.356336	-2.44521	0.0144769	0.0424998	NW_023666056.1	Un	22773725	22774523	+	n	1.37161
103214580	KLF5	0	Kruppel like factor 5	Krueppel-like factor 5	411.656	-0.868438	0.124174	-6.99371	2.67717e-12	1.32784e-10	NW_023666046.1	Un	8300636	8319192	+	n	9.87685
103238280	LOC103238280	0	60S ribosomal protein L27a-like	60S ribosomal protein L27a-like	55.1109	-0.868254	0.269596	-3.22058	0.00127931	0.0056079	NW_023666037.1	Un	200160431	200160957	-	n	2.2512
103232355	DRP2	0	dystrophin related protein 2	dystrophin-related protein 2	40.8818	-0.867461	0.271974	-3.1895	0.0014252	0.00613361	NW_023666065.1	Un	14478021	14522489	+	n	2.21228
103225992	ATAD3A	0	ATPase family AAA domain containing 3A	ATPase family AAA domain-containing protein 3A	1685.42	-0.867431	0.102519	-8.46115	2.64756e-17	3.32392e-15	NW_023666054.1	Un	34429208	34452701	-	n	14.4783
103225833	NOC2L	0	NOC2 like nucleolar associated transcriptional repressor	nucleolar complex protein 2 homolog	2306.23	-0.86672	0.0983762	-8.81026	1.24855e-18	1.92925e-16	NW_023666054.1	Un	35102531	35119074	+	n	15.7146
119628186	LOC119628186	0	small nucleolar RNA SNORD18	0	67.7852	-0.865919	0.286885	-3.01835	0.00254158	0.00990617	NW_023666048.1	Un	124403401	124403473	-	n	2.00409
103234975	KCNJ14	0	potassium inwardly rectifying channel subfamily J member 14	ATP-sensitive inward rectifier potassium channel 14|potassium voltage-gated channel subfamily J member 14	51.2147	-0.865531	0.254174	-3.40527	0.000660975	0.0031821	NW_023666073.1	Un	21507806	21513506	+	n	2.49729
119618675	LOC119618675	0	small nucleolar RNA SNORD58	0	45.3796	-0.864348	0.263539	-3.27977	0.00103893	0.00470831	NW_023666050.1	Un	5694671	5694736	+	n	2.32713
103243754	FASN	0	fatty acid synthase	fatty acid synthase	18256.9	-0.864161	0.096951	-8.91338	4.95014e-19	8.37354e-17	NW_023666077.1	Un	45523734	45543679	-	n	16.0771
119624614	LOC119624614	0	small nucleolar RNA SNORA23	0	75.4216	-0.861578	0.236436	-3.64402	0.000268408	0.00146413	NW_023666038.1	Un	153065500	153065682	-	n	2.83442
119618493	LOC119618493	0	small nucleolar RNA SNORA74	0	25.1971	-0.861491	0.324748	-2.6528	0.00798276	0.0261003	NW_023666034.1	Un	35953443	35953644	-	n	1.58335
103239774	IER5L	0	immediate early response 5 like	immediate early response gene 5-like protein	404.284	-0.8605	0.130115	-6.61336	3.75693e-11	1.35977e-09	NW_023666096.1	Un	576231	578931	-	n	8.86653
103221939	LOC103221939	0	histone H2A type 1	histone H2A type 1	271.28	-0.858307	0.16489	-5.20533	1.93651e-07	2.72875e-06	NW_023666044.1	Un	27520265	27523128	-	n	5.56404
103243291	FMNL1	0	formin like 1	formin-like protein 1	27.7154	-0.858051	0.304431	-2.81854	0.00482433	0.017009	NW_023666077.1	Un	31907314	31933045	-	n	1.76932
103223280	CDC42EP1	0	CDC42 effector protein 1	cdc42 effector protein 1|serine/threonine-protein phosphatase 1 regulatory subunit 10	1012.08	-0.857139	0.125509	-6.8293	8.53325e-12	3.7881e-10	NW_023666045.1	19	105551246	105560482	-	n	9.42158
119621770	LOC119621770	0	histone H3.3A-like	histone H3.3A-like	12.2608	-0.856969	0.352424	-2.43164	0.0150306	0.0438846	NW_023666073.1	Un	22400863	22401613	+	n	1.35769
103234725	AXL	0	AXL receptor tyrosine kinase	tyrosine-protein kinase receptor UFO	6292.92	-0.856081	0.0901806	-9.49296	2.24569e-21	5.15546e-19	NW_023666073.1	Un	13772921	13815487	+	n	18.2877
103233450	MVD	0	mevalonate diphosphate decarboxylase	diphosphomevalonate decarboxylase	720.322	-0.855548	0.119668	-7.14938	8.71736e-13	4.81402e-11	NW_023666047.1	Un	1646022	1653431	+	n	10.3175
103218459	NOP2	0	NOP2 nucleolar protein	probable 28S rRNA (cytosine(4447)-C(5))-methyltransferase	1467.6	-0.853348	0.109836	-7.7693	7.89183e-15	6.37925e-13	NW_023666063.1	Un	1622900	1634416	+	n	12.1952
103234009	NFIX	0	nuclear factor I X	nuclear factor 1 X-type	476.798	-0.852045	0.130979	-6.50522	7.75778e-11	2.61358e-09	NW_023666074.1	Un	8003656	8106509	-	n	8.58276
103247250	SLC4A11	0	solute carrier family 4 member 11	sodium bicarbonate transporter-like protein 11	254.443	-0.8505	0.153207	-5.55132	2.83527e-08	5.13095e-07	NW_023666071.1	Un	10600357	10613671	+	n	6.2898
103244100	NETO1	0	neuropilin and tolloid like 1	neuropilin and tolloid-like protein 1	117.841	-0.850332	0.188338	-4.51494	6.33354e-06	5.76658e-05	NW_023666060.1	Un	18776176	18902102	-	n	4.23908
103237592	PLEC	0	plectin	plectin	59788.8	-0.848469	0.103845	-8.17055	3.06993e-16	3.31397e-14	NW_023666039.1	Un	1686662	1748404	+	n	13.4797
103223600	P2RX6	0	purinergic receptor P2X 6	P2X purinoceptor 6	7.86343	-0.848286	0.356279	-2.38096	0.0172675	0.0492701	NW_023666085.1	19	2001873	2015701	-	n	1.30742
119622853	LOC119622853	0	small nucleolar RNA U83B	0	87.6733	-0.846274	0.261053	-3.24177	0.00118788	0.00527036	NW_023666128.1	Un	140271	140364	-	n	2.27816
103232654	LOC103232654	0	60S ribosomal protein L8	60S ribosomal protein L8	196.345	-0.845211	0.169408	-4.98919	6.06315e-07	7.51811e-06	NW_023666065.1	Un	50001900	50002750	-	n	5.12389
103215873	SNCG	0	synuclein gamma	gamma-synuclein	91.1559	-0.844473	0.204697	-4.12548	3.69959e-05	0.000266245	NW_023666048.1	Un	5015741	5020557	-	n	3.57472
103215990	SRXN1	0	sulfiredoxin 1	sulfiredoxin-1	906.436	-0.844182	0.114949	-7.34395	2.07384e-13	1.30182e-11	NW_023666078.1	Un	8080706	8087095	-	n	10.8854
103242975	LOC103242975	0	uncharacterized LOC103242975	uncharacterized protein LOC103242975	45.5093	-0.843754	0.267951	-3.14891	0.00163881	0.00686184	NW_023666077.1	Un	14991829	14994464	-	n	2.16356
103235305	IL11	0	interleukin 11	interleukin-11	1058.27	-0.843281	0.103985	-8.10961	5.07818e-16	5.29911e-14	NW_023666045.1	Un	601367	607368	-	n	13.2758
103243304	LOC103243304	GFAP	glial fibrillary acidic protein	glial fibrillary acidic protein	1485.84	-0.839245	0.09818	-8.54802	1.25218e-17	1.66302e-15	NW_023666077.1	Un	32238178	32248606	+	n	14.7791
119619839	LOC119619839	0	small nucleolar RNA SNORD24	0	122.407	-0.838399	0.232078	-3.61258	0.000303171	0.00162616	NW_023666055.1	Un	56886600	56886682	+	n	2.78884
103245664	FBN1	0	fibrillin 1	fibrillin-1	223.436	-0.838362	0.149375	-5.61248	1.99449e-08	3.73125e-07	NW_023666048.1	Un	106249702	106490285	-	n	6.42815
103221639	HMGA1	0	high mobility group AT-hook 1	high mobility group protein HMG-I/HMG-Y	3659.07	-0.83829	0.102668	-8.16505	3.21311e-16	3.44232e-14	NW_023666044.1	Un	34150888	34160977	+	n	13.4631
119618657	LOC119618657	0	small nucleolar RNA SNORA71	0	8.70156	-0.836535	0.357309	-2.34121	0.0192215	0.0538416	NW_023666050.1	Un	74167508	74167642	+	n	1.26888
103242165	HASPIN	GSG2	histone H3 associated protein kinase	serine/threonine-protein kinase haspin|germ cell associated 2, haspin	342.2	-0.836283	0.147038	-5.68752	1.28901e-08	2.5312e-07	NW_023666059.1	Un	18567035	18569871	-	n	6.59667
103243556	LASP1	0	LIM and SH3 protein 1	LIM and SH3 domain protein 1	9843.66	-0.835849	0.0980087	-8.52831	1.48501e-17	1.95608e-15	NW_023666077.1	Un	38264216	38316231	-	n	14.7086
103224876	CYP4B1	0	cytochrome P450 family 4 subfamily B member 1	cytochrome P450 4B1	20.8362	-0.833463	0.320635	-2.59941	0.0093384	0.0297305	NW_023666033.1	20	30987874	31007108	+	n	1.5268
103220471	LOC103220471	0	uncharacterized LOC103220471	0	86.5428	-0.832176	0.224684	-3.70376	0.000212424	0.00119736	NW_023666045.1	Un	42351492	42358722	-	n	2.92177
103242138	CLUH	0	clustered mitochondria homolog	clustered mitochondria protein homolog	3246.96	-0.832003	0.10325	-8.05812	7.74782e-16	7.83066e-14	NW_023666059.1	Un	19621024	19645067	+	n	13.1062
103217124	LOC103217124	0	uncharacterized LOC103217124	uncharacterized protein LOC103217124	21.5309	-0.831644	0.319371	-2.60401	0.009214	0.0294255	NW_023666040.1	Un	157825609	157827392	+	n	1.53128
103226913	PODXL	0	podocalyxin like	podocalyxin	965.169	-0.831341	0.103036	-8.06847	7.11842e-16	7.28618e-14	NW_023666042.1	Un	3189733	3246411	+	n	13.1375
103242799	PIGW	0	phosphatidylinositol glycan anchor biosynthesis class W	phosphatidylinositol-glycan biosynthesis class W protein	684.567	-0.83069	0.119793	-6.93436	4.08061e-12	1.92869e-10	NW_023666077.1	Un	2007515	2010858	-	n	9.71474
103248014	RELT	0	RELT TNF receptor	tumor necrosis factor receptor superfamily member 19L|RELT tumor necrosis factor receptor	55.6769	-0.829661	0.240716	-3.44664	0.000567607	0.00280057	NW_023666043.1	Un	61244980	61265728	-	n	2.55275
103229680	CCDC85C	0	coiled-coil domain containing 85C	coiled-coil domain-containing protein 85C	800.689	-0.828814	0.112445	-7.37085	1.69544e-13	1.08118e-11	NW_023666053.1	Un	64606195	64701019	-	n	10.9661
103225530	EPHA2	0	EPH receptor A2	ephrin type-A receptor 2	3291.28	-0.826437	0.0953306	-8.66916	4.35304e-18	6.3021e-16	NW_023666054.1	Un	19643305	19675426	+	n	15.2005
103218775	LOC103218775	0	eukaryotic initiation factor 4A-III-like	LOW QUALITY PROTEIN: eukaryotic initiation factor 4A-III-like	46.7693	-0.826299	0.25476	-3.24344	0.00118095	0.00524394	NW_023666069.1	Un	9003767	9005234	+	n	2.28034
103228621	ZNRD2	SSSCA1	zinc ribbon domain containing 2	protein ZNRD2|Sjogren syndrome/scleroderma autoantigen 1	258.826	-0.825175	0.152487	-5.41146	6.25145e-08	1.03143e-06	NW_023666038.1	Un	105963907	105967466	-	n	5.98656
103239873	RABEPK	0	Rab9 effector protein with kelch motifs	rab9 effector protein with kelch motifs	174.009	-0.825072	0.167736	-4.91888	8.70395e-07	1.03075e-05	NW_023666079.1	Un	3152337	3187313	+	n	4.98685
103226035	PSPH	0	phosphoserine phosphatase	phosphoserine phosphatase	836.647	-0.824983	0.11434	-7.21516	5.38715e-13	3.09184e-11	NW_023666041.1	Un	179930972	179974113	+	n	10.5098
103233820	LOC103233820	0	uncharacterized LOC103233820	0	504.25	-0.822096	0.128215	-6.41183	1.43779e-10	4.55724e-09	NW_023666038.1	Un	108393323	108397500	+	n	8.3413
119623891	LOC119623891	0	keratin, type II cuticular Hb1-like	0	463.477	-0.821472	0.139535	-5.8872	3.92795e-09	8.75481e-08	NW_023666037.1	Un	197657126	197658953	+	n	7.05775
103224225	WDR77	0	WD repeat domain 77	methylosome protein 50	427.678	-0.821202	0.136135	-6.03228	1.61661e-09	4.00788e-08	NW_023666038.1	Un	36307660	36316687	-	n	7.39709
103215414	CSGALNACT1	0	chondroitin sulfate N-acetylgalactosaminyltransferase 1	chondroitin sulfate N-acetylgalactosaminyltransferase 1	12.7572	-0.820288	0.354515	-2.31383	0.020677	0.0572777	NW_023666052.1	Un	24650058	24756656	+	n	1.24201
103225927	LOC103225927	0	putative serine protease 29	putative serine protease 29	5.87216	-0.819723	0.353471	-2.31907	0.0203914	0.0565885	NW_023666068.1	Un	29953934	29958310	+	n	1.24727
103230560	LOC103230560	0	uncharacterized LOC103230560	0	668.967	-0.816735	0.122758	-6.65321	2.86774e-11	1.07674e-09	NW_023666055.1	Un	56885277	56889631	+	n	8.96789
103242289	EIF5A	0	eukaryotic translation initiation factor 5A	eukaryotic translation initiation factor 5A-1	6464.65	-0.815947	0.0887944	-9.18917	3.95876e-20	8.15607e-18	NW_023666059.1	Un	14719549	14724974	-	n	17.0885
103223838	LMNA	0	lamin A/C	lamin	11952.2	-0.815292	0.0982114	-8.3014	1.02889e-16	1.21576e-14	NW_023666038.1	Un	7017992	7044309	-	n	13.9152
103218518	SLC2A3	0	solute carrier family 2 member 3	solute carrier family 2, facilitated glucose transporter member 3	59.9929	-0.813361	0.243584	-3.33913	0.0008404	0.0039191	NW_023666089.1	Un	97769	114863	-	n	2.40681
103246955	SLC23A2	0	solute carrier family 23 member 2	solute carrier family 23 member 2	623.485	-0.813199	0.114473	-7.10386	1.2132e-12	6.45565e-11	NW_023666071.1	2	11323228	11470263	-	n	10.1901
103225689	MSLN	0	mesothelin	mesothelin	381.359	-0.811375	0.132716	-6.11362	9.73942e-10	2.52439e-08	NW_023666068.1	Un	30446300	30455280	-	n	7.59784
103225639	SPSB1	0	splA/ryanodine receptor domain and SOCS box containing 1	SPRY domain-containing SOCS box protein 1	225.119	-0.8111	0.153988	-5.26728	1.38457e-07	2.04128e-06	NW_023666054.1	Un	26413484	26489158	-	n	5.6901
103216331	EPB41L1	0	erythrocyte membrane protein band 4.1 like 1	band 4.1-like protein 1	2677.24	-0.810315	0.10044	-8.06768	7.1647e-16	7.28713e-14	NW_023666087.1	Un	3495344	3573019	+	n	13.1374
103221729	TNXB	0	tenascin XB	tenascin-X	99.9315	-0.81017	0.197981	-4.09217	4.27364e-05	0.000300032	NW_023666044.1	Un	31960489	32011834	-	n	3.52283
103234037	DDX39A	0	DExD-box helicase 39A	ATP-dependent RNA helicase DDX39A|DEAD-box helicase 39A	1822.6	-0.807212	0.10834	-7.45076	9.28053e-14	6.24009e-12	NW_023666074.1	Un	6588254	6598652	+	n	11.2048
119627990	LOC119627990	0	uncharacterized LOC119627990	0	119.698	-0.804905	0.202163	-3.98147	6.84914e-05	0.000452387	NW_023666048.1	Un	77611146	77616419	+	n	3.34449
119621880	LOC119621880	0	small nucleolar RNA SNORD41	0	33.5239	-0.80371	0.309316	-2.59834	0.00936749	0.029792	NW_023666074.1	Un	8401205	8401275	+	n	1.5259
119622569	LOC119622569	0	60S ribosomal protein L36a-like	0	14.0811	-0.803368	0.343789	-2.33681	0.0194491	0.0544128	NW_023666037.1	Un	116878693	116879100	-	n	1.2643
103245778	EHD4	0	EH domain containing 4	EH domain-containing protein 4	993.593	-0.803073	0.111612	-7.1952	6.23704e-13	3.55423e-11	NW_023666048.1	Un	99916537	99989971	-	n	10.4493
103225258	LOC103225258	0	uncharacterized LOC103225258	0	367.927	-0.803049	0.171434	-4.68429	2.8093e-06	2.85369e-05	NW_023666033.1	Un	12211414	12214794	+	n	4.54459
119621541	LOC119621541	0	small nucleolar RNA SNORA42/SNORA80 family	0	9.64277	-0.802027	0.356427	-2.25019	0.024437	0.0657904	NW_023666071.1	Un	2290938	2291074	+	n	1.18184
103244980	DUSP1	0	dual specificity phosphatase 1	dual specificity protein phosphatase 1	3541.25	-0.801213	0.108167	-7.40719	1.29004e-13	8.42721e-12	NW_023666034.1	Un	3678127	3681246	+	n	11.0743
103232010	KDM5C	0	lysine demethylase 5C	lysine-specific demethylase 5C	1102.06	-0.800561	0.110852	-7.22188	5.12736e-13	2.96391e-11	NW_023666086.1	Un	3259498	3309984	-	n	10.5281
103215397	NXT1	0	nuclear transport factor 2 like export factor 1	NTF2-related export protein 1	226.723	-0.800155	0.153721	-5.20524	1.93746e-07	2.72875e-06	NW_023666078.1	Un	7173092	7177137	+	n	5.56404
103218548	CLCF1	0	cardiotrophin like cytokine factor 1	cardiotrophin-like cytokine factor 1	201.828	-0.799698	0.154863	-5.16392	2.41835e-07	3.33874e-06	NW_023666038.1	Un	104175043	104185704	+	n	5.47642
103232396	NXF3	0	nuclear RNA export factor 3	nuclear RNA export factor 3	74.9782	-0.798571	0.239911	-3.32861	0.000872797	0.0040502	NW_023666065.1	Un	15830842	15848675	-	n	2.39252
#N/A	TRNAL-UAG_2	#N/A	#N/A	#N/A	27.4742	-0.798116	0.307427	-2.59612	0.00942841	0.0299554	NW_023666068.1	#N/A	10007441	10007523	+	n	1.52352
119619094	LOC119619094	0	uncharacterized LOC119619094	0	30.7684	-0.797377	0.29316	-2.71994	0.00652942	0.0220193	NW_023666053.1	Un	70019956	70038929	-	n	1.6572
103244806	GPX3	0	glutathione peroxidase 3	glutathione peroxidase 3	3.0653	-0.795528	0.316405	-2.51427	0.0119279	NA	NW_023666034.1	Un	24129631	24138173	-	n	#VALUE!
103219567	SYT12	0	synaptotagmin 12	synaptotagmin-12	646.699	-0.795503	0.112732	-7.05656	1.70679e-12	8.79108e-11	NW_023666038.1	Un	104512046	104540131	-	n	10.056
103214389	LCP1	0	lymphocyte cytosolic protein 1	plastin-2	5.31202	-0.794565	0.350619	-2.26618	0.0234403	0.0635543	NW_023666057.1	Un	19776505	19834713	+	n	1.19686
103237411	SQLE	0	squalene epoxidase	squalene monooxygenase	2275.5	-0.794257	0.103604	-7.6663	1.77031e-14	1.35471e-12	NW_023666039.1	Un	20569198	20595508	-	n	11.8682
119619857	LOC119619857	0	small nucleolar RNA snR60/Z15/Z230/Z193/J17	0	104.827	-0.793754	0.226257	-3.5082	0.000451154	0.00229142	NW_023666055.1	Un	56888618	56888702	+	n	2.6399
103235320	ZNF628	0	zinc finger protein 628	zinc finger protein 628	127.088	-0.792768	0.188878	-4.19725	2.70172e-05	0.000202881	NW_023666045.1	Un	720300	727920	+	n	3.69276
103245447	PI3	0	peptidase inhibitor 3	elafin	6.12118	-0.791848	0.354092	-2.23628	0.0253336	0.0677839	NW_023666050.1	Un	67297735	67300191	-	n	1.16887
103227338	MEFV	0	MEFV innate immuity regulator, pyrin	pyrin|MEFV, pyrin innate immunity regulator|Mediterranean fever	8.17562	-0.791585	0.357552	-2.2139	0.0268354	0.0709635	NW_023666068.1	Un	27841179	27856544	+	n	1.14897
103244773	ABLIM3	0	actin binding LIM protein family member 3	actin-binding LIM protein 3	287.605	-0.791518	0.148544	-5.32851	9.90236e-08	1.53011e-06	NW_023666034.1	Un	25865159	25984782	-	n	5.81528
119627433	LOC119627433	0	small nucleolar RNA SNORA42/SNORA80 family	0	17.342	-0.791478	0.335006	-2.36258	0.0181483	0.0513276	NW_023666045.1	Un	15123778	15123914	-	n	1.28965
103228949	LOC103228949	0	uncharacterized LOC103228949	0	19.2511	-0.790882	0.327692	-2.41349	0.0158004	0.0457994	NW_023666053.1	Un	15433909	15439070	-	n	1.33914
103222214	LOC103222214	0	40S ribosomal protein S3-like	0	5.18556	-0.789693	0.348885	-2.26348	0.0236063	0.0639502	NW_023666044.1	Un	7296163	7297063	-	n	1.19416
119622994	LOC119622994	0	tRNA-dihydrouridine(47) synthase [NAD(P)(+)]-like	LOW QUALITY PROTEIN: tRNA-dihydrouridine(47) synthase [NAD(P)(+)]-like	252.433	-0.789133	0.162288	-4.86256	1.15879e-06	1.31882e-05	NW_023666263.1	Un	19028	28183	-	n	4.87981
119624599	LOC119624599	0	small nucleolar RNA SNORD29	0	39.9428	-0.788684	0.301548	-2.61545	0.00891105	0.0286344	NW_023666038.1	Un	108395273	108395338	+	n	1.54311
103214598	SCEL	0	sciellin	sciellin	32.3448	-0.788525	0.318069	-2.4791	0.0131713	0.0394011	NW_023666046.1	Un	12842432	12952372	+	n	1.40449
103225587	TNFRSF1B	0	TNF receptor superfamily member 1B	tumor necrosis factor receptor superfamily member 1B	51.2092	-0.785436	0.250337	-3.13752	0.00170386	0.0070752	NW_023666054.1	Un	23447247	23490475	-	n	2.15026
103222456	LOC103222456	0	thymosin beta-10-like	thymosin beta-10-like	7.02799	-0.784811	0.357159	-2.19737	0.0279938	0.0734587	NW_023666050.1	Un	7276072	7276530	+	n	1.13396
103239021	NUAK1	0	NUAK family kinase 1	NUAK family SNF1-like kinase 1	773.511	-0.78413	0.114115	-6.87142	6.35645e-12	2.90194e-10	NW_023666037.1	Un	143676110	143753398	+	n	9.53731
103238261	LOC103238261	TUBA1A	tubulin alpha-1A chain	tubulin alpha-1A chain|tubulin alpha 1a	2360.29	-0.783769	0.0984689	-7.95956	1.72646e-15	1.61747e-13	NW_023666037.1	Un	200712749	200717153	+	n	12.7912
119624675	LOC119624675	0	U1 spliceosomal RNA	0	7.47377	-0.783003	0.356178	-2.19835	0.0279243	0.073324	NW_023666038.1	Un	14138928	14139092	+	n	1.13475
119624813	LOC119624813	0	protein S100-A10-like	protein S100-A10-like	13.5649	-0.782539	0.351534	-2.22607	0.0260095	0.0692467	NW_023666039.1	Un	544371	544858	+	n	1.1596
103225148	GJB3	0	gap junction protein beta 3	gap junction beta-3 protein	426.34	-0.781457	0.128075	-6.10156	1.05039e-09	2.71379e-08	NW_023666033.1	Un	18734682	18739822	+	n	7.56642
103221747	VARS1	VARS	valyl-tRNA synthetase 1	valine--tRNA ligase	3602.31	-0.780977	0.0993995	-7.85695	3.93601e-15	3.51399e-13	NW_023666044.1	Un	31690809	31707770	-	n	12.4542
103239355	DHX37	0	DEAH-box helicase 37	probable ATP-dependent RNA helicase DHX37	771.421	-0.780545	0.115307	-6.76925	1.29449e-11	5.41731e-10	NW_023666037.1	Un	124938035	124981360	+	n	9.26622
103223216	TIMP3	0	TIMP metallopeptidase inhibitor 3	metalloproteinase inhibitor 3	111.277	-0.780436	0.194316	-4.01633	5.91107e-05	0.000397119	NW_023666045.1	Un	110320509	110382442	-	n	3.40108
119625328	LOC119625328	0	histone H3.3A	histone H3.3A	8.3207	-0.780093	0.357538	-2.18185	0.0291206	0.0758335	NW_023666040.1	Un	128593617	128594185	-	n	1.12014
103247976	LOC103247976	0	malignant T-cell-amplified sequence 1-like	malignant T-cell-amplified sequence 1-like	56.829	-0.779776	0.242662	-3.21343	0.00131162	0.00571987	NW_023666050.1	Un	90999382	91001482	-	n	2.24261
103231929	RBM3	0	RNA binding motif protein 3	RNA-binding protein 3|RNA binding motif (RNP1, RRM) protein 3	1678.5	-0.779472	0.10109	-7.71064	1.25191e-14	9.81378e-13	NW_023666076.1	Un	11178026	11182193	+	n	12.0082
103237897	LOC103237897	0	60S ribosomal protein L6-like	0	4.22055	-0.778486	0.341265	-2.28117	0.0225382	NA	NW_023666051.1	Un	17911540	17912466	-	n	#VALUE!
119621302	LOC119621302	0	uncharacterized LOC119621302	0	17.563	-0.776514	0.328914	-2.36084	0.0182334	0.0515117	NW_023666069.1	Un	22534130	22538452	-	n	1.28809
103233456	CTU2	0	cytosolic thiouridylase subunit 2	cytoplasmic tRNA 2-thiolation protein 2	147.6	-0.776286	0.198048	-3.91969	8.86637e-05	0.00056902	NW_023666047.1	Un	1579211	1589006	-	n	3.24487
103242195	MED11	0	mediator complex subunit 11	mediator of RNA polymerase II transcription subunit 11	86.965	-0.775196	0.208248	-3.72246	0.000197288	0.00112866	NW_023666059.1	Un	17427368	17429393	-	n	2.94744
103237714	LSP1	0	lymphocyte specific protein 1	lymphocyte-specific protein 1	13.9917	-0.774745	0.343313	-2.25667	0.0240287	0.0648867	NW_023666038.1	Un	98869424	98909619	+	n	1.18784
103218173	KLHL30	0	kelch like family member 30	kelch-like protein 30	66.4727	-0.773616	0.244677	-3.16178	0.00156808	0.00660872	NW_023666040.1	Un	75243013	75258472	-	n	2.17988
103218131	ARL4C	0	ADP ribosylation factor like GTPase 4C	ADP-ribosylation factor-like protein 4C	1424.23	-0.772489	0.0986275	-7.83239	4.78688e-15	4.09176e-13	NW_023666040.1	Un	78946298	78950250	+	n	12.3881
103238990	LOC103238990	0	uncharacterized LOC103238990	0	6.08731	-0.771444	0.353044	-2.18512	0.0288798	0.0753773	NW_023666037.1	Un	145350936	145411572	-	n	1.12276
103220061	RAB11FIP5	0	RAB11 family interacting protein 5	rab11 family-interacting protein 5	2680.41	-0.7711	0.104847	-7.35451	1.91631e-13	1.2124e-11	NW_023666045.1	Un	77986674	78022916	-	n	10.9164
103246802	AIMP2	0	aminoacyl tRNA synthetase complex interacting multifunctional protein 2	aminoacyl tRNA synthase complex-interacting multifunctional protein 2	815.111	-0.769773	0.113862	-6.76058	1.37443e-11	5.72206e-10	NW_023666102.1	Un	860873	875723	-	n	9.24245
103246713	SRRT	0	serrate, RNA effector molecule	serrate RNA effector molecule homolog	2967.22	-0.76944	0.0958692	-8.02594	1.0075e-15	9.82422e-14	NW_023666070.1	Un	3978559	3992404	+	n	13.0077
103219281	NOL6	0	nucleolar protein 6	nucleolar protein 6	932.948	-0.769075	0.116751	-6.58732	4.47821e-11	1.58863e-09	NW_023666038.1	Un	43680803	43693327	+	n	8.79898
119619846	LOC119619846	0	small nucleolar RNA SNORD79	0	77.856	-0.768347	0.246179	-3.12109	0.00180186	0.00740727	NW_023666055.1	Un	56888084	56888167	+	n	2.13034
103232813	HCFC1	0	host cell factor C1	host cell factor 1	5034.95	-0.768053	0.0986322	-7.78704	6.8595e-15	5.65293e-13	NW_023666065.1	Un	66242867	66267283	-	n	12.2477
103237895	CAMK1D	0	calcium/calmodulin dependent protein kinase ID	calcium/calmodulin-dependent protein kinase type 1D	77.4297	-0.76778	0.219248	-3.50188	0.000461983	0.00233682	NW_023666051.1	Un	17902236	18395258	+	n	2.63138
103221662	DAXX	0	death domain associated protein	death domain-associated protein 6	889.69	-0.767091	0.113265	-6.77253	1.26547e-11	5.30967e-10	NW_023666044.1	Un	33153333	33157792	-	n	9.27493
103235292	LOC103235292	TNNI3	troponin I, cardiac muscle	troponin I, cardiac muscle|troponin I3, cardiac type	10.7622	-0.766697	0.353571	-2.16844	0.0301251	0.0778813	NW_023666523.1	Un	444	2272	+	n	1.10857
119620915	LOC119620915	0	thymosin beta-4-like	thymosin beta-4-like	20.2467	-0.766096	0.328323	-2.33336	0.0196292	0.0548688	NW_023666065.1	Un	13995532	13996087	+	n	1.26067
119619856	LOC119619856	0	small nucleolar RNA SNORD44	0	67.8656	-0.766037	0.229517	-3.33761	0.00084503	0.00393841	NW_023666055.1	Un	56887290	56887351	+	n	2.40468
#N/A	TRNAD-GUC_1	#N/A	#N/A	#N/A	24.6875	-0.765599	0.344702	-2.22105	0.0263478	0.0699735	NW_023666037.1	#N/A	124992362	124992434	+	n	1.15507
103235362	LOC103235362	0	uncharacterized LOC103235362	0	57.3926	-0.764296	0.24013	-3.18284	0.00145838	0.00624965	NW_023666045.1	Un	1971216	1976554	+	n	2.20414
103248648	OAF	0	out at first homolog	out at first protein homolog	165.648	-0.76392	0.16574	-4.60915	4.04314e-06	3.90464e-05	NW_023666043.1	Un	14425827	14444899	-	n	4.40842
119621237	LOC119621237	0	small nucleolar RNA SNORA64/SNORA10 family	0	193.279	-0.76329	0.202559	-3.76824	0.000164403	0.000965274	NW_023666068.1	Un	29216001	29216135	+	n	3.01535
103233421	FOXC2	0	forkhead box C2	forkhead box protein C2	16.5181	-0.763047	0.335566	-2.27391	0.0229712	0.0624932	NW_023666047.1	Un	3750916	3753843	-	n	1.20417
103223463	ARHGAP8	0	Rho GTPase activating protein 8	rho GTPase-activating protein 8	12.3366	-0.762148	0.352034	-2.16498	0.0303891	0.0784009	NW_023666045.1	Un	98003491	98095642	-	n	1.10568
103242981	MGAT5B	0	alpha-1,6-mannosylglycoprotein 6-beta-N-acetylglucosaminyltransferase B	alpha-1,6-mannosylglycoprotein 6-beta-N-acetylglucosaminyltransferase B|mannosyl (alpha-1,6-)-glycoprotein beta-1,6-N-acetyl-glucosaminyltransferase, isozyme B	51.4327	-0.762093	0.248595	-3.0656	0.00217235	0.00866891	NW_023666077.1	Un	15483847	15564632	-	n	2.06204
103223351	RIN1	0	Ras and Rab interactor 1	ras and Rab interactor 1	199.798	-0.761388	0.168961	-4.50631	6.59662e-06	5.96555e-05	NW_023666038.1	Un	105221907	105226655	+	n	4.22435
103239595	PAXX	C12H9orf142	PAXX non-homologous end joining factor	protein PAXX	110.847	-0.76125	0.196155	-3.88085	0.000104091	0.000653831	NW_023666058.1	Un	4098760	4102845	+	n	3.18453
103215656	NOP56	0	NOP56 ribonucleoprotein	nucleolar protein 56	3727.18	-0.761153	0.0898988	-8.46678	2.52277e-17	3.1922e-15	NW_023666087.1	Un	299180	305383	-	n	14.4959
119619855	LOC119619855	0	small nucleolar RNA SNORD74	0	24.7024	-0.760933	0.314665	-2.41824	0.015596	0.0452887	NW_023666055.1	Un	56885593	56885673	+	n	1.34401
103215141	SLC1A3	0	solute carrier family 1 member 3	excitatory amino acid transporter 1	32.7372	-0.760069	0.29258	-2.59782	0.00938183	0.0298187	NW_023666071.1	Un	25803255	25886938	+	n	1.52551
103233694	MATK	0	megakaryocyte-associated tyrosine kinase	megakaryocyte-associated tyrosine-protein kinase	151.929	-0.760068	0.187898	-4.04511	5.22993e-05	0.000357106	NW_023666081.1	Un	4707783	4716456	+	n	3.4472
103220037	MTHFD2	0	methylenetetrahydrofolate dehydrogenase (NADP+ dependent) 2, methenyltetrahydrofolate cyclohydrolase	bifunctional methylenetetrahydrofolate dehydrogenase/cyclohydrolase, mitochondrial	1059.72	-0.759344	0.113395	-6.69645	2.1354e-11	8.4185e-10	NW_023666045.1	Un	79087247	79105477	+	n	9.07477
103246047	CSPG4	0	chondroitin sulfate proteoglycan 4	chondroitin sulfate proteoglycan 4	20.1514	-0.759257	0.320807	-2.36671	0.0179468	0.050892	NW_023666048.1	Un	133933355	133972969	-	n	1.29335
103235328	ZNF524	0	zinc finger protein 524	zinc finger protein 524	64.8585	-0.75843	0.258893	-2.92951	0.00339501	0.0126409	NW_023666045.1	Un	844907	848481	+	n	1.89822
119624526	LOC119624526	0	small nucleolar RNA SNORD14	0	7.34947	-0.758371	0.355908	-2.13081	0.0331051	0.084177	NW_023666038.1	Un	145326398	145326488	+	n	1.07481
119624611	LOC119624611	0	small nucleolar RNA SNORA57	0	790.192	-0.758143	0.159066	-4.76621	1.87724e-06	2.01384e-05	NW_023666038.1	Un	108575123	108575272	-	n	4.69598
119626078	LOC119626078	0	small nucleolar RNA SNORD19B	0	21.5527	-0.757667	0.320544	-2.36369	0.018094	0.0511982	NW_023666041.1	Un	152835680	152835764	-	n	1.29075
103220607	CAD	0	carbamoyl-phosphate synthetase 2, aspartate transcarbamylase, and dihydroorotase	CAD protein	5064.81	-0.757593	0.0969881	-7.81119	5.66502e-15	4.76633e-13	NW_023666045.1	Un	31756112	31783666	+	n	12.3218
103230060	KDM8	0	lysine demethylase 8	bifunctional peptidase and arginyl-hydroxylase JMJD5	57.2875	-0.757555	0.242801	-3.12006	0.00180811	0.00742371	NW_023666068.1	Un	4770482	4789136	-	n	2.12938
119618802	LOC119618802	0	uncharacterized LOC119618802	0	14.5009	-0.756915	0.34833	-2.17298	0.0297817	0.0772297	NW_023666051.1	Un	22176407	22178503	+	n	1.11222
103246513	CPLX1	0	complexin 1	complexin-1	215.702	-0.756815	0.153169	-4.94104	7.77075e-07	9.35401e-06	NW_023666051.1	Un	4341574	4386462	+	n	5.029
103222425	CXXC1	0	CXXC finger protein 1	CXXC-type zinc finger protein 1	936.3	-0.756795	0.118341	-6.39504	1.60502e-10	5.00829e-09	NW_023666050.1	Un	4815731	4821664	+	n	8.30031
103226388	LOC103226388	0	uncharacterized LOC103226388	0	71.8391	-0.756112	0.220846	-3.42371	0.000617723	0.00300448	NW_023666042.1	Un	69129591	69136709	+	n	2.52223
103232815	IRAK1	0	interleukin 1 receptor associated kinase 1	interleukin-1 receptor-associated kinase 1	4428.44	-0.756026	0.100609	-7.51452	5.71205e-14	4.06162e-12	NW_023666065.1	Un	66307275	66317037	-	n	11.3913
103242978	SEPTIN9	44083	septin 9	septin-9	1728.92	-0.755599	0.104157	-7.25444	4.03341e-13	2.41854e-11	NW_023666077.1	Un	14938472	15151219	-	n	10.6164
119624459	LOC119624459	0	uncharacterized LOC119624459	0	3.64349	-0.755491	0.334043	-2.26166	0.0237186	NA	NW_023666038.1	Un	115460646	115461205	+	n	#VALUE!
103239175	RBM19	0	RNA binding motif protein 19	probable RNA-binding protein 19	1299.85	-0.755297	0.103483	-7.29878	2.90399e-13	1.77442e-11	NW_023666037.1	Un	135876025	136017750	+	n	10.7509
103234013	IER2	0	immediate early response 2	immediate early response gene 2 protein	1999.93	-0.755142	0.105932	-7.12857	1.01414e-12	5.50584e-11	NW_023666074.1	Un	7945205	7948333	-	n	10.2592
103234840	TOMM40	0	translocase of outer mitochondrial membrane 40	mitochondrial import receptor subunit TOM40 homolog	1753.56	-0.754913	0.107808	-7.00236	2.51678e-12	1.25996e-10	NW_023666073.1	Un	17932847	17945135	+	n	9.89964
103243382	AOC3	0	amine oxidase copper containing 3	membrane primary amine oxidase	30.8434	-0.754853	0.291947	-2.58558	0.00972155	0.0306444	NW_023666077.1	Un	34225705	34232618	-	n	1.51365
103223711	LOC103223711	0	60S ribosomal protein L36-like	60S ribosomal protein L36-like	8.31301	-0.75227	0.357439	-2.10461	0.0353253	0.0886997	NW_023666038.1	Un	2266314	2266730	-	n	1.05208
119619312	LOC119619312	0	uncharacterized LOC119619312	0	25.901	-0.751244	0.306779	-2.44881	0.0143327	0.0421381	NW_023666054.1	Un	14737561	14738143	-	n	1.37532
103222024	H1-1	0	H1.1 linker histone, cluster member	histone H1.1	510.87	-0.751066	0.11609	-6.46969	9.82019e-11	3.22062e-09	NW_023666044.1	Un	25952656	25953597	-	n	8.49206
103221936	LOC103221936	0	histone H2A type 1-J	histone H2A type 1-J	1204.56	-0.750181	0.113421	-6.61414	3.73708e-11	1.35564e-09	NW_023666044.1	Un	27497094	27497615	-	n	8.86786
103221817	IER3	0	immediate early response 3	radiation-inducible immediate-early gene IEX-1	1953.73	-0.749971	0.110959	-6.75898	1.38968e-11	5.7706e-10	NW_023666044.1	Un	30437410	30438758	-	n	9.23878
103230105	PTPN14	0	protein tyrosine phosphatase non-receptor type 14	tyrosine-protein phosphatase non-receptor type 14	4653.02	-0.749484	0.0941654	-7.95922	1.7312e-15	1.61747e-13	NW_023666055.1	Un	15498132	15703629	+	n	12.7912
119627187	LOC119627187	0	uncharacterized LOC119627187	0	12.0382	-0.749074	0.355311	-2.10822	0.0350121	0.088092	NW_023666045.1	Un	20278340	20281623	+	n	1.05506
103233297	EXOC3L1	0	exocyst complex component 3 like 1	exocyst complex component 3-like protein	8.49026	-0.748474	0.357296	-2.09483	0.0361863	0.0903252	NW_023666047.1	Un	23017960	23024581	+	n	1.04419
103224860	LOC103224860	0	uncharacterized LOC103224860	0	147.134	-0.748423	0.182762	-4.09506	4.22056e-05	0.000297068	NW_023666033.1	Un	31593971	31597251	-	n	3.52714
103233621	KLF16	0	Kruppel like factor 16	Krueppel-like factor 16	585.163	-0.746724	0.124186	-6.01292	1.82208e-09	4.44997e-08	NW_023666081.1	Un	7159756	7170928	+	n	7.35164
103243654	BIRC5	0	baculoviral IAP repeat containing 5	baculoviral IAP repeat-containing protein 5	2565.51	-0.746498	0.0950584	-7.85305	4.06043e-15	3.58523e-13	NW_023666077.1	Un	41335706	41347619	+	n	12.4455
103243289	MAP3K14	0	mitogen-activated protein kinase kinase kinase 14	mitogen-activated protein kinase kinase kinase 14	735.789	-0.746438	0.115734	-6.44962	1.12128e-10	3.61827e-09	NW_023666077.1	Un	31837234	31890835	+	n	8.4415
103245936	LOC103245936	0	putative ribosome-binding factor A, mitochondrial	LOW QUALITY PROTEIN: putative ribosome-binding factor A, mitochondrial	8.04586	-0.746207	0.357476	-2.08743	0.0368493	0.0917096	NW_023666048.1	Un	89903681	89906260	-	n	1.03759
103229950	HIST3H2A	0	histone cluster 3, H2a	histone H2A type 3	442.551	-0.746104	0.140463	-5.31175	1.08576e-07	1.6478e-06	NW_023666055.1	Un	1158272	1159259	+	n	5.7831
103225017	CTPS1	0	CTP synthase 1	CTP synthase 1	1383.36	-0.745403	0.10433	-7.14466	9.02179e-13	4.94803e-11	NW_023666033.1	Un	24943246	24976031	+	n	10.3056
119622669	LOC119622669	0	probable H/ACA ribonucleoprotein complex subunit 1	probable H/ACA ribonucleoprotein complex subunit 1	9.85306	-0.745347	0.356753	-2.08925	0.036685	0.0913714	NW_023666037.1	Un	124736658	124772312	-	n	1.03919
103218651	GPRC5A	0	G protein-coupled receptor class C group 5 member A	retinoic acid-induced protein 3	487.839	-0.74495	0.120143	-6.20053	5.62725e-10	1.51221e-08	NW_023666069.1	Un	22498235	22519706	-	n	7.82039
103243717	BAHCC1	0	BAH domain and coiled-coil containing 1	BAH and coiled-coil domain-containing protein 1	331.714	-0.744907	0.142544	-5.22581	1.73392e-07	2.48565e-06	NW_023666077.1	Un	44718858	44789332	+	n	5.60456
103243664	USP36	0	ubiquitin specific peptidase 36	ubiquitin carboxyl-terminal hydrolase 36	1734.35	-0.744182	0.101239	-7.35076	1.9708e-13	1.24199e-11	NW_023666077.1	Un	41899621	41944511	-	n	10.9059
103219761	FGD3	0	FYVE, RhoGEF and PH domain containing 3	FYVE, RhoGEF and PH domain-containing protein 3	100.357	-0.743998	0.213443	-3.4857	0.000490858	0.00246349	NW_023666038.1	12	91609868	91696232	+	n	2.60845
103238030	LOC103238030	APBB1IP	amyloid beta precursor protein binding family B member 1 interacting protein	amyloid beta A4 precursor protein-binding family B member 1-interacting protein	212.109	-0.743992	0.157022	-4.73815	2.15683e-06	2.26094e-05	NW_023666051.1	Un	32109309	32240467	+	n	4.64571
119619793	LOC119619793	0	5S ribosomal RNA	0	11.8894	-0.743853	0.351791	-2.11448	0.0344745	0.0871073	NW_023666055.1	Un	67771920	67772039	+	n	1.05995
103223021	VPREB3	0	V-set pre-B cell surrogate light chain 3	pre-B lymphocyte protein 3|pre-B lymphocyte 3	3.75825	-0.743803	0.331829	-2.24153	0.0249918	NA	NW_023666100.1	Un	503741	505707	+	n	#VALUE!
119623684	LOC119623684	0	small nucleolar RNA U82P	0	7.50364	-0.74295	0.357592	-2.07765	0.037742	0.0936267	NW_023669081.1	Un	13229	13284	+	n	1.0286
103243360	ETV4	0	ETS variant transcription factor 4	ETS translocation variant 4|ETS variant 4	586.757	-0.742712	0.116777	-6.36011	2.01608e-10	6.03322e-09	NW_023666077.1	Un	33629815	33648805	+	n	8.21945
103220170	SLC19A1	0	solute carrier family 19 member 1	reduced folate transporter	282.75	-0.742673	0.150657	-4.92956	8.24137e-07	9.83943e-06	NW_023666054.1	Un	17449162	17496448	-	n	5.00703
103237524	LOC103237524	0	uncharacterized LOC103237524	0	167.455	-0.74172	0.165732	-4.47541	7.62635e-06	6.76728e-05	NW_023666039.1	Un	3673990	3685520	+	n	4.16959
103221613	FANCE	0	FA complementation group E	Fanconi anemia group E protein|Fanconi anemia complementation group E	450.507	-0.741486	0.125651	-5.90116	3.60954e-09	8.07874e-08	NW_023666044.1	Un	35365239	35377238	+	n	7.09266
103246953	ACTB	Beta-actin	actin beta	actin, cytoplasmic 1	52877.6	-0.741282	0.0873634	-8.48505	2.15633e-17	2.77218e-15	NW_023666090.1	Un	5777527	5781244	-	n	14.5572
103218838	ETS2	0	ETS proto-oncogene 2, transcription factor	protein C-ets-2	174.941	-0.741208	0.164047	-4.51826	6.2349e-06	5.69288e-05	NW_023666054.1	Un	10604411	10623391	+	n	4.24467
103241580	CLSTN2	0	calsyntenin 2	calsyntenin-2	816.978	-0.741096	0.11495	-6.4471	1.14013e-10	3.67172e-09	NW_023666041.1	Un	22955555	23588228	-	n	8.43513
103227725	GLYCTK	0	glycerate kinase	glycerate kinase	88.4722	-0.741031	0.208978	-3.54599	0.000391148	0.00202375	NW_023666041.1	Un	153247973	153253449	-	n	2.69384
103215068	LOC103215068	0	poly(rC)-binding protein 2-like	0	43.6366	-0.739103	0.261317	-2.82838	0.00467849	0.0165931	NW_023666064.1	Un	3196924	3198383	-	n	1.78007
103244654	HBEGF	0	heparin binding EGF like growth factor	proheparin-binding EGF-like growth factor	253.654	-0.738719	0.14707	-5.02291	5.08951e-07	6.42991e-06	NW_023666034.1	Un	34887897	34902819	+	n	5.1918
103216426	NOLC1	0	nucleolar and coiled-body phosphoprotein 1	nucleolar and coiled-body phosphoprotein 1	2687.35	-0.7387	0.0950808	-7.76918	7.89963e-15	6.37925e-13	NW_023666048.1	Un	56284097	56296047	+	n	12.1952
103242340	ALOXE3	0	arachidonate lipoxygenase 3	hydroperoxide isomerase ALOXE3	85.4658	-0.738301	0.236341	-3.12388	0.00178482	0.00735624	NW_023666059.1	Un	13904094	13926227	+	n	2.13334
103245192	STK10	0	serine/threonine kinase 10	serine/threonine-protein kinase 10	1582.63	-0.738119	0.10455	-7.05995	1.66568e-12	8.65139e-11	NW_023666034.1	Un	4279130	4430618	+	n	10.0629
103241328	LOC103241328	0	protein SET	protein SET	10.2631	-0.737947	0.355446	-2.07612	0.0378832	0.0939191	NW_023666080.1	Un	2608570	2610152	-	n	1.02725
119628258	LOC119628258	0	U5 spliceosomal RNA	0	197.161	-0.737602	0.192529	-3.83113	0.000127558	0.000777933	NW_023666048.1	Un	123163351	123163467	+	n	3.10906
119623118	LOC119623118	0	tenascin-X-like	tenascin-X-like	11.6825	-0.737401	0.352641	-2.09108	0.0365207	0.0910063	NW_023666402.1	Un	68089	70592	+	n	1.04093
103247151	LOC103247151	0	uncharacterized LOC103247151	0	32.7994	-0.737371	0.287241	-2.56708	0.0102559	0.0320148	NW_023666085.1	Un	3247431	3253598	+	n	1.49465
103246870	LOC103246870	0	leydig cell tumor 10 kDa protein homolog	leydig cell tumor 10 kDa protein homolog	114.704	-0.73702	0.206768	-3.56448	0.000364576	0.00190342	NW_023666090.1	Un	2333311	2341780	-	n	2.72046
103229926	CKB	0	creatine kinase B	creatine kinase B-type	1026.42	-0.736424	0.113623	-6.48127	9.09546e-11	3.01369e-09	NW_023666053.1	24	68763837	68767259	-	n	8.5209
119627373	LOC119627373	0	U6 spliceosomal RNA	0	10.9925	-0.735737	0.353352	-2.08216	0.0373274	0.0927558	NW_023666045.1	Un	30549430	30549537	+	n	1.03266
103235097	LOC103235097	0	uncharacterized LOC103235097	uncharacterized LOC105372440 homolog	316.403	-0.735349	0.14208	-5.17561	2.27162e-07	3.15514e-06	NW_023666073.1	Un	23854231	23873914	-	n	5.50098
103244928	LOC103244928	NUDCD2	nudC domain-containing protein 2	nudC domain-containing protein 2|NudC domain containing 2	26.8817	-0.735211	0.307683	-2.38951	0.016871	0.0482843	NW_023666574.1	Un	37803	44852	+	n	1.31619
119621929	LOC119621929	0	uncharacterized LOC119621929	0	12.4242	-0.734618	0.354739	-2.07087	0.0383711	0.0948799	NW_023666075.1	Un	6217119	6240244	+	n	1.02283
#N/A	TRNAL-CAG_1	#N/A	#N/A	#N/A	11.0483	-0.734451	0.354854	-2.06972	0.0384781	0.095042	NW_023666038.1	#N/A	1597746	1597829	-	n	1.02208
103242535	MAP2K3	0	mitogen-activated protein kinase kinase 3	dual specificity mitogen-activated protein kinase kinase 3	973.121	-0.734049	0.107307	-6.84067	7.88237e-12	3.5284e-10	NW_023666059.1	Un	1327044	1358833	-	n	9.45242
103243710	BAIAP2	0	BAR/IMD domain containing adaptor protein 2	brain-specific angiogenesis inhibitor 1-associated protein 2|BAI1 associated protein 2	565.557	-0.73381	0.119272	-6.1524	7.6318e-10	2.02716e-08	NW_023666077.1	Un	44357901	44435870	+	n	7.69311
103239803	COQ4	0	coenzyme Q4	ubiquinone biosynthesis protein COQ4 homolog, mitochondrial	527.847	-0.733131	0.12369	-5.92717	3.08195e-09	7.04509e-08	NW_023666079.1	Un	6427969	6439513	+	n	7.15211
103231039	LOC103231039	0	40S ribosomal protein S15-like	40S ribosomal protein S15-like	8.91545	-0.73308	0.357341	-2.05148	0.0402199	0.098561	NW_023666055.1	Un	58944819	58945345	-	n	1.00629
103227297	LOC103227297	0	prothymosin alpha-like	prothymosin alpha-like	27.0023	-0.732468	0.31588	-2.31881	0.0204051	0.0566144	NW_023666072.1	Un	20922880	20923701	+	n	1.24707
103239294	PSMD9	0	proteasome 26S subunit, non-ATPase 9	26S proteasome non-ATPase regulatory subunit 9	243.278	-0.732136	0.156236	-4.68609	2.7848e-06	2.83598e-05	NW_023666136.1	Un	74713	104852	+	n	4.5473
119623750	LOC119623750	0	histone-binding protein RBBP4-like	histone-binding protein RBBP4-like	99.352	-0.731676	0.213792	-3.42237	0.000620771	0.00301657	NW_023669952.1	Un	1904	2917	-	n	2.52049
119627958	LOC119627958	0	uncharacterized LOC119627958	0	75.1814	-0.730962	0.239702	-3.04946	0.00229251	0.00907182	NW_023666048.1	Un	51931803	51936504	+	n	2.04231
103233883	PPAN	0	peter pan homolog	suppressor of SWI4 1 homolog	628.264	-0.730534	0.128746	-5.67422	1.39326e-08	2.70734e-07	NW_023666074.1	Un	10881175	10886290	-	n	6.56746
103242783	DUSP14	0	dual specificity phosphatase 14	dual specificity protein phosphatase 14	429.954	-0.730373	0.135311	-5.39775	6.74834e-08	1.10097e-06	NW_023666077.1	Un	992376	1015740	-	n	5.95822
103225134	LOC103225134	0	actin, cytoplasmic 1-like	0	19.2204	-0.72987	0.329266	-2.21666	0.0266463	0.0705911	NW_023666033.1	Un	19361898	19363644	+	n	1.15125
103244712	SPRY4	0	sprouty RTK signaling antagonist 4	protein sprouty homolog 4	106.591	-0.729525	0.198877	-3.66823	0.000244236	0.00135099	NW_023666034.1	Un	32902674	32917563	+	n	2.86935
103245815	GCHFR	0	GTP cyclohydrolase I feedback regulator	GTP cyclohydrolase 1 feedback regulatory protein	276.564	-0.729403	0.13917	-5.24109	1.5963e-07	2.3194e-06	NW_023666048.1	Un	98738151	98742564	+	n	5.63462
103243016	EVPL	0	envoplakin	envoplakin	62.5255	-0.727874	0.248352	-2.93082	0.00338071	0.0125993	NW_023666077.1	Un	16406638	16429324	+	n	1.89966
103237952	VIM	0	vimentin	vimentin	17762	-0.726925	0.0910355	-7.98507	1.40439e-15	1.33542e-13	NW_023666051.1	Un	22821092	22830717	+	n	12.8744
103225483	MRTO4	0	MRT4 homolog, ribosome maturation factor	mRNA turnover protein 4 homolog	613.951	-0.726252	0.115747	-6.27445	3.50869e-10	9.89203e-09	NW_023666033.1	Un	2849825	2857329	+	n	8.00471
103232822	FLNA	0	filamin A	filamin-A	44893	-0.725728	0.0907386	-7.998	1.26459e-15	1.21688e-13	NW_023666065.1	Un	66586881	66613103	+	n	12.9148
103230325	NAV1	0	neuron navigator 1	neuron navigator 1	512.005	-0.725612	0.124295	-5.83783	5.28841e-09	1.15312e-07	NW_023666055.1	Un	28373530	28668885	-	n	6.93813
103222013	H1-4	0	H1.4 linker histone, cluster member	histone H1.4	10024.2	-0.725429	0.094817	-7.65084	1.99677e-14	1.49247e-12	NW_023666044.1	Un	26091254	26092058	+	n	11.8261
103223964	S100A6	0	S100 calcium binding protein A6	protein S100-A6	6468.03	-0.725391	0.113307	-6.40199	1.53366e-10	4.83254e-09	NW_023666038.1	Un	9659198	9660869	+	n	8.31582
103229629	SYNE3	0	spectrin repeat containing nuclear envelope family member 3	nesprin-3	7.07948	-0.725139	0.357373	-2.02908	0.04245	0.102845	NW_023666053.1	Un	60444671	60546351	-	n	0.987816
119625238	LOC119625238	0	histone H3.3A-like	histone H3.3A-like	51.1531	-0.725003	0.302777	-2.39451	0.0166426	0.0477621	NW_023666040.1	Un	64360405	64360907	+	n	1.32092
103216677	MMP21	0	matrix metallopeptidase 21	matrix metalloproteinase-21	4.45135	-0.724777	0.344585	-2.10333	0.0354367	NA	NW_023666048.1	Un	79745653	79757667	-	n	#VALUE!
#N/A	TRNAA-CGC_3	#N/A	#N/A	#N/A	11.941	-0.72471	0.35593	-2.0361	0.04174	0.101596	NW_023666044.1	#N/A	28384688	28384760	-	n	0.993123
103214906	TRIP13	0	thyroid hormone receptor interactor 13	pachytene checkpoint protein 2 homolog	613.549	-0.724685	0.122756	-5.90344	3.55989e-09	7.97872e-08	NW_023666054.1	Un	35288651	35311359	+	n	7.09807
119627918	LOC119627918	0	uncharacterized LOC119627918	0	653.368	-0.72402	0.120407	-6.01312	1.81983e-09	4.44997e-08	NW_023666048.1	Un	19929999	19933741	-	n	7.35164
119623785	LOC119623785	0	protein ZNF783-like	protein ZNF783-like|zinc finger protein 746-like	8.33139	-0.723164	0.357442	-2.02316	0.0430565	0.104142	NW_023670625.1	Un	16	2744	-	n	0.982375
#N/A	TRNAT-AGU_4	#N/A	#N/A	#N/A	25.4114	-0.72226	0.316934	-2.2789	0.0226731	0.0618602	NW_023666044.1	#N/A	28416253	28416327	+	n	1.20859
103227614	IMPDH2	0	inosine monophosphate dehydrogenase 2	inosine-5'-monophosphate dehydrogenase 2	2477.24	-0.722226	0.0987095	-7.31668	2.54178e-13	1.57102e-11	NW_023666041.1	Un	156652324	156657621	+	n	10.8038
103242213	PFN1	0	profilin 1	profilin-1	4911.47	-0.72205	0.105073	-6.8719	6.33511e-12	2.90043e-10	NW_023666059.1	Un	17203581	17206997	+	n	9.53754
103246950	BAIAP2L1	0	BAR/IMD domain containing adaptor protein 2 like 1	brain-specific angiogenesis inhibitor 1-associated protein 2-like protein 1|BAI1 associated protein 2 like 1	767.91	-0.721639	0.106227	-6.79336	1.09552e-11	4.71983e-10	NW_023666070.1	Un	1199984	1311915	-	n	9.32607
103223321	TOMM22	0	translocase of outer mitochondrial membrane 22	mitochondrial import receptor subunit TOM22 homolog	1113.22	-0.721601	0.114988	-6.27546	3.48603e-10	9.85292e-09	NW_023666045.1	Un	104411153	104414022	-	n	8.00643
#N/A	TRNAI-UAU_5	#N/A	#N/A	#N/A	2.31254	-0.721531	0.293358	-2.45956	0.0139108	NA	NW_023666073.1	#N/A	12038004	12038097	-	n	#VALUE!
119624049	LOC119624049	0	small nucleolar RNA SNORA24	0	46.619	-0.721026	0.264803	-2.72288	0.00647151	0.0218573	NW_023666037.1	Un	44858674	44858805	+	n	1.6604
103241063	DUSP2	0	dual specificity phosphatase 2	dual specificity protein phosphatase 2	22.0293	-0.720191	0.322525	-2.23298	0.0255501	0.068245	NW_023666041.1	Un	168001719	168004581	-	n	1.16593
103236487	LOC103236487	0	nucleophosmin-like	nucleophosmin-like|nucleophosmin pseudogene	52.936	-0.720061	0.280622	-2.56594	0.0102896	0.0321012	NW_023666056.1	1	30666745	30668062	+	n	1.49348
103218576	TMEM52B	0	transmembrane protein 52B	transmembrane protein 52B	70.3837	-0.719874	0.224703	-3.20367	0.00135686	0.00588999	NW_023666089.1	Un	2130941	2142089	+	n	2.22989
119620208	LOC119620208	0	small nucleolar RNA SNORA17	0	16.7307	-0.71979	0.340222	-2.11565	0.0343747	0.0868966	NW_023666058.1	Un	3804751	3804883	-	n	1.061
103223170	PES1	0	pescadillo ribosomal biogenesis factor 1	pescadillo homolog	1187.6	-0.71961	0.106794	-6.73829	1.60259e-11	6.55307e-10	NW_023666045.1	Un	112664118	112680080	+	n	9.18356
103233067	ADGRG3	0	adhesion G protein-coupled receptor G3	adhesion G protein-coupled receptor G3	3.95711	-0.718637	0.326275	-2.20255	0.0276267	NA	NW_023666047.1	Un	32577306	32599320	-	n	#VALUE!
103220822	ODC1	0	ornithine decarboxylase 1	ornithine decarboxylase	2723.16	-0.717972	0.106738	-6.72648	1.73821e-11	7.05378e-10	NW_023666045.1	Un	15117434	15125604	-	n	9.15158
103237975	LOC103237975	0	ubiquitin-conjugating enzyme E2 variant 1-like	ubiquitin-conjugating enzyme E2 variant 1-like	55.8371	-0.717477	0.249933	-2.87068	0.00409592	0.0148047	NW_023666052.1	Un	34022208	34024097	+	n	1.8296
103223831	NES	0	nestin	nestin	97.4718	-0.717354	0.198003	-3.62294	0.000291272	0.00157177	NW_023666038.1	Un	6480915	6489509	+	n	2.80361
103237242	KLF10	0	Kruppel like factor 10	Krueppel-like factor 10	1402.92	-0.717052	0.100059	-7.1663	7.70491e-13	4.29923e-11	NW_023666039.1	Un	43100547	43107671	+	n	10.3666
103216205	PAPSS2	0	3'-phosphoadenosine 5'-phosphosulfate synthase 2	bifunctional 3'-phosphoadenosine 5'-phosphosulfate synthase 2	157.665	-0.717036	0.175339	-4.08944	4.32419e-05	0.000303051	NW_023666048.1	Un	41763493	41853076	+	n	3.51848
119622185	LOC119622185	0	uncharacterized LOC119622185	0	22.2063	-0.716709	0.314091	-2.28185	0.0224983	0.0614355	NW_023666077.1	Un	46522460	46526393	-	n	1.21158
103230181	CUNH1orf116	C25H1orf116	chromosome unknown C1orf116 homolog	specifically androgen-regulated gene protein	38.7728	-0.716235	0.288933	-2.4789	0.013179	0.0394129	NW_023666055.1	Un	22968545	22979640	+	n	1.40436
103241405	LOC103241405	0	schwannomin-interacting protein 1	IQCJ-SCHIP1 readthrough transcript protein|schwannomin-interacting protein 1	387.654	-0.716086	0.128956	-5.55297	2.80853e-08	5.08828e-07	NW_023666041.1	Un	3509540	4324917	-	n	6.29343
119625577	LOC119625577	0	U2 spliceosomal RNA	0	56.2012	-0.715942	0.295971	-2.41896	0.0155648	0.0452062	NW_023666040.1	Un	190146734	190146925	-	n	1.3448
103225084	YRDC	0	yrdC N6-threonylcarbamoyltransferase domain containing	yrdC domain-containing protein, mitochondrial	163.758	-0.715842	0.163784	-4.37064	1.23881e-05	0.000102617	NW_023666033.1	Un	21752476	21757362	-	n	3.98878
103228784	BMERB1	C5H16orf45	bMERB domain containing 1	bMERB domain-containing protein 1	9.60858	-0.715395	0.35595	-2.00982	0.0444505	0.106794	NW_023666068.1	Un	15440390	15607435	-	n	0.971454
119622635	LOC119622635	0	small nucleolar RNA SNORD57	0	37.2635	-0.715374	0.287649	-2.48697	0.0128837	0.0386955	NW_023666087.1	Un	300580	300653	-	n	1.41234
103232234	GPT2	0	glutamic--pyruvic transaminase 2	alanine aminotransferase 2	641.385	-0.714106	0.115618	-6.17643	6.55679e-10	1.75321e-08	NW_023666047.1	Un	43782467	43830157	-	n	7.75617
119620136	LOC119620136	0	small nucleolar RNA SNORD102	0	72.2215	-0.714011	0.243367	-2.93389	0.0033474	0.0125099	NW_023666057.1	Un	37953731	37953803	-	n	1.90274
119619939	LOC119619939	0	uncharacterized LOC119619939	0	8.35144	-0.713897	0.357604	-1.99633	0.0458976	0.109481	NW_023666056.1	Un	189028	190095	+	n	0.960661
119619853	LOC119619853	0	small nucleolar RNA SNORD47	0	10.5917	-0.713	0.354589	-2.01078	0.044349	0.10661	NW_023666055.1	Un	56889082	56889159	+	n	0.972202
119623700	LOC119623700	0	pyruvate kinase PKM-like	pyruvate kinase PKM-like	21.718	-0.712855	0.322102	-2.21313	0.0268885	0.0710753	NW_023669266.1	Un	1981	4302	+	n	1.14828
103220567	TOGARAM2	FAM179A	TOG array regulator of axonemal microtubules 2	TOG array regulator of axonemal microtubules protein 2|family with sequence similarity 179 member A	391.524	-0.71225	0.137135	-5.19378	2.06069e-07	2.88964e-06	NW_023666045.1	Un	33511662	33582299	+	n	5.53916
103246596	LOC103246596	0	high mobility group protein HMG-I/HMG-Y-like	0	9.90115	-0.711637	0.355923	-1.99941	0.0455638	0.10883	NW_023666070.1	Un	13903940	13905591	+	n	0.96325
119625193	LOC119625193	0	60S ribosomal protein L23a	60S ribosomal protein L23a	15.2588	-0.711628	0.34815	-2.04403	0.0409506	0.0999509	NW_023666040.1	Un	15314875	15315410	+	n	1.00021
103233501	LOC103233501	0	AFG3-like protein 1	LOW QUALITY PROTEIN: AFG3-like protein 1	305.916	-0.711617	0.146988	-4.84131	1.28986e-06	1.4537e-05	NW_023666047.1	Un	89622	120545	-	n	4.83753
103229780	INF2	0	inverted formin 2	inverted formin-2|inverted formin, FH2 and WH2 domain containing	2410.08	-0.711443	0.107431	-6.62233	3.53591e-11	1.29435e-09	NW_023666053.1	Un	70049677	70080143	+	n	8.88795
103249037	SHISA2	0	shisa family member 2	protein shisa-2 homolog	46.7058	-0.710651	0.266596	-2.66565	0.00768403	0.0252572	NW_023666057.1	Un	39029375	39035890	+	n	1.59762
119626781	LOC119626781	0	uncharacterized LOC119626781	0	7.75045	-0.710476	0.356604	-1.99234	0.0463336	0.110308	NW_023666044.1	Un	4953842	4957631	+	n	0.957392
103242078	GEMIN4	0	gem nuclear organelle associated protein 4	gem-associated protein 4	593.613	-0.709936	0.123794	-5.73481	9.76204e-09	1.9708e-07	NW_023666059.1	Un	21583565	21590997	+	n	6.70536
103233974	CSKMT	METTL12	citrate synthase lysine methyltransferase	citrate synthase-lysine N-methyltransferase CSKMT, mitochondrial|methyltransferase like 12	413.44	-0.709812	0.141743	-5.00774	5.50732e-07	6.90349e-06	NW_023666038.1	Un	108573620	108575422	-	n	5.16093
103243734	ARHGDIA	0	Rho GDP dissociation inhibitor alpha	rho GDP-dissociation inhibitor 1	3036.61	-0.709765	0.111061	-6.39079	1.65029e-10	5.12963e-09	NW_023666077.1	Un	45193458	45197177	-	n	8.28991
103223959	S100A16	0	S100 calcium binding protein A16	protein S100-A16	2094.2	-0.709109	0.104646	-6.77624	1.23348e-11	5.21148e-10	NW_023666038.1	Un	9569259	9575464	+	n	9.28304
103241347	LOC103241347	0	peptidyl-prolyl cis-trans isomerase A-like	peptidyl-prolyl cis-trans isomerase A-like	10.0884	-0.709108	0.355389	-1.9953	0.0460102	0.109652	NW_023666080.1	Un	1733052	1733616	-	n	0.959983
103237616	BOP1	0	BOP1 ribosomal biogenesis factor	ribosome biogenesis protein BOP1|block of proliferation 1	1743.27	-0.708995	0.107714	-6.58222	4.63491e-11	1.6334e-09	NW_023666039.1	Un	1360978	1392558	+	n	8.78691
103239435	NOC4L	0	nucleolar complex associated 4 homolog	nucleolar complex protein 4 homolog	590.838	-0.707636	0.129331	-5.47151	4.46229e-08	7.66122e-07	NW_023666037.1	Un	117414972	117421354	-	n	6.1157
103217002	LOC103217002	0	pyruvate kinase PKM	pyruvate kinase PKM	978.739	-0.707548	0.113279	-6.24604	4.20982e-10	1.17045e-08	NW_023666041.1	Un	159296597	159298935	-	n	7.93165
119621563	LOC119621563	0	uncharacterized LOC119621563	0	19.7967	-0.707415	0.322665	-2.19241	0.0283498	0.0742352	NW_023666072.1	Un	21335540	21336045	+	n	1.12939
103224950	SLC6A9	0	solute carrier family 6 member 9	sodium- and chloride-dependent glycine transporter 1	12.9308	-0.706897	0.350171	-2.01872	0.0435162	0.105064	NW_023666033.1	Un	28117913	28153448	-	n	0.978546
103247198	LOC103247198	0	eukaryotic translation initiation factor 3 subunit F-like	0	3.21816	-0.705725	0.319863	-2.20634	0.0273604	NA	NW_023666088.1	Un	3174033	3175298	+	n	#VALUE!
119624696	LOC119624696	0	U2 spliceosomal RNA	0	872.467	-0.705476	0.272671	-2.58728	0.00967378	0.0305462	NW_023666038.1	Un	108403994	108404185	+	n	1.51504
103234026	MTA2	0	metastasis associated 1 family member 2	metastasis-associated protein MTA2	2179.98	-0.705287	0.0984369	-7.16486	7.7865e-13	4.32973e-11	NW_023666038.1	Un	108638064	108647287	+	n	10.3635
119621377	LOC119621377	0	uncharacterized LOC119621377	0	123.143	-0.704713	0.18927	-3.72332	0.000196624	0.00112526	NW_023666070.1	Un	6124782	6126916	-	n	2.94875
119627026	TRNAL-CAA	0	transfer RNA leucine (anticodon CAA)	0	58.61	-0.704641	0.25823	-2.72874	0.00635775	0.0215389	NW_023666044.1	Un	27282612	27282719	-	n	1.66678
103239499	PA2G4	0	proliferation-associated 2G4	proliferation-associated protein 2G4	3129.84	-0.704037	0.0988266	-7.12396	1.04872e-12	5.63641e-11	NW_023666037.1	Un	193930132	193940436	-	n	10.249
103242054	RFTN1	0	raftlin, lipid raft linker 1	raftlin	271.139	-0.703987	0.152362	-4.62048	3.82856e-06	3.71977e-05	NW_023666041.1	Y	34169256	34371665	-	n	4.42948
103238558	SHMT2	0	serine hydroxymethyltransferase 2	serine hydroxymethyltransferase, mitochondrial	1447	-0.70397	0.116714	-6.03158	1.6236e-09	4.00788e-08	NW_023666037.1	Un	192825669	192831284	-	n	7.39709
103221259	RPL22L1	0	ribosomal protein L22 like 1	60S ribosomal protein L22-like 1	873.252	-0.703787	0.104778	-6.71693	1.85587e-11	7.47464e-10	NW_023666063.1	Un	27347527	27351697	+	n	9.12641
103233564	WDR18	0	WD repeat domain 18	WD repeat-containing protein 18	418.81	-0.703593	0.134896	-5.2158	1.83021e-07	2.60279e-06	NW_023666081.1	Un	8169117	8179505	-	n	5.58456
103243369	CCDC200	0	coiled-coil domain containing 200	coiled-coil domain-containing protein 200	21.9002	-0.703118	0.317818	-2.21233	0.026944	0.0711686	NW_023666077.1	Un	33860313	33884789	+	n	1.14771
103234002	FARSA	0	phenylalanyl-tRNA synthetase subunit alpha	phenylalanine--tRNA ligase alpha subunit|phenylalanyl-tRNA synthetase alpha subunit	852.408	-0.702232	0.119232	-5.8896	3.87123e-09	8.64038e-08	NW_023666074.1	Un	8173867	8185230	+	n	7.06347
119620184	LOC119620184	0	alcohol dehydrogenase class-3-like	alcohol dehydrogenase class-3-like	14.1453	-0.701817	0.341509	-2.05504	0.0398748	0.0978451	NW_023666058.1	Un	17839409	17840825	-	n	1.00946
103221823	PPP1R18	0	protein phosphatase 1 regulatory subunit 18	phostensin	555.989	-0.700733	0.128966	-5.43347	5.52692e-08	9.26148e-07	NW_023666044.1	Un	30373562	30385064	-	n	6.03332
103234991	SIRT3	0	sirtuin 3	NAD-dependent protein deacetylase sirtuin-3, mitochondrial	186.415	-0.700045	0.161187	-4.34307	1.40507e-05	0.000114501	NW_023666038.1	Un	97040656	97063458	-	n	3.94119
103226649	LOC103226649	0	uncharacterized LOC103226649	0	290.751	-0.699902	0.158415	-4.41815	9.95475e-06	8.48662e-05	NW_023666068.1	Un	29011134	29011715	+	n	4.07127
119626064	LOC119626064	0	small nucleolar RNA SNORA7	0	3.75529	-0.699799	0.327284	-2.13821	0.0325001	NA	NW_023666041.1	Un	117673216	117673355	+	n	#VALUE!
103234748	RPS19	0	ribosomal protein S19	40S ribosomal protein S19	4527.03	-0.699576	0.0940059	-7.44183	9.93034e-14	6.6216e-12	NW_023666073.1	Un	14302604	14313949	+	n	11.179
119625807	LOC119625807	0	p53 apoptosis effector related to PMP-22-like	p53 apoptosis effector related to PMP-22-like	23.387	-0.699083	0.316694	-2.20744	0.0272833	0.0719467	NW_023666041.1	Un	59728019	59740783	-	n	1.14299
103238230	LOC103238230	0	elongation factor 1-gamma-like	0	21.0575	-0.698786	0.326203	-2.14218	0.032179	0.0822647	NW_023666037.1	Un	201529356	201530769	-	n	1.08479
103234976	GRWD1	0	glutamate rich WD repeat containing 1	glutamate-rich WD repeat-containing protein 1	779.867	-0.698374	0.120117	-5.81411	6.09573e-09	1.30437e-07	NW_023666073.1	Un	21490623	21500122	+	n	6.8846
103219608	PCSK5	0	proprotein convertase subtilisin/kexin type 5	proprotein convertase subtilisin/kexin type 5	543.474	-0.698243	0.126037	-5.53997	3.02526e-08	5.42589e-07	NW_023666038.1	Un	75357151	75822509	+	n	6.26553
103242124	DPH1	0	diphthamide biosynthesis 1	2-(3-amino-3-carboxypropyl)histidine synthase subunit 1	104.44	-0.69822	0.220488	-3.1667	0.00154179	0.00652062	NW_023666059.1	Un	20283483	20297161	-	n	2.18571
103246831	FSCN1	0	fascin actin-bundling protein 1	fascin	887.931	-0.697611	0.110385	-6.31978	2.61942e-10	7.61195e-09	NW_023666090.1	Un	5849806	5864040	+	n	8.1185
103222808	TUBB6	0	tubulin beta 6 class V	tubulin beta-6 chain	4102.25	-0.696709	0.105691	-6.59196	4.34056e-11	1.54662e-09	NW_023666050.1	Un	45896633	45918689	+	n	8.81062
103244794	TCOF1	0	treacle ribosome biogenesis factor 1	treacle protein	2725.37	-0.696572	0.0989096	-7.04251	1.88802e-12	9.66256e-11	NW_023666034.1	Un	24708560	24750040	-	n	10.0149
119620164	LOC119620164	0	guanine nucleotide exchange factor VAV2-like	guanine nucleotide exchange factor VAV2-like	162.806	-0.696561	0.17988	-3.87237	0.000107784	0.000674227	NW_023666058.1	Un	882749	938792	-	n	3.17119
103223743	TAGLN2	0	transgelin 2	transgelin-2	5613.92	-0.696185	0.0933669	-7.45644	8.88904e-14	6.05284e-12	NW_023666038.1	Un	3083163	3090625	+	n	11.218
103234317	POLRMT	0	RNA polymerase mitochondrial	DNA-directed RNA polymerase, mitochondrial|polymerase (RNA) mitochondrial (DNA directed)	1705.73	-0.695434	0.112029	-6.20762	5.37931e-10	1.45287e-08	NW_023666081.1	Un	8607263	8626573	+	n	7.83777
103239161	DDX54	0	DEAD-box helicase 54	ATP-dependent RNA helicase DDX54	1872.57	-0.694906	0.104421	-6.65485	2.83596e-11	1.0673e-09	NW_023666037.1	Un	136661012	136687963	+	n	8.97171
103231267	ZNF668	0	zinc finger protein 668	zinc finger protein 668	172.476	-0.694748	0.172601	-4.02518	5.69328e-05	0.000383932	NW_023666068.1	Un	1706069	1718532	+	n	3.41575
103246052	LOC103246052	0	prohibitin-like	prohibitin-like	6.37325	-0.693123	0.35638	-1.9449	0.0517869	0.120175	NW_023666054.1	Un	37904235	37905265	+	n	0.920184
103239688	SURF2	0	surfeit 2	surfeit locus protein 2	373.259	-0.692974	0.147579	-4.69562	2.65804e-06	2.71549e-05	NW_023666058.1	Un	208149	213120	+	n	4.56615
103238262	TUBA1C	0	tubulin alpha 1c	tubulin alpha-1C chain	7691.78	-0.692923	0.0981585	-7.05923	1.67429e-12	8.65139e-11	NW_023666037.1	Un	200627194	200635303	-	n	10.0629
103235461	TRIM28	0	tripartite motif containing 28	transcription intermediary factor 1-beta	6853.86	-0.692862	0.09942	-6.96905	3.19096e-12	1.5539e-10	NW_023666045.1	Un	4125653	4132206	+	n	9.80858
103235392	ZNF304	0	zinc finger protein 304	zinc finger protein 304	117.202	-0.691959	0.188273	-3.6753	0.000237569	0.00132147	NW_023666045.1	Un	2840031	2848428	+	n	2.87894
103234589	PRPF19	0	pre-mRNA processing factor 19	pre-mRNA-processing factor 19	1905.17	-0.691705	0.0978923	-7.06598	1.59484e-12	8.34824e-11	NW_023666038.1	Un	110310290	110326283	+	n	10.0784
#N/A	TRNAL-UAA_2	#N/A	#N/A	#N/A	104.028	-0.691633	0.225967	-3.06077	0.00220769	0.00878809	NW_023666044.1	#N/A	26919844	26919927	+	n	2.05611
103233747	DUS3L	0	dihydrouridine synthase 3 like	tRNA-dihydrouridine(47) synthase [NAD(P)(+)]-like	148.428	-0.69122	0.187301	-3.69041	0.000223891	0.00125276	NW_023666081.1	Un	2627455	2630452	-	n	2.90213
103238373	KRT8	0	keratin 8	keratin, type II cytoskeletal 8	18241.9	-0.690843	0.0952625	-7.25199	4.10683e-13	2.44433e-11	NW_023666037.1	Un	197035943	197043662	+	n	10.6118
103244666	TMCO6	0	transmembrane and coiled-coil domains 6	transmembrane and coiled-coil domain-containing protein 6	316.943	-0.690728	0.140089	-4.93064	8.19612e-07	9.79268e-06	NW_023666034.1	Un	34605997	34611962	-	n	5.0091
103241250	LOC103241250	0	uncharacterized LOC103241250	0	12.0625	-0.690556	0.354148	-1.94991	0.0511872	0.119095	NW_023666080.1	Un	5445679	5448103	+	n	0.924105
103234232	LOC103234232	0	40S ribosomal protein S15a-like	40S ribosomal protein S15a-like	48.1537	-0.690185	0.256928	-2.6863	0.00722479	0.0239732	NW_023666074.1	Un	1449030	1449501	-	n	1.62027
119620255	LOC119620255	0	uncharacterized LOC119620255	0	80.1144	-0.688794	0.219115	-3.14352	0.00166927	0.00695854	NW_023666059.1	Un	19914772	19924708	+	n	2.15748
103227804	FLNB	0	filamin B	filamin-B	10556.9	-0.687763	0.0878	-7.83329	4.75262e-15	4.0842e-13	NW_023666041.1	Un	147393313	147556732	-	n	12.3889
119626636	LOC119626636	0	small nucleolar RNA SNORA8	0	130.067	-0.687239	0.216274	-3.17762	0.00148488	0.0063328	NW_023666043.1	Un	40816569	40816708	+	n	2.1984
103221666	WDR46	0	WD repeat domain 46	WD repeat-containing protein 46	1170.81	-0.685952	0.108279	-6.33506	2.37253e-10	6.98289e-09	NW_023666044.1	Un	33114051	33124178	-	n	8.15596
103228113	PLXNA1	0	plexin A1	plexin-A1	2756.66	-0.685404	0.0954249	-7.18265	6.8373e-13	3.8418e-11	NW_023666041.1	Un	112277638	112332742	+	n	10.4155
103234526	ETV2	0	ETS variant transcription factor 2	ETS translocation variant 2|ETS variant 2	13.895	-0.685326	0.348405	-1.96704	0.0491787	0.115356	NW_023666073.1	Un	8348215	8351726	+	n	0.937961
103238208	HDAC7	0	histone deacetylase 7	histone deacetylase 7	668.886	-0.685296	0.120683	-5.67848	1.35899e-08	2.65036e-07	NW_023666037.1	Un	202340867	202378940	+	n	6.5767
103223156	LIF	0	LIF interleukin 6 family cytokine	leukemia inhibitory factor	979.724	-0.685016	0.111784	-6.12802	8.89822e-10	2.31757e-08	NW_023666045.1	Un	113007596	113025154	+	n	7.63497
103233207	NOB1	0	NIN1 (RPN12) binding protein 1 homolog	RNA-binding protein NOB1|NIN1/PSMD8 binding protein 1 homolog	762.916	-0.685014	0.114941	-5.95969	2.52712e-09	5.96341e-08	NW_023666047.1	Un	20377674	20390841	+	n	7.2245
103245112	SQSTM1	0	sequestosome 1	sequestosome-1	7407.33	-0.684265	0.105529	-6.48416	8.92265e-11	2.96867e-09	NW_023666075.1	Un	12913847	12950392	+	n	8.52744
103217910	DES	0	desmin	desmin	15.2938	-0.683731	0.34717	-1.96944	0.0489022	0.114892	NW_023666040.1	Un	94079538	94087721	-	n	0.939712
103233969	CUNH11orf98	C1H11orf98	chromosome unknown C11orf98 homolog	uncharacterized protein C11orf98 homolog|chromosome 1 C11orf98 homolog	451.632	-0.683693	0.131503	-5.19907	2.00284e-07	2.81343e-06	NW_023666038.1	Un	108575448	108577935	+	n	5.55076
119626594	LOC119626594	0	uncharacterized LOC119626594	0	10.4814	-0.683256	0.3549	-1.92521	0.0542036	0.124757	NW_023666043.1	Un	45197681	45202295	-	n	0.903936
103216931	STEAP3	0	STEAP3 metalloreductase	metalloreductase STEAP3	373.622	-0.683186	0.13893	-4.9175	8.76577e-07	1.0373e-05	NW_023666061.1	Un	11590281	11632109	+	n	4.98409
103220439	CUNH21orf58	C2H21orf58	chromosome unknown C21orf58 homolog	LOW QUALITY PROTEIN: uncharacterized protein C21orf58 homolog	66.7173	-0.682868	0.232253	-2.94019	0.00328011	0.0123014	NW_023666054.1	Un	18304430	18328329	-	n	1.91005
119623576	LOC119623576	0	U1 spliceosomal RNA	0	15.3825	-0.682727	0.339563	-2.0106	0.0443672	0.106638	NW_023668203.1	Un	4715	4879	+	n	0.972088
103229334	LTBP2	0	latent transforming growth factor beta binding protein 2	latent-transforming growth factor beta-binding protein 2	53.1727	-0.682313	0.2453	-2.78155	0.00541007	0.0187853	NW_023666053.1	Un	39940752	40055605	-	n	1.72618
103225052	PABPC4	0	poly(A) binding protein cytoplasmic 4	polyadenylate-binding protein 4	2452.59	-0.681888	0.0910168	-7.49189	6.78874e-14	4.74326e-12	NW_023666033.1	Un	23501231	23517166	-	n	11.3239
103241254	LOC103241254	0	uncharacterized LOC103241254	0	304.96	-0.681764	0.138005	-4.94013	7.80722e-07	9.37684e-06	NW_023666080.1	Un	5127530	5193093	+	n	5.02794
103225378	IL22RA1	0	interleukin 22 receptor subunit alpha 1	interleukin-22 receptor subunit alpha-1	34.0669	-0.681608	0.284188	-2.39844	0.016465	0.0473585	NW_023666033.1	Un	7792340	7813718	-	n	1.3246
103227005	TBXAS1	0	thromboxane A synthase 1	thromboxane-A synthase	4.05869	-0.681448	0.331686	-2.0545	0.0399278	NA	NW_023666072.1	21	5240086	5435240	+	n	#VALUE!
103248060	GDPD5	0	glycerophosphodiester phosphodiesterase domain containing 5	glycerophosphodiester phosphodiesterase domain-containing protein 5	175.244	-0.681252	0.165242	-4.12275	3.74382e-05	0.000268539	NW_023666043.1	Un	59050166	59140696	+	n	3.57099
119622228	LOC119622228	0	small nucleolar RNA SNORA76	0	47.6269	-0.681137	0.273243	-2.49279	0.0126745	0.0382209	NW_023666077.1	Un	27739949	27740082	-	n	1.4177
#N/A	TRNAY-GUA_1	#N/A	#N/A	#N/A	68.2225	-0.679458	0.258284	-2.63067	0.00852177	0.0275932	NW_023666039.1	#N/A	79523465	79523558	-	n	1.5592
103238998	LOC103238998	0	ATP synthase F(0) complex subunit C1, mitochondrial-like	ATP synthase F(0) complex subunit C1, mitochondrial-like	17.7188	-0.679428	0.330938	-2.05304	0.0400689	0.0982315	NW_023666037.1	Un	145280270	145285708	-	n	1.00775
103246668	DTX2	0	deltex E3 ubiquitin ligase 2	probable E3 ubiquitin-protein ligase DTX2	300.241	-0.679052	0.138731	-4.89474	9.84355e-07	1.14296e-05	NW_023666070.1	Un	5772216	5819903	-	n	4.94197
103217933	LOC103217933	0	stress-70 protein, mitochondrial-like	0	8.77238	-0.679025	0.357454	-1.89962	0.0574836	0.130438	NW_023666040.1	Un	91481776	91484012	-	n	0.884596
103230289	ADORA1	0	adenosine A1 receptor	adenosine receptor A1	171.891	-0.678902	0.162437	-4.17948	2.92182e-05	0.000216376	NW_023666055.1	Un	26957322	26997269	-	n	3.66479
103224289	ATXN7L2	0	ataxin 7 like 2	ataxin-7-like protein 2	75.4887	-0.67858	0.214697	-3.16064	0.00157424	0.00662711	NW_023666038.1	Un	34397250	34406058	+	n	2.17868
103230581	EEF1AKNMT	METTL13	eEF1A lysine and N-terminal methyltransferase	eEF1A lysine and N-terminal methyltransferase|methyltransferase like 13	862.777	-0.678359	0.116509	-5.82238	5.80155e-09	1.25381e-07	NW_023666055.1	Un	58945541	58967491	-	n	6.90177
103233673	NCLN	0	nicalin	nicalin	1157.63	-0.678186	0.112293	-6.03941	1.54677e-09	3.84777e-08	NW_023666081.1	Un	5608299	5633124	-	n	7.41479
119624384	LOC119624384	0	uncharacterized LOC119624384	0	16.9441	-0.677544	0.339851	-1.99365	0.04619	0.109999	NW_023666038.1	Un	82926144	82932516	+	n	0.958611
103229964	MRPL55	0	mitochondrial ribosomal protein L55	39S ribosomal protein L55, mitochondrial	279.631	-0.676798	0.152764	-4.43035	9.408e-06	8.09783e-05	NW_023666055.1	Un	1500039	1502647	+	n	4.09163
103234583	TMEM109	0	transmembrane protein 109	transmembrane protein 109	679.069	-0.676786	0.116432	-5.81272	6.14674e-09	1.31354e-07	NW_023666038.1	Un	110293095	110302880	-	n	6.88156
103243479	LOC103243479	0	keratin-associated protein 4-9	LOW QUALITY PROTEIN: keratin-associated protein 4-9	3.35307	-0.67637	0.326792	-2.06973	0.0384781	NA	NW_023666077.1	Un	35978539	35983850	-	n	#VALUE!
103225684	KLHL21	0	kelch like family member 21	kelch-like protein 21	552.693	-0.676366	0.132087	-5.12062	3.04535e-07	4.09873e-06	NW_023666054.1	Un	29187671	29201242	+	n	5.38735
103243024	LOC103243024	0	uncharacterized LOC103243024	0	42.2169	-0.674613	0.273888	-2.4631	0.0137741	0.0407791	NW_023666050.1	Un	49497883	49514390	+	n	1.38956
103231135	AEN	0	apoptosis enhancing nuclease	apoptosis-enhancing nuclease	611.975	-0.674488	0.121045	-5.57222	2.51514e-08	4.58778e-07	NW_023666059.1	29	39676014	39695221	-	n	6.3384
119620273	LOC119620273	0	uncharacterized LOC119620273	0	7.026	-0.674388	0.353231	-1.9092	0.0562369	0.128297	NW_023666059.1	Un	24568369	24576445	-	n	0.891782
119621006	LOC119621006	0	small nucleolar RNA SNORA69	0	19.6096	-0.674287	0.331334	-2.03507	0.0418439	0.101791	NW_023666065.1	Un	32568738	32568870	-	n	0.992291
119622992	LOC119622992	0	18S ribosomal RNA	0	49378.4	-0.673481	0.237686	-2.83349	0.00460424	0.0163876	NW_023666253.1	Un	89612	91483	+	n	1.78548
103234643	NFKBIB	0	NFKB inhibitor beta	NF-kappa-B inhibitor beta	130.236	-0.673266	0.17957	-3.74933	0.000177306	0.00103049	NW_023666073.1	Un	11540576	11552485	+	n	2.98696
103225174	YARS1	YARS	tyrosyl-tRNA synthetase 1	tyrosine--tRNA ligase, cytoplasmic	1071.79	-0.672414	0.101014	-6.65662	2.80191e-11	1.05873e-09	NW_023666033.1	Un	16595636	16639571	-	n	8.97522
103219259	RPP25L	0	ribonuclease P/MRP subunit p25 like	ribonuclease P protein subunit p25-like protein	279.63	-0.672021	0.142888	-4.70313	2.56209e-06	2.62247e-05	NW_023666038.1	Un	43124720	43126383	+	n	4.58129
103235399	ZNF772	0	zinc finger protein 772	zinc finger protein 772	40.4605	-0.6712	0.268516	-2.49966	0.0124311	0.037614	NW_023666045.1	6	2933922	2941931	-	n	1.42465
103241420	PTX3	0	pentraxin 3	pentraxin-related protein PTX3	5.93065	-0.670894	0.349142	-1.92155	0.054662	0.125547	NW_023666041.1	Un	5897821	5904486	-	n	0.901192
103223888	MTX1	0	metaxin 1	LOW QUALITY PROTEIN: metaxin-1	163.631	-0.670566	0.187267	-3.58081	0.000342532	0.00180298	NW_023666038.1	Un	7948954	7954267	-	n	2.74401
103223288	NOL12	0	nucleolar protein 12	nucleolar protein 12	345.174	-0.66976	0.141919	-4.71932	2.36639e-06	2.43769e-05	NW_023666045.1	Un	105428133	105433441	-	n	4.61302
119622932	LOC119622932	0	uncharacterized LOC119622932	0	4.28272	-0.669632	0.340865	-1.96451	0.0494712	NA	NW_023666177.1	Un	149495	150788	+	n	#VALUE!
103231799	MID1IP1	0	MID1 interacting protein 1	mid1-interacting protein 1	179.025	-0.669563	0.164598	-4.06785	4.74479e-05	0.000328659	NW_023666076.1	Un	1130200	1134199	+	n	3.48325
119626330	LOC119626330	0	small nucleolar RNA SNORA73 family	0	999.762	-0.668824	0.145199	-4.60628	4.09946e-06	3.95322e-05	NW_023666033.1	Un	12212785	12212990	+	n	4.40305
103227939	BHLHE40	0	basic helix-loop-helix family member e40	class E basic helix-loop-helix protein 40	5583.87	-0.668672	0.0937867	-7.12971	1.00583e-12	5.47922e-11	NW_023666041.1	Un	125612280	125617974	-	n	10.2613
103242092	RPH3AL	0	rabphilin 3A like (without C2 domains)	LOW QUALITY PROTEIN: rab effector Noc2	107.644	-0.668632	0.197265	-3.38951	0.000700189	0.00333789	NW_023666059.1	Un	21893126	22022632	+	n	2.47653
103228635	CDC25A	0	cell division cycle 25A	M-phase inducer phosphatase 1	648.483	-0.668466	0.112786	-5.92684	3.08817e-09	7.04927e-08	NW_023666041.1	Un	157537317	157569097	+	n	7.15186
103218984	RGS3	0	regulator of G protein signaling 3	regulator of G-protein signaling 3	1594.03	-0.667629	0.0958619	-6.96449	3.29604e-12	1.60022e-10	NW_023666035.1	Un	16686031	16825304	+	n	9.79582
103223172	SLC35E4	0	solute carrier family 35 member E4	solute carrier family 35 member E4	82.1162	-0.667433	0.218144	-3.05959	0.00221637	0.00881392	NW_023666045.1	Un	112597199	112608473	-	n	2.05483
103217048	LOC103217048	0	chloride intracellular channel protein 1-like	0	33.1656	-0.667136	0.309307	-2.15687	0.0310154	0.0797086	NW_023666040.1	Un	167287874	167288987	-	n	1.09849
103244668	WDR55	0	WD repeat domain 55	WD repeat-containing protein 55	795.709	-0.666966	0.1103	-6.04685	1.47704e-09	3.69719e-08	NW_023666034.1	Un	34578516	34586476	-	n	7.43213
103235805	AREG	0	amphiregulin	amphiregulin	14.3489	-0.666162	0.341323	-1.9517	0.0509733	0.118699	NW_023666037.1	Un	1272703	1282711	+	n	0.925553
103247785	LOC103247785	0	histone H2A type 2-A	histone H2A type 2-A	7375.82	-0.666093	0.106763	-6.239	4.40373e-10	1.2127e-08	NW_023666038.1	Un	13446656	13447384	-	n	7.91625
103242252	PITPNM3	0	PITPNM family member 3	membrane-associated phosphatidylinositol transfer protein 3	11.5018	-0.665983	0.351692	-1.89365	0.0582709	0.131852	NW_023666059.1	Un	15554944	15661662	+	n	0.879913
103236697	LOC103236697	0	60S ribosomal protein L3-like	60S ribosomal protein L3-like	11.884	-0.665863	0.349455	-1.90543	0.056724	0.129097	NW_023666037.1	Un	26305436	26306723	+	n	0.889083
#N/A	TRNAM-CAU_9	#N/A	#N/A	#N/A	2.93159	-0.665317	0.317255	-2.09711	0.0359841	NA	NW_023666044.1	#N/A	27272865	27272937	-	n	#VALUE!
103215680	SNRPB	0	small nuclear ribonucleoprotein polypeptides B and B1	small nuclear ribonucleoprotein-associated proteins B and B'	3347.51	-0.66524	0.10249	-6.49079	8.53847e-11	2.85267e-09	NW_023666087.1	Un	480214	489316	+	n	8.54475
119627189	LOC119627189	0	uncharacterized LOC119627189	0	2.49509	-0.665059	0.301956	-2.2025	0.0276301	NA	NW_023666045.1	Un	20672049	20707667	+	n	#VALUE!
119621972	LOC119621972	0	small nucleolar RNA SNORD95	0	15.1794	-0.664618	0.339781	-1.95602	0.0504629	0.117749	NW_023666075.1	Un	14239690	14239758	+	n	0.929042
103245240	RASGRF1	0	Ras protein specific guanine nucleotide releasing factor 1	ras-specific guanine nucleotide-releasing factor 1	8.93423	-0.664326	0.357124	-1.86021	0.0628554	0.140485	NW_023666048.1	Un	137418909	137548979	-	n	0.85237
119623119	LOC119623119	0	polypyrimidine tract-binding protein 1-like	polypyrimidine tract-binding protein 1-like	1884.28	-0.664225	0.110969	-5.98569	2.1548e-09	5.1683e-08	NW_023666403.1	Un	24	1977	+	n	7.28665
103232827	LAGE3	0	L antigen family member 3	EKC/KEOPS complex subunit LAGE3	45.0878	-0.663963	0.274803	-2.41614	0.015686	0.0455337	NW_023666065.1	Un	66714370	66716168	-	n	1.34167
103229760	TRMT61A	0	tRNA methyltransferase 61A	tRNA (adenine(58)-N(1))-methyltransferase catalytic subunit TRMT61A	349.284	-0.661711	0.134967	-4.90276	9.44979e-07	1.10684e-05	NW_023666053.1	Un	68773511	68780294	+	n	4.95592
119621181	LOC119621181	0	thioredoxin	thioredoxin	58.3891	-0.661225	0.267085	-2.47571	0.0132971	0.0397035	NW_023666037.1	Un	16279369	16279902	-	n	1.40117
103223961	S100A3	0	S100 calcium binding protein A3	protein S100-A3	26.48	-0.660428	0.299903	-2.20214	0.0276554	0.0727369	NW_023666038.1	Un	9645449	9648204	+	n	1.13825
103225751	SOX8	0	SRY-box transcription factor 8	transcription factor SOX-8|SRY-box 8	43.8978	-0.660381	0.262575	-2.51502	0.0119025	0.0362869	NW_023666068.1	Un	30224975	30232103	-	n	1.44025
119622565	LOC119622565	0	uncharacterized LOC119622565	0	264.362	-0.659895	0.168592	-3.91416	9.0718e-05	0.000580812	NW_023666085.1	Un	3005857	3017744	+	n	3.23596
119622225	LOC119622225	0	small nucleolar RNA SNORA38	0	13.0073	-0.659723	0.346719	-1.90276	0.057072	0.129724	NW_023666077.1	Un	24664421	24664552	-	n	0.886981
103242728	NLE1	0	notchless homolog 1	notchless protein homolog 1	404.054	-0.659687	0.128925	-5.11683	3.10711e-07	4.16789e-06	NW_023666075.1	Un	1341767	1352943	+	n	5.38008
103227033	PKMYT1	0	protein kinase, membrane associated tyrosine/threonine 1	membrane-associated tyrosine- and threonine-specific cdc2-inhibitory kinase	402.505	-0.659444	0.141062	-4.67486	2.94156e-06	2.96928e-05	NW_023666068.1	Un	28112936	28122125	+	n	4.52735
103219795	LRFN4	0	leucine rich repeat and fibronectin type III domain containing 4	leucine-rich repeat and fibronectin type-III domain-containing protein 4	490.171	-0.659123	0.147065	-4.48184	7.40017e-06	6.61081e-05	NW_023666038.1	Un	104694186	104698154	-	n	4.17975
103225286	GPR3	0	G protein-coupled receptor 3	G-protein coupled receptor 3	43.2329	-0.658909	0.267844	-2.46005	0.0138919	0.0410575	NW_023666033.1	Un	11060422	11063756	+	n	1.38661
103239664	COL5A1	0	collagen type V alpha 1 chain	LOW QUALITY PROTEIN: collagen alpha-1(V) chain	1369.84	-0.658607	0.103908	-6.33836	2.32224e-10	6.86001e-09	NW_023666058.1	Un	1612961	1827783	+	n	8.16368
119626702	LOC119626702	0	small nucleolar RNA SNORD15	0	238.18	-0.656992	0.181147	-3.62684	0.000286913	0.00155295	NW_023666043.1	Un	59171140	59171286	-	n	2.80884
103246882	MICALL2	0	MICAL like 2	MICAL-like protein 2	634.898	-0.656783	0.138343	-4.74748	2.05966e-06	2.18185e-05	NW_023666090.1	Un	1544197	1570676	-	n	4.66118
103245409	PAQR5	0	progestin and adipoQ receptor family member 5	membrane progestin receptor gamma	581.829	-0.656754	0.117498	-5.58951	2.2771e-08	4.17951e-07	NW_023666048.1	Un	127333184	127433481	+	n	6.37888
103223654	HSD17B7	0	hydroxysteroid 17-beta dehydrogenase 7	3-keto-steroid reductase/17-beta-hydroxysteroid dehydrogenase 7	304.257	-0.655763	0.145436	-4.50893	6.51557e-06	5.90887e-05	NW_023666038.1	Un	290534	308235	-	n	4.2285
119621175	LOC119621175	0	cytochrome c oxidase subunit 6C-like	LOW QUALITY PROTEIN: cytochrome c oxidase subunit 6C-like	17.4344	-0.655697	0.334966	-1.9575	0.0502885	0.117393	NW_023666068.1	Un	18774808	18775474	+	n	0.930357
103244523	SOWAHA	0	sosondowah ankyrin repeat domain family member A	ankyrin repeat domain-containing protein SOWAHA	17.7596	-0.655694	0.328317	-1.99714	0.0458104	0.109289	NW_023666034.1	Un	42307790	42311348	-	n	0.961422
119620657	LOC119620657	0	small nucleolar RNA SNORA5	0	21.5027	-0.654854	0.324973	-2.01511	0.0438934	0.105715	NW_023666062.1	Un	8953361	8953495	-	n	0.975864
103223842	PMF1	0	polyamine modulated factor 1	polyamine-modulated factor 1	254.206	-0.654725	0.15097	-4.33678	1.44585e-05	0.000117585	NW_023666038.1	Un	6919604	6949961	-	n	3.92965
119627178	LOC119627178	0	uncharacterized LOC119627178	0	10.6083	-0.654605	0.356271	-1.83738	0.0661538	0.146069	NW_023666045.1	Un	14384631	14394709	+	n	0.835442
103225323	ZNF593	0	zinc finger protein 593	zinc finger protein 593	329.71	-0.654393	0.13441	-4.86864	1.12367e-06	1.28624e-05	NW_023666033.1	Un	9820946	9822289	+	n	4.89068
103246452	NOP14	0	NOP14 nucleolar protein	nucleolar protein 14	1701.77	-0.653913	0.0998218	-6.5508	5.72306e-11	1.97784e-09	NW_023666051.1	Un	2131315	2159361	+	n	8.70381
103238803	LOC103238803	0	keratin, type I cytoskeletal 18	keratin, type I cytoskeletal 18	24.0918	-0.653119	0.316802	-2.0616	0.0392459	0.096597	NW_023666037.1	Un	165601455	165602853	+	n	1.01504
119621771	LOC119621771	0	uncharacterized LOC119621771	0	21.6384	-0.652442	0.316436	-2.06184	0.0392228	0.0965549	NW_023666037.1	Un	54859543	54862185	-	n	1.01523
103233748	PRR22	0	proline rich 22	proline-rich protein 22	10.2941	-0.652365	0.354285	-1.84136	0.065569	0.145256	NW_023666081.1	Un	2625281	2627306	-	n	0.837866
103233134	RRAD	0	RRAD, Ras related glycolysis inhibitor and calcium channel regulator	GTP-binding protein RAD	10.7462	-0.652248	0.354548	-1.83966	0.0658177	0.145567	NW_023666047.1	Un	23285742	23293154	+	n	0.836937
103217992	COL4A4	0	collagen type IV alpha 4 chain	collagen alpha-4(IV) chain	279.997	-0.652084	0.145009	-4.49684	6.897e-06	6.20923e-05	NW_023666040.1	Un	86269740	86423511	+	n	4.20696
119627048	TRNAR-ACG	0	transfer RNA arginine (anticodon ACG)	0	12.4037	-0.651451	0.351153	-1.85518	0.0635709	0.14171	NW_023666041.1	Un	160006667	160006740	+	n	0.848601
103219685	PWP2	0	PWP2 small subunit processome component	periodic tryptophan protein 2 homolog|PWP2 periodic tryptophan protein homolog|PWP2, UTPB SSU processome subunit	1604.57	-0.651436	0.0976131	-6.67365	2.4951e-11	9.61541e-10	NW_023666054.1	Un	15948132	15972690	+	n	9.01703
103241030	MTHFD1L	0	methylenetetrahydrofolate dehydrogenase (NADP+ dependent) 1 like	monofunctional C1-tetrahydrofolate synthase, mitochondrial	776.617	-0.651373	0.113003	-5.76424	8.20277e-09	1.68566e-07	NW_023666040.1	Un	50602216	50869140	+	n	6.77323
103244752	DPYSL3	0	dihydropyrimidinase like 3	dihydropyrimidinase-related protein 3	1909.55	-0.651108	0.0974724	-6.67992	2.39066e-11	9.2797e-10	NW_023666034.1	Un	27706224	27824724	+	n	9.03247
119622646	LOC119622646	0	peptidyl-prolyl cis-trans isomerase FKBP1A-like	peptidyl-prolyl cis-trans isomerase FKBP1A-like	6.40771	-0.651013	0.354571	-1.83606	0.0663491	0.1464	NW_023666088.1	Un	153561	155122	-	n	0.83446
103220328	LSS	0	lanosterol synthase	lanosterol synthase|lanosterol synthase (2,3-oxidosqualene-lanosterol cyclase)	1944.56	-0.65045	0.0971684	-6.69405	2.17079e-11	8.50845e-10	NW_023666054.1	Un	18194150	18231629	-	n	9.07015
119627311	LOC119627311	0	DNA dC->dU-editing enzyme APOBEC-3F-like	0	28.3842	-0.649842	0.299188	-2.17202	0.0298544	0.0773557	NW_023666045.1	Un	104061500	104093775	-	n	1.11151
103227717	ALAS1	0	5'-aminolevulinate synthase 1	5-aminolevulinate synthase, nonspecific, mitochondrial	922.291	-0.649676	0.104292	-6.22939	4.68251e-10	1.28191e-08	NW_023666041.1	Un	153328128	153345184	-	n	7.89214
103230334	ATXN2L	0	ataxin 2 like	ataxin-2-like protein	3038.6	-0.649388	0.0980913	-6.62025	3.58603e-11	1.30972e-09	NW_023666068.1	Un	3327564	3343106	+	n	8.88282
103245338	SEMA7A	0	semaphorin 7A (John Milton Hagen blood group)	semaphorin-7A	893.106	-0.648747	0.114251	-5.67825	1.36082e-08	2.65071e-07	NW_023666048.1	Un	132564013	132588657	-	n	6.57664
103242796	MRM1	0	mitochondrial rRNA methyltransferase 1	rRNA methyltransferase 1, mitochondrial	384.818	-0.648648	0.138944	-4.66843	3.03517e-06	3.04655e-05	NW_023666077.1	Un	1930379	1938363	-	n	4.51619
103214257	STARD13	0	StAR related lipid transfer domain containing 13	stAR-related lipid transfer protein 13	609.762	-0.648458	0.112601	-5.7589	8.46648e-09	1.7288e-07	NW_023666057.1	Un	31963205	32512077	+	n	6.76226
103222019	LOC103222019	0	histone H2B type 1-B	histone H2B type 1-B	794.977	-0.648334	0.125468	-5.16733	2.37465e-07	3.28405e-06	NW_023666044.1	Un	25979230	25979737	-	n	5.48359
103242561	POLR2A	0	RNA polymerase II subunit A	DNA-directed RNA polymerase II subunit RPB1|polymerase (RNA) II (DNA directed) polypeptide A, 220kDa	5878.89	-0.648288	0.0958852	-6.76109	1.3696e-11	5.71676e-10	NW_023666059.1	Un	14516278	14548527	-	n	9.24285
103234169	MPV17L2	0	MPV17 mitochondrial inner membrane protein like 2	mpv17-like protein 2	387.755	-0.647975	0.15093	-4.29321	1.76108e-05	0.000138933	NW_023666074.1	Un	2707126	2710418	-	n	3.8572
103219639	LOC103219639	0	keratin, type I cytoskeletal 18-like	keratin, type I cytoskeletal 18-like	6.15367	-0.647974	0.355437	-1.82304	0.0682979	0.149856	NW_023666038.1	Un	79914532	79915922	+	n	0.824325
103248645	TRIM29	0	tripartite motif containing 29	tripartite motif-containing protein 29	26.9971	-0.646792	0.305279	-2.11869	0.0341168	0.0863533	NW_023666043.1	Un	14520333	14548122	+	n	1.06372
119622162	LOC119622162	0	cofilin-1-like	cofilin-1-like	8.39774	-0.646521	0.357392	-1.809	0.0704516	0.153575	NW_023666037.1	Un	94169746	94170900	+	n	0.813679
103235332	LOC103235332	0	uncharacterized LOC103235332	0	41.5015	-0.646465	0.272006	-2.37666	0.0174703	0.0497515	NW_023666045.1	Un	875871	877334	-	n	1.30319
103232450	MORC4	0	MORC family CW-type zinc finger 4	MORC family CW-type zinc finger protein 4	640.243	-0.646064	0.122878	-5.25778	1.45802e-07	2.1395e-06	NW_023666065.1	Un	19857816	19918580	-	n	5.66969
103226110	LOC103226110	0	elongation factor 1-alpha 1-like	0	45.4291	-0.646061	0.273747	-2.36007	0.0182716	0.0515856	NW_023666062.1	Un	9758835	9760600	+	n	1.28747
103223663	OLFML2B	0	olfactomedin like 2B	olfactomedin-like protein 2B	441.913	-0.645397	0.123852	-5.21103	1.878e-07	2.66133e-06	NW_023666038.1	Un	1092227	1133102	+	n	5.5749
103227637	BSN	0	bassoon presynaptic cytomatrix protein	protein bassoon	429.571	-0.645379	0.12686	-5.08735	3.63098e-07	4.76714e-06	NW_023666041.1	Un	155934159	156048808	-	n	5.32174
103242468	TPD52L2	0	TPD52 like 2	tumor protein D54|tumor protein D52 like 2	1327.35	-0.645007	0.110783	-5.82229	5.80482e-09	1.25381e-07	NW_023666050.1	Un	47878014	47905504	-	n	6.90177
103233455	PIEZO1	0	piezo type mechanosensitive ion channel component 1	piezo-type mechanosensitive ion channel component 1	2702.82	-0.644575	0.108727	-5.92836	3.05983e-09	7.00922e-08	NW_023666047.1	Un	1512165	1579247	+	n	7.15433
103221831	MRPS18B	0	mitochondrial ribosomal protein S18B	28S ribosomal protein S18b, mitochondrial	219.549	-0.644442	0.165598	-3.8916	9.9584e-05	0.000632286	NW_023666044.1	Un	30310935	30320525	+	n	3.19909
103241531	PHLDA2	0	pleckstrin homology like domain family A member 2	pleckstrin homology-like domain family A member 2	245.119	-0.644334	0.160598	-4.01209	6.01838e-05	0.000403317	NW_023666038.1	Un	99941907	99946453	-	n	3.39435
119628187	LOC119628187	0	small nucleolar RNA SNORD16	0	21.9024	-0.644209	0.337656	-1.90788	0.0564061	0.128574	NW_023666048.1	Un	124402975	124403074	-	n	0.890847
103218145	GBX2	0	gastrulation brain homeobox 2	homeobox protein GBX-2	55.863	-0.643616	0.252056	-2.55347	0.0106656	0.0330818	NW_023666040.1	10	77219449	77225155	+	n	1.48041
103246624	CLDN4	0	claudin 4	claudin-4	3153.51	-0.643406	0.111925	-5.74853	9.00216e-09	1.82427e-07	NW_023666070.1	Un	7261228	7265337	+	n	6.73891
103234011	TRMT1	0	tRNA methyltransferase 1	tRNA (guanine(26)-N(2))-dimethyltransferase	557.851	-0.643111	0.127055	-5.06166	4.15613e-07	5.39492e-06	NW_023666074.1	Un	7985124	7997496	+	n	5.26802
103235503	TIMM50	0	translocase of inner mitochondrial membrane 50	mitochondrial import inner membrane translocase subunit TIM50	1074.28	-0.642988	0.112532	-5.71383	1.10461e-08	2.1942e-07	NW_023666073.1	Un	12110332	12119591	+	n	6.65872
103233888	DNMT1	0	DNA methyltransferase 1	DNA (cytosine-5)-methyltransferase 1	3661.96	-0.642686	0.0942228	-6.82091	9.04651e-12	3.97206e-10	NW_023666074.1	Un	10795259	10857063	+	n	9.40098
103218481	CDCA3	0	cell division cycle associated 3	cell division cycle-associated protein 3	297.208	-0.6425	0.151792	-4.23275	2.30847e-05	0.000176401	NW_023666063.1	Un	1338331	1341434	+	n	3.7535
103224415	BCAR3	0	BCAR3 adaptor protein, NSP family member	breast cancer anti-estrogen resistance protein 3|BCAR3, NSP family adaptor protein|breast cancer anti-estrogen resistance 3	280.813	-0.641944	0.14539	-4.41533	1.00858e-05	8.56649e-05	NW_023666033.1	Un	78358638	78653780	-	n	4.0672
103235287	RDH13	0	retinol dehydrogenase 13	retinol dehydrogenase 13|retinol dehydrogenase 13 (all-trans/9-cis)	266.729	-0.641656	0.149081	-4.30408	1.67684e-05	0.000133532	NW_023666045.1	Un	190277	206824	-	n	3.87441
#N/A	TRNAH-GUG_9	#N/A	#N/A	#N/A	51.9776	-0.641438	0.257221	-2.49372	0.0126411	0.0381535	NW_023666048.1	#N/A	103054843	103054915	+	n	1.41847
103223825	HDGF	0	heparin binding growth factor	hepatoma-derived growth factor|hepatoma derived growth factor	2699.07	-0.641159	0.102658	-6.24559	4.22195e-10	1.17179e-08	NW_023666038.1	Un	6390810	6416176	+	n	7.93115
103222020	H1-2	0	H1.2 linker histone, cluster member	histone H1.2	12173	-0.640491	0.093812	-6.82738	8.64778e-12	3.82837e-10	NW_023666044.1	Un	25990364	25992087	-	n	9.41699
119624604	LOC119624604	0	small nucleolar RNA SNORD31	0	18.466	-0.640488	0.333735	-1.91915	0.0549653	0.125969	NW_023666038.1	Un	108395843	108395912	+	n	0.899737
103229698	BEGAIN	0	brain enriched guanylate kinase associated	brain-enriched guanylate kinase-associated protein	57.7172	-0.640308	0.258117	-2.48068	0.013113	0.0392488	NW_023666053.1	Un	65640474	65690691	-	n	1.40617
103230449	LOC103230449	0	60S ribosomal protein L35-like	60S ribosomal protein L35-like	62.7783	-0.640295	0.230125	-2.78237	0.00539628	0.0187702	NW_023666055.1	Un	46837286	46837786	-	n	1.72653
103219289	BAG1	0	BAG cochaperone 1	BAG family molecular chaperone regulator 1|BCL2 associated athanogene 1	535.385	-0.639971	0.12044	-5.31362	1.07469e-07	1.63806e-06	NW_023666038.1	Un	43900058	43910137	+	n	5.78567
103230328	CSRP1	0	cysteine and glycine rich protein 1	cysteine and glycine-rich protein 1	1089.15	-0.639726	0.111241	-5.75079	8.88251e-09	1.80686e-07	NW_023666055.1	Un	28704391	28728088	+	n	6.74308
103226092	UPP1	0	uridine phosphorylase 1	uridine phosphorylase 1	654.596	-0.638296	0.113926	-5.60272	2.11014e-08	3.9157e-07	NW_023666062.1	Un	11525129	11545495	+	n	6.40719
103243396	TUBG2	0	tubulin gamma 2	tubulin gamma-2 chain	19.6172	-0.638278	0.324327	-1.96801	0.0490671	0.115161	NW_023666077.1	Un	34415316	34422637	-	n	0.938694
119618663	LOC119618663	0	small nucleolar RNA SNORA71	0	5.84839	-0.637967	0.350449	-1.82043	0.0686942	0.150459	NW_023666050.1	Un	74170977	74171105	+	n	0.822583
119621165	LOC119621165	0	sulfotransferase 1A1-like	LOW QUALITY PROTEIN: sulfotransferase 1A1-like	18.6404	-0.637945	0.324126	-1.9682	0.0490451	0.115143	NW_023666068.1	Un	3098125	3109335	+	n	0.938762
103238091	LOC103238091	0	baculoviral IAP repeat-containing protein 5-like	baculoviral IAP repeat-containing protein 5-like	4.4451	-0.637624	0.345081	-1.84775	0.0646382	NA	NW_023666056.1	Un	40444811	40445904	-	n	#VALUE!
103242406	ELAC2	0	elaC ribonuclease Z 2	zinc phosphodiesterase ELAC protein 2	980.978	-0.63728	0.104106	-6.12142	9.27434e-10	2.41163e-08	NW_023666059.1	Un	8884932	8910095	+	n	7.61769
103233642	SF3A2	0	splicing factor 3a subunit 2	splicing factor 3A subunit 2	806.499	-0.637048	0.119892	-5.3135	1.07539e-07	1.63806e-06	NW_023666081.1	Un	6673326	6689638	-	n	5.78567
103227588	TREX1	0	three prime repair exonuclease 1	three-prime repair exonuclease 1	145.582	-0.636892	0.172836	-3.68494	0.000228756	0.00127643	NW_023666041.1	Un	157219547	157221411	-	n	2.894
#N/A	TRNAN-GUU_18	#N/A	#N/A	#N/A	3.20813	-0.636487	0.323425	-1.96796	0.049073	NA	NW_023666077.1	#N/A	38441349	38441423	+	n	#VALUE!
103229598	OTUB2	0	OTU deubiquitinase, ubiquitin aldehyde binding 2	ubiquitin thioesterase OTUB2	1204.13	-0.635993	0.126051	-5.04551	4.52325e-07	5.81974e-06	NW_023666053.1	Un	59023309	59046089	+	n	5.2351
103239760	PTGES	0	prostaglandin E synthase	prostaglandin E synthase	2.86703	-0.635929	0.312392	-2.03568	0.0417829	NA	NW_023666079.1	Un	7033844	7048827	-	n	#VALUE!
103230290	MYOG	0	myogenin	myogenin	2.86758	-0.635024	0.314066	-2.02194	0.0431826	NA	NW_023666055.1	Un	27042618	27045566	+	n	#VALUE!
103223376	RANGAP1	0	Ran GTPase activating protein 1	ran GTPase-activating protein 1	1940.14	-0.634834	0.0991261	-6.40431	1.51056e-10	4.76908e-09	NW_023666045.1	Un	101593586	101634522	+	n	8.32157
119622011	LOC119622011	0	40S ribosomal protein S19-like	40S ribosomal protein S19-like	75.7245	-0.63387	0.218157	-2.90557	0.00366582	0.0134959	NW_023666076.1	Un	8717190	8717727	-	n	1.8698
103217348	LOC103217348	0	40S ribosomal protein SA-like	40S ribosomal protein SA-like	217.526	-0.633743	0.192694	-3.28885	0.00100597	0.00457441	NW_023666048.1	Un	48994026	48994633	-	n	2.33967
103224030	RPS23	0	ribosomal protein S23	40S ribosomal protein S23	1796.24	-0.633633	0.114647	-5.52681	3.26099e-08	5.79602e-07	NW_023666049.1	Un	25271998	25274564	-	n	6.23687
103241941	LRRC15	0	leucine rich repeat containing 15	leucine-rich repeat-containing protein 15	131.571	-0.633466	0.187479	-3.37887	0.000727856	0.00345534	NW_023666041.1	Un	62137818	62152046	-	n	2.46151
103238099	LOC103238099	0	uncharacterized LOC103238099	0	37.3385	-0.632734	0.276572	-2.28777	0.0221506	0.060651	NW_023666056.1	Un	41338767	41344828	+	n	1.21716
119626545	LOC119626545	0	U5 spliceosomal RNA	0	232.307	-0.632233	0.317672	-1.9902	0.0465685	0.110671	NW_023666033.1	Un	28963352	28963469	-	n	0.955967
119619493	LOC119619493	0	U5 spliceosomal RNA	0	2.36704	-0.63199	0.298179	-2.1195	0.0340486	NA	NW_023666054.1	Un	23750540	23750660	+	n	#VALUE!
103222939	PPM1F	0	protein phosphatase, Mg2+/Mn2+ dependent 1F	protein phosphatase 1F	870.694	-0.631559	0.105615	-5.97985	2.23344e-09	5.34098e-08	NW_023666085.1	Un	2802751	2835380	-	n	7.27238
119622166	LOC119622166	0	uncharacterized LOC119622166	uncharacterized protein LOC119622166	19.171	-0.631553	0.335182	-1.88421	0.0595368	0.134244	NW_023666077.1	Un	17167580	17170304	-	n	0.872105
103230122	FAM71A	0	family with sequence similarity 71 member A	protein FAM71A	295.904	-0.631101	0.141072	-4.47362	7.69069e-06	6.81309e-05	NW_023666055.1	Un	17401117	17406930	-	n	4.16666
103242937	LRRC59	0	leucine rich repeat containing 59	leucine-rich repeat-containing protein 59	5229.14	-0.631007	0.0939137	-6.71901	1.82961e-11	7.38739e-10	NW_023666077.1	Un	13648002	13665008	+	n	9.13151
103233824	SLC3A2	0	solute carrier family 3 member 2	4F2 cell-surface antigen heavy chain	1524.07	-0.62999	0.0996659	-6.32101	2.59854e-10	7.57867e-09	NW_023666038.1	Un	108363790	108393242	-	n	8.12041
119622295	RBCK1	0	RANBP2-type and C3HC4-type zinc finger containing 1	ranBP-type and C3HC4-type zinc finger-containing protein 1	68.9768	-0.629187	0.23523	-2.67477	0.007478	0.0246862	NW_023666078.1	Un	7711106	7714450	+	n	1.60755
103245817	DNAJC17	0	DnaJ heat shock protein family (Hsp40) member C17	dnaJ homolog subfamily C member 17	177.239	-0.629167	0.176104	-3.5727	0.000353316	0.00185306	NW_023666048.1	Un	98742544	98787304	-	n	2.73211
103218035	LOC103218035	SP140	nuclear body protein SP140	nuclear body protein SP140|SP140 nuclear body protein	9.928	-0.62912	0.354895	-1.7727	0.0762792	0.163627	NW_023666040.1	Un	83119623	83198605	-	n	0.786146
103224953	DPH2	0	diphthamide biosynthesis 2	2-(3-amino-3-carboxypropyl)histidine synthase subunit 2|DPH2 homolog	263.495	-0.628806	0.145324	-4.32692	1.51208e-05	0.000122352	NW_023666033.1	Un	28091355	28095097	+	n	3.91239
103223933	TPM3	0	tropomyosin 3	tropomyosin alpha-3 chain	4731.39	-0.628331	0.0920511	-6.82589	8.73808e-12	3.84803e-10	NW_023666038.1	Un	8999638	9027826	+	n	9.41476
103225402	HTR1D	0	5-hydroxytryptamine receptor 1D	5-hydroxytryptamine receptor 1D	492.924	-0.628117	0.13524	-4.64448	3.40941e-06	3.37278e-05	NW_023666033.1	Un	6834517	6862695	-	n	4.47201
103221660	KIFC1	0	kinesin family member C1	kinesin-like protein KIFC1	1022.6	-0.627941	0.107007	-5.86824	4.40452e-09	9.7494e-08	NW_023666044.1	Un	33240535	33258617	+	n	7.01102
103225114	SH3D21	0	SH3 domain containing 21	SH3 domain-containing protein 21	103.49	-0.627804	0.192525	-3.2609	0.0011106	0.00499227	NW_023666033.1	Un	20185984	20201871	+	n	2.3017
103219021	LPAR1	0	lysophosphatidic acid receptor 1	lysophosphatidic acid receptor 1	120.282	-0.626897	0.186288	-3.3652	0.000764873	0.00361095	NW_023666035.1	Un	14094821	14262752	-	n	2.44238
103241623	SLC35G2	0	solute carrier family 35 member G2	solute carrier family 35 member G2	21.6175	-0.626338	0.316418	-1.97946	0.0477641	0.112911	NW_023666041.1	Un	26643490	26680038	-	n	0.947264
103235571	LOC103235571	0	putative zinc finger and SCAN domain-containing protein 5D	putative zinc finger and SCAN domain-containing protein 5D	14.1811	-0.626302	0.344259	-1.81928	0.0688693	0.150781	NW_023666045.1	Un	1842155	1845712	+	n	0.821654
103242095	DOC2B	0	double C2 domain beta	double C2-like domain-containing protein beta	8.12737	-0.62607	0.357349	-1.75199	0.0797764	0.169578	NW_023666059.1	Un	22046076	22087709	+	n	0.770632
103227979	RPUSD3	0	RNA pseudouridine synthase D3	mitochondrial mRNA pseudouridine synthase RPUSD3|RNA pseudouridylate synthase domain containing 3	338.651	-0.625482	0.135873	-4.60344	4.15578e-06	3.99458e-05	NW_023666041.1	Un	120707584	120714495	+	n	4.39853
103231687	MAP7D2	0	MAP7 domain containing 2	MAP7 domain-containing protein 2	18.8022	-0.625399	0.334193	-1.87137	0.0612934	0.137556	NW_023666056.1	Un	20329800	20440783	-	n	0.861521
103234020	MRI1	0	methylthioribose-1-phosphate isomerase 1	methylthioribose-1-phosphate isomerase	336	-0.625243	0.141655	-4.41383	1.01556e-05	8.62127e-05	NW_023666074.1	Un	7254692	7263317	-	n	4.06443
103215483	LOC103215483	0	uncharacterized LOC103215483	0	6.81926	-0.625116	0.357	-1.75103	0.0799414	0.169816	NW_023666052.1	Un	20488977	20518348	-	n	0.770021
119619905	LOC119619905	0	U5 spliceosomal RNA	0	11.1068	-0.625108	0.357467	-1.74872	0.0803398	0.170482	NW_023666055.1	Un	19654716	19654829	+	n	0.768321
103235521	SLC1A5	0	solute carrier family 1 member 5	neutral amino acid transporter B(0)	223.221	-0.624851	0.154806	-4.03635	5.42899e-05	0.00036814	NW_023666073.1	Un	19833874	19850399	-	n	3.43399
103220977	LOC103220977	0	10 kDa heat shock protein, mitochondrial-like	10 kDa heat shock protein, mitochondrial-like	6.33375	-0.62479	0.353782	-1.76603	0.0773912	0.165559	NW_023666045.1	Un	4450577	4451039	+	n	0.781048
103223957	S100A14	0	S100 calcium binding protein A14	protein S100-A14	15.3542	-0.624094	0.33866	-1.84283	0.0653534	0.144979	NW_023666038.1	Un	9564101	9568184	+	n	0.838694
103239743	EXOSC2	0	exosome component 2	exosome complex component RRP4	834.385	-0.623783	0.109189	-5.71287	1.11085e-08	2.20387e-07	NW_023666079.1	Un	8011683	8022863	+	n	6.65681
103245040	LOC103245040	0	heat shock factor-binding protein 1-like	heat shock factor-binding protein 1-like	9.38122	-0.623597	0.355358	-1.75484	0.0792868	0.16885	NW_023666075.1	Un	10097424	10098003	-	n	0.7725
119618426	LOC119618426	0	U6 snRNA-associated Sm-like protein LSm6	U6 snRNA-associated Sm-like protein LSm6	6.10359	-0.623216	0.35472	-1.75692	0.0789308	0.168158	NW_023666050.1	Un	60174341	60174947	+	n	0.774282
103239822	AK1	0	adenylate kinase 1	adenylate kinase isoenzyme 1	356.586	-0.622671	0.138941	-4.48156	7.40995e-06	6.61544e-05	NW_023666079.1	Un	5960892	5972066	-	n	4.17944
119620139	LOC119620139	0	small nucleolar RNA SNORA31	0	36.8931	-0.622533	0.279817	-2.22479	0.0260956	0.0694298	NW_023666057.1	Un	20633783	20633920	+	n	1.15845
103236356	LOC103236356	0	divergent paired-related homeobox-like	LOW QUALITY PROTEIN: divergent paired-related homeobox-like	13.0238	-0.622441	0.348027	-1.78848	0.0736979	0.159119	NW_023666037.1	Un	73961205	73962352	+	n	0.798277
103227714	DUSP7	0	dual specificity phosphatase 7	dual specificity protein phosphatase 7	358.3	-0.622317	0.137033	-4.54138	5.58879e-06	5.18245e-05	NW_023666041.1	Un	153480090	153487666	+	n	4.28546
119621008	LOC119621008	0	small nucleolar RNA SNORA36 family	0	41.2059	-0.622182	0.287788	-2.16194	0.0306225	0.0789133	NW_023666065.1	Un	66999671	66999803	+	n	1.10285
103246622	TMEM270	WBSCR28	transmembrane protein 270	transmembrane protein 270|Williams-Beuren syndrome chromosome region 28	13.8315	-0.622164	0.34513	-1.8027	0.0714361	0.155144	NW_023666070.1	Un	7273086	7296893	+	n	0.809266
103230837	LOC103230837	0	histone H3-like	histone H3-like	9.12136	-0.621997	0.356535	-1.74456	0.0810609	0.17165	NW_023666055.1	Un	79958774	79959252	+	n	0.765357
103233061	CIAPIN1	0	cytokine induced apoptosis inhibitor 1	anamorsin	530.737	-0.621829	0.123019	-5.05473	4.31009e-07	5.5633e-06	NW_023666047.1	Un	32840524	32858606	+	n	5.25467
103223418	LOC103223418	0	ribosomal RNA-processing protein 7 homolog A	LOW QUALITY PROTEIN: ribosomal RNA-processing protein 7 homolog A|putative ribosomal RNA-processing protein 7 homolog B	376.645	-0.621652	0.160945	-3.86251	0.000112226	0.000698206	NW_023666174.1	Un	149616	171139	-	n	3.15602
103222947	YDJC	0	YdjC chitooligosaccharide deacetylase homolog	carbohydrate deacetylase|YdjC homolog	311.87	-0.621207	0.151529	-4.09958	4.13898e-05	0.000292366	NW_023666085.1	Un	2517262	2519349	-	n	3.53407
103233615	MBD3	0	methyl-CpG binding domain protein 3	methyl-CpG-binding domain protein 3	1522.37	-0.620879	0.110162	-5.63606	1.73981e-08	3.30872e-07	NW_023666081.1	Un	7475253	7491681	+	n	6.48034
103221615	PPARD	0	peroxisome proliferator activated receptor delta	peroxisome proliferator-activated receptor delta	544.891	-0.620792	0.118716	-5.22921	1.70234e-07	2.44911e-06	NW_023666044.1	Un	35262150	35340486	+	n	5.61099
103219148	TBC1D2	0	TBC1 domain family member 2	TBC1 domain family member 2A	833.375	-0.620688	0.117225	-5.29485	1.19117e-07	1.78232e-06	NW_023666038.1	Un	38198422	38260388	+	n	5.74901
103221600	CLPSL2	0	colipase like 2	colipase-like protein 2	2.35069	-0.620004	0.298407	-2.07771	0.0377357	NA	NW_023666044.1	Un	35703879	35707907	+	n	#VALUE!
103226506	ASNS	0	asparagine synthetase (glutamine-hydrolyzing)	asparagine synthetase [glutamine-hydrolyzing]	706.504	-0.619709	0.123844	-5.00395	5.61668e-07	7.01321e-06	NW_023666042.1	Un	53107857	53128042	-	n	5.15408
103230123	ATF3	0	activating transcription factor 3	cyclic AMP-dependent transcription factor ATF-3	692.192	-0.618286	0.118018	-5.23892	1.61516e-07	2.34045e-06	NW_023666055.1	Un	17407082	17419122	-	n	5.6307
103235325	ZNF579	0	zinc finger protein 579	zinc finger protein 579	102.153	-0.6181	0.192897	-3.2043	0.00135393	0.00588202	NW_023666045.1	Un	821854	826026	-	n	2.23047
103245031	GPRIN1	0	G protein regulated inducer of neurite outgrowth 1	G protein-regulated inducer of neurite outgrowth 1	867.086	-0.61793	0.120348	-5.13452	2.82863e-07	3.82719e-06	NW_023666075.1	Un	9736407	9751271	-	n	5.41712
103236486	MSMO1	0	methylsterol monooxygenase 1	methylsterol monooxygenase 1	588.898	-0.617565	0.130481	-4.733	2.21222e-06	2.31297e-05	NW_023666037.1	Un	91538870	91557835	+	n	4.63583
103237945	ABTB2	0	ankyrin repeat and BTB domain containing 2	LOW QUALITY PROTEIN: ankyrin repeat and BTB/POZ domain-containing protein 2	1663.59	-0.617541	0.0969226	-6.37148	1.87207e-10	5.69777e-09	NW_023666038.1	Un	128016430	128224522	+	n	8.2443
103225250	GMEB1	0	glucocorticoid modulatory element binding protein 1	glucocorticoid modulatory element-binding protein 1	163.893	-0.61715	0.175664	-3.51323	0.000442686	0.00225268	NW_023666033.1	Un	12377908	12424805	+	n	2.6473
103248618	HMBS	0	hydroxymethylbilane synthase	porphobilinogen deaminase	208.759	-0.616777	0.161765	-3.8128	0.0001374	0.000829145	NW_023666043.1	Un	15567850	15576221	-	n	3.08137
103221477	MRPL2	0	mitochondrial ribosomal protein L2	39S ribosomal protein L2, mitochondrial	654.909	-0.616729	0.120193	-5.13114	2.87987e-07	3.88577e-06	NW_023666044.1	Un	43116582	43121570	-	n	5.41052
103237168	SYT8	0	synaptotagmin 8	synaptotagmin-8	30.2836	-0.616476	0.292895	-2.10477	0.0353117	0.0886794	NW_023666038.1	Un	98850357	98853662	+	n	1.05218
103234105	KLF2	0	Kruppel like factor 2	Krueppel-like factor 2	9.28464	-0.615212	0.356583	-1.7253	0.0844735	0.177463	NW_023666074.1	Un	4637273	4640383	-	n	0.750891
103218246	THAP4	0	THAP domain containing 4	peroxynitrite isomerase THAP4	858.41	-0.614921	0.111859	-5.49728	3.85694e-08	6.71516e-07	NW_023666040.1	Un	71633004	71678844	+	n	6.17294
103215039	BASP1	0	brain abundant membrane attached signal protein 1	brain acid soluble protein 1	323.422	-0.614697	0.137303	-4.47693	7.57235e-06	6.73509e-05	NW_023666064.1	Un	11538506	11598034	-	n	4.17166
103224256	SLC6A17	0	solute carrier family 6 member 17	sodium-dependent neutral amino acid transporter SLC6A17	179.314	-0.614446	0.167472	-3.66894	0.000243555	0.00134777	NW_023666038.1	Un	35070112	35121702	+	n	2.87038
103223830	CRABP2	0	cellular retinoic acid binding protein 2	cellular retinoic acid-binding protein 2	6.21612	-0.613595	0.350063	-1.75281	0.0796341	0.169365	NW_023666038.1	Un	6452657	6458227	+	n	0.771177
103225505	PADI1	0	peptidyl arginine deiminase 1	protein-arginine deiminase type-1	64.9481	-0.613192	0.249314	-2.45951	0.0139125	0.0410861	NW_023666033.1	Un	731522	778340	+	n	1.3863
103221595	MAPK13	0	mitogen-activated protein kinase 13	mitogen-activated protein kinase 13	14.6587	-0.61314	0.344945	-1.7775	0.0754858	0.16226	NW_023666044.1	Un	36084985	36097950	+	n	0.789788
103243381	AOC2	0	amine oxidase copper containing 2	retina-specific copper amine oxidase	70.4941	-0.612854	0.224596	-2.7287	0.00635848	0.0215389	NW_023666077.1	Un	34233094	34240130	-	n	1.66678
103246410	LOC103246410	0	putative MORF4 family-associated protein 1-like protein UPP	putative MORF4 family-associated protein 1-like protein UPP|MORF4 family-associated protein 1-like 1	269.482	-0.61244	0.144417	-4.24077	2.22756e-05	0.000171359	NW_023666047.1	Un	89599836	89602128	+	n	3.76609
103240683	DENND2B	ST5	DENN domain containing 2B	DENN domain-containing protein 2B|suppression of tumorigenicity 5	687.513	-0.612038	0.115265	-5.30982	1.09733e-07	1.66359e-06	NW_023666038.1	1	153617797	153794427	+	n	5.77895
103221489	RPL7L1	0	ribosomal protein L7 like 1	60S ribosomal protein L7-like 1	2232.46	-0.611827	0.101817	-6.00907	1.86589e-09	4.53479e-08	NW_023666044.1	Un	42915341	42926088	+	n	7.34344
103248514	CUNH11orf71	C1H11orf71	chromosome unknown C11orf71 homolog	uncharacterized protein C11orf71 homolog	47.1982	-0.611823	0.258335	-2.36833	0.0178686	0.0507239	NW_023666043.1	Un	20236839	20238920	+	n	1.29479
#N/A	TRNAD-GUC_4	#N/A	#N/A	#N/A	18.8001	-0.611821	0.350372	-1.7462	0.0807755	0.171228	NW_023666038.1	#N/A	1543809	1543881	-	n	0.766424
103225506	PADI2	0	peptidyl arginine deiminase 2	protein-arginine deiminase type-2	6.88802	-0.61169	0.357091	-1.71298	0.0867161	0.181095	NW_023666033.1	Un	596809	650559	-	n	0.742093
103215020	LOC103215020	0	actin, cytoplasmic 2-like	0	117.964	-0.611644	0.191752	-3.18977	0.00142386	0.00613114	NW_023666064.1	Un	14431970	14433912	-	n	2.21246
103234728	CCDC97	0	coiled-coil domain containing 97	coiled-coil domain-containing protein 97	515.557	-0.61117	0.120827	-5.05823	4.23175e-07	5.47979e-06	NW_023666073.1	Un	13865585	13880803	+	n	5.26124
103214617	SPRY2	0	sprouty RTK signaling antagonist 2	protein sprouty homolog 2	2027.51	-0.611163	0.0964372	-6.33743	2.33637e-10	6.88907e-09	NW_023666046.1	Un	15625483	15630748	-	n	8.16184
103220154	SLC1A4	0	solute carrier family 1 member 4	neutral amino acid transporter A	660.225	-0.611095	0.112646	-5.42493	5.79768e-08	9.67484e-07	NW_023666045.1	Un	69848254	69881833	+	n	6.01436
103232784	HAUS7	0	HAUS augmin like complex subunit 7	HAUS augmin-like complex subunit 7	417.394	-0.611044	0.127655	-4.78667	1.69569e-06	1.8512e-05	NW_023666065.1	Un	65743858	65788401	-	n	4.73255
103246237	PCDH7	0	protocadherin 7	protocadherin-7	1184.66	-0.610568	0.104174	-5.86104	4.59973e-09	1.01396e-07	NW_023666047.1	Un	65698915	66124765	-	n	6.99398
103223629	GCAT	0	glycine C-acetyltransferase	2-amino-3-ketobutyrate coenzyme A ligase, mitochondrial	75.2954	-0.610506	0.215741	-2.82981	0.00465752	0.0165297	NW_023666045.1	Un	105275788	105285784	-	n	1.78174
103225229	NKAIN1	0	sodium/potassium transporting ATPase interacting 1	sodium/potassium-transporting ATPase subunit beta-1-interacting protein 1|Na+/K+ transporting ATPase interacting 1	203.024	-0.610182	0.158194	-3.85718	0.000114702	0.000712233	NW_023666033.1	Un	15000667	15062672	-	n	3.14738
103233330	SYCE1L	0	synaptonemal complex central element protein 1 like	synaptonemal complex central element protein 1-like	5.07662	-0.610011	0.350884	-1.7385	0.0821229	0.173487	NW_023666047.1	Un	13353609	13368814	-	n	0.760733
103218650	LOC103218650	0	40S ribosomal protein S6-like	40S ribosomal protein S6-like	8.01266	-0.609633	0.357478	-1.70537	0.0881248	0.183441	NW_023666069.1	Un	22565510	22566430	-	n	0.736503
119619979	LOC119619979	0	uncharacterized LOC119619979	0	19.5653	-0.609399	0.324018	-1.88076	0.060005	0.135167	NW_023666056.1	Un	47682873	47684166	+	n	0.86913
103238593	METTL1	0	methyltransferase like 1	tRNA (guanine-N(7)-)-methyltransferase	160.413	-0.609171	0.175403	-3.47298	0.000514717	0.00256959	NW_023666037.1	Un	192275512	192279554	+	n	2.59014
103234230	GATAD2A	0	GATA zinc finger domain containing 2A	transcriptional repressor p66-alpha	2199.74	-0.608726	0.0976188	-6.23575	4.49631e-10	1.23514e-08	NW_023666074.1	Un	1332269	1458474	-	n	7.90828
103222994	GNB1L	0	G protein subunit beta 1 like	guanine nucleotide-binding protein subunit beta-like protein 1	57.0516	-0.608655	0.241771	-2.51749	0.0118194	0.0360809	NW_023666085.1	Un	969816	1040143	-	n	1.44272
103227704	RRP9	0	ribosomal RNA processing 9, U3 small nucleolar RNA binding protein	U3 small nucleolar RNA-interacting protein 2|ribosomal RNA processing 9, small subunit (SSU) processome component, homolog	405.735	-0.608292	0.127601	-4.76715	1.86852e-06	2.00713e-05	NW_023666041.1	Un	153625043	153633654	+	n	4.69742
103243666	CEP295NL	0	CEP295 N-terminal like	LOW QUALITY PROTEIN: protein DDC8 homolog	112.998	-0.6082	0.212127	-2.86715	0.00414184	0.0149499	NW_023666077.1	Un	41994572	41997608	-	n	1.82536
103216612	BAG3	0	BAG cochaperone 3	BAG family molecular chaperone regulator 3|BCL2 associated athanogene 3	766.255	-0.608159	0.118816	-5.11851	3.07959e-07	4.13442e-06	NW_023666048.1	Un	73714872	73741128	+	n	5.38359
103227981	ARPC4	0	actin related protein 2/3 complex subunit 4	actin-related protein 2/3 complex subunit 4	1321.3	-0.60792	0.102827	-5.91206	3.37849e-09	7.64681e-08	NW_023666041.1	Un	120751574	120766707	-	n	7.11652
103226168	LOC103226168	0	uncharacterized LOC103226168	0	5.10414	-0.607913	0.351275	-1.73059	0.0835246	0.17587	NW_023666062.1	Un	5714531	5771085	-	n	0.754808
103246413	BLOC1S4	0	biogenesis of lysosomal organelles complex 1 subunit 4	biogenesis of lysosome-related organelles complex 1 subunit 4	231.431	-0.607873	0.153984	-3.94764	7.89255e-05	0.000512458	NW_023666047.1	Un	89643636	89645080	+	n	3.29034
103242193	PELP1	0	proline, glutamate and leucine rich protein 1	proline-, glutamic acid- and leucine-rich protein 1	780.384	-0.607562	0.119806	-5.07121	3.953e-07	5.15623e-06	NW_023666059.1	Un	17455267	17486991	+	n	5.28767
119624128	LOC119624128	0	U4 spliceosomal RNA	0	101.023	-0.607394	0.245469	-2.47442	0.0133452	0.0398176	NW_023666037.1	Un	129464043	129464184	+	n	1.39992
103241315	RRP8	0	ribosomal RNA processing 8	ribosomal RNA-processing protein 8|ribosomal RNA processing 8, methyltransferase, homolog	223.888	-0.607229	0.150116	-4.04506	5.23104e-05	0.000357106	NW_023666038.1	Un	156047609	156051373	+	n	3.4472
103239778	SH3GLB2	0	SH3 domain containing GRB2 like, endophilin B2	endophilin-B2	969.537	-0.607075	0.12068	-5.03046	4.89315e-07	6.22095e-06	NW_023666096.1	Un	408000	426673	-	n	5.20614
103242500	FAM83G	0	family with sequence similarity 83 member G	protein FAM83G	522.683	-0.60686	0.129534	-4.68496	2.8001e-06	2.84976e-05	NW_023666059.1	Un	3171459	3205884	+	n	4.54519
103233096	TALDO1	0	transaldolase 1	transaldolase	2648.63	-0.606124	0.0996906	-6.08005	1.20144e-09	3.05494e-08	NW_023666038.1	Un	97616674	97643928	+	n	7.515
103221446	VEGFA	0	vascular endothelial growth factor A	vascular endothelial growth factor A	1216.77	-0.605726	0.110168	-5.49822	3.83649e-08	6.71516e-07	NW_023666044.1	Un	43823883	43842951	+	n	6.17294
119621925	LOC119621925	0	uncharacterized LOC119621925	0	7.60909	-0.60562	0.357321	-1.69489	0.0900959	0.186604	NW_023666075.1	Un	8138884	8143327	-	n	0.729079
103233388	TAF1C	0	TATA-box binding protein associated factor, RNA polymerase I subunit C	TATA box-binding protein-associated factor RNA polymerase I subunit C	114.951	-0.605368	0.18448	-3.28147	0.00103266	0.00468517	NW_023666047.1	Un	6159381	6167713	+	n	2.32927
#N/A	TRNAG-GCC_10	#N/A	#N/A	#N/A	4.97917	-0.605241	0.345253	-1.75304	0.0795957	0.169323	NW_023666059.1	#N/A	13896855	13896926	-	n	0.771283
103245823	RPUSD2	0	RNA pseudouridine synthase domain containing 2	RNA pseudouridylate synthase domain-containing protein 2|RNA pseudouridylate synthase domain containing 2	359.976	-0.604619	0.134676	-4.48945	7.14076e-06	6.41431e-05	NW_023666048.1	Un	98536102	98541322	+	n	4.19285
#N/A	TRNAV-AAC_6	#N/A	#N/A	#N/A	2.30682	-0.603987	0.296094	-2.03985	0.0413657	NA	NW_023666075.1	#N/A	14293988	14294061	+	n	#VALUE!
103220008	EVA1A	0	eva-1 homolog A, regulator of programmed cell death	protein eva-1 homolog A	1526.29	-0.603897	0.101844	-5.92962	3.0364e-09	7.00483e-08	NW_023666045.1	Un	80435307	80503398	-	n	7.1546
119618184	LOC119618184	0	immunoglobulin lambda variable 6-57-like	0	27.7751	-0.603665	0.301433	-2.00265	0.0452149	0.108174	NW_023666085.1	Un	3320598	3322197	+	n	0.965878
103216456	PDCD11	0	programmed cell death 11	protein RRP5 homolog	2095.59	-0.603348	0.100705	-5.99127	2.08207e-09	5.00881e-08	NW_023666048.1	Un	57557982	57609570	+	n	7.30027
103221101	ETV5	0	ETS variant transcription factor 5	ETS translocation variant 5|ETS variant 5	711.595	-0.603342	0.114755	-5.25764	1.45917e-07	2.1395e-06	NW_023666063.1	Un	12066291	12128849	+	n	5.66969
103240897	LOC103240897	0	60S ribosomal protein L19-like	LOW QUALITY PROTEIN: 60S ribosomal protein L19-like	61.2592	-0.602847	0.238131	-2.53158	0.011355	0.0348702	NW_023666040.1	Un	65627854	65628543	+	n	1.45755
103225669	RPUSD1	0	RNA pseudouridine synthase domain containing 1	RNA pseudouridylate synthase domain-containing protein 1|RNA pseudouridylate synthase domain containing 1	152.616	-0.602829	0.17533	-3.43826	0.000585463	0.00287862	NW_023666068.1	Un	30426405	30429799	+	n	2.54082
103223253	EIF3D	0	eukaryotic translation initiation factor 3 subunit D	eukaryotic translation initiation factor 3 subunit D	3209.24	-0.602207	0.103737	-5.80512	6.432e-09	1.36542e-07	NW_023666045.1	Un	106632590	106651239	+	n	6.86473
103221946	LOC103221946	0	histone H3.1	histone H3.1	2850.2	-0.602195	0.106289	-5.66566	1.46464e-08	2.82893e-07	NW_023666044.1	Un	27481826	27482759	+	n	6.54838
103237477	ST3GAL1	0	ST3 beta-galactoside alpha-2,3-sialyltransferase 1	CMP-N-acetylneuraminate-beta-galactosamide-alpha-2,3-sialyltransferase 1	593.524	-0.602164	0.122278	-4.92456	8.45521e-07	1.00574e-05	NW_023666039.1	8	12099001	12215968	+	n	4.99751
103234522	HAUS5	0	HAUS augmin like complex subunit 5	HAUS augmin-like complex subunit 5	517.779	-0.60214	0.140451	-4.28719	1.8095e-05	0.000142403	NW_023666073.1	Un	8320165	8330418	+	n	3.84648
119619313	ERVH48-1	0	endogenous retrovirus group 48 member 1	suppressyn	1834.67	-0.60194	0.100731	-5.9757	2.29104e-09	5.45437e-08	NW_023666054.1	Un	14744044	14752702	-	n	7.26326
103248395	SLC35F2	0	solute carrier family 35 member F2	solute carrier family 35 member F2	166.086	-0.601896	0.177262	-3.39551	0.000685012	0.00327916	NW_023666043.1	Un	26662303	26725644	+	n	2.48424
103237920	FRMD4A	0	FERM domain containing 4A	FERM domain-containing protein 4A	330.635	-0.601763	0.136283	-4.41552	1.00766e-05	8.56322e-05	NW_023666051.1	Un	19205750	19899254	-	n	4.06736
103237687	LOC103237687	0	uncharacterized LOC103237687	uncharacterized protein LOC103237687	54.4856	-0.601747	0.249995	-2.40703	0.0160826	0.0464167	NW_023666039.1	Un	91341393	91343639	-	n	1.33333
103246904	DNAAF5	0	dynein axonemal assembly factor 5	dynein assembly factor 5, axonemal	1583.46	-0.601728	0.100858	-5.96607	2.43031e-09	5.75184e-08	NW_023666090.1	Un	841558	898024	+	n	7.24019
#N/A	TRNAG-GCC_2	#N/A	#N/A	#N/A	27.7485	-0.601684	0.326573	-1.84242	0.0654141	0.144999	NW_023666038.1	#N/A	1596025	1596096	-	n	0.838635
103244968	FGF18	0	fibroblast growth factor 18	fibroblast growth factor 18	36.279	-0.601667	0.272916	-2.20459	0.0274829	0.0723661	NW_023666034.1	Un	5019197	5060806	-	n	1.14046
103227794	LOC103227794	0	elongation factor 1-alpha 1-like	elongation factor 1-alpha 1-like	100.607	-0.601503	0.219216	-2.74388	0.00607168	0.0207423	NW_023666041.1	Un	148117524	148119270	-	n	1.68314
103234809	LOC103234809	0	uncharacterized LOC103234809	0	7.94865	-0.601413	0.357401	-1.68274	0.0924254	0.189982	NW_023666073.1	Un	16905691	16906260	-	n	0.721289
103229752	TNFAIP2	0	TNF alpha induced protein 2	tumor necrosis factor alpha-induced protein 2	26.336	-0.601405	0.300253	-2.003	0.0451776	0.108117	NW_023666053.1	Un	68309308	68323846	+	n	0.966107
103229232	ACTN1	0	actinin alpha 1	alpha-actinin-1	2868.04	-0.600167	0.0949807	-6.31883	2.63558e-10	7.64509e-09	NW_023666053.1	Un	34323624	34430616	-	n	8.11662
103229799	PLK1	0	polo like kinase 1	serine/threonine-protein kinase PLK1	2099.14	-0.600123	0.0920021	-6.52292	6.89498e-11	2.34254e-09	NW_023666068.1	Un	8388348	8407454	-	n	8.63031
103234190	KLHL26	0	kelch like family member 26	kelch-like protein 26	366.979	-0.599804	0.129339	-4.63746	3.52723e-06	3.46417e-05	NW_023666074.1	Un	2192874	2232482	-	n	4.4604
119627664	LOC119627664	0	ERV-BabFcenv provirus ancestral Env polyprotein-like	ERV-BabFcenv provirus ancestral Env polyprotein-like	83.1314	-0.599801	0.22815	-2.62898	0.00856422	0.0277083	NW_023666047.1	Un	1488200	1491883	+	n	1.55739
103230725	URB2	0	URB2 ribosome biogenesis homolog	unhealthy ribosome biogenesis protein 2 homolog|URB2 ribosome biogenesis 2 homolog	503.385	-0.599793	0.126378	-4.74604	2.07441e-06	2.19459e-05	NW_023666055.1	Un	68753681	68788595	+	n	4.65865
103220724	SDC1	0	syndecan 1	syndecan-1	1462.43	-0.598598	0.10525	-5.68738	1.29001e-08	2.5312e-07	NW_023666045.1	Un	24701280	24725764	-	n	6.59667
103245481	MTFMT	0	mitochondrial methionyl-tRNA formyltransferase	methionyl-tRNA formyltransferase, mitochondrial	286.004	-0.598594	0.136925	-4.3717	1.23281e-05	0.000102278	NW_023666048.1	Un	122849534	122876821	-	n	3.99022
119618531	LOC119618531	0	laminin subunit alpha-5-like	laminin subunit alpha-5-like	1063.37	-0.59791	0.109789	-5.44601	5.15124e-08	8.706e-07	NW_023666050.1	Un	49871788	49877684	+	n	6.06018
103225331	UBXN11	0	UBX domain protein 11	UBX domain-containing protein 11	147.98	-0.597594	0.185746	-3.21726	0.00129422	0.00566087	NW_023666033.1	Un	9929437	9954930	-	n	2.24712
103245780	SPTBN5	0	spectrin beta, non-erythrocytic 5	spectrin beta chain, non-erythrocytic 5	141.326	-0.597394	0.175116	-3.41142	0.000646248	0.00312619	NW_023666048.1	Un	99864620	99915190	-	n	2.50498
103227250	ABCF2	0	ATP binding cassette subfamily F member 2	ATP-binding cassette sub-family F member 2	1253.91	-0.597392	0.100843	-5.92401	3.14193e-09	7.16183e-08	NW_023666072.1	Un	15368864	15383055	-	n	7.14498
119621812	LOC119621812	0	small nucleolar RNA Z195/SNORD33/SNORD32 family	0	158.956	-0.597213	0.327814	-1.8218	0.0684848	0.150122	NW_023666073.1	Un	22598845	22598930	+	n	0.823556
103242103	LOC103242103	0	uncharacterized LOC103242103	0	246.712	-0.597108	0.15582	-3.83202	0.000127094	0.000775693	NW_023666059.1	Un	20609292	20614220	+	n	3.11031
103244219	ATP8B1	0	ATPase phospholipid transporting 8B1	phospholipid-transporting ATPase IC	74.6708	-0.596442	0.217592	-2.74111	0.00612319	0.0208739	NW_023666060.1	Un	3481873	3637247	-	n	1.6804
103243053	NUP85	0	nucleoporin 85	nuclear pore complex protein Nup85	1291.58	-0.596398	0.108269	-5.50848	3.61941e-08	6.37762e-07	NW_023666077.1	Un	17203747	17236457	-	n	6.19534
103219558	LOC103219558	SIK1	serine/threonine-protein kinase SIK1	serine/threonine-protein kinase SIK1|salt inducible kinase 1	1502.44	-0.596272	0.100582	-5.92824	3.0619e-09	7.00922e-08	NW_023666054.1	Un	15257360	15270116	-	n	7.15433
103230255	GOLT1A	0	golgi transport 1A	vesicle transport protein GOT1A	24.8061	-0.59627	0.317726	-1.87668	0.0605619	0.136105	NW_023666055.1	Un	25896170	25912034	+	n	0.866128
103216043	EIF6	0	eukaryotic translation initiation factor 6	eukaryotic translation initiation factor 6	1524.56	-0.596259	0.110734	-5.38461	7.26002e-08	1.17373e-06	NW_023666087.1	Un	2336091	2341826	-	n	5.93043
103233762	MLLT1	0	MLLT1 super elongation complex subunit	protein ENL	805.311	-0.596014	0.11994	-4.96928	6.72005e-07	8.21226e-06	NW_023666081.1	Un	2116212	2194227	+	n	5.08554
103236499	LOC103236499	0	keratin, type II cytoskeletal 8-like	LOW QUALITY PROTEIN: keratin, type II cytoskeletal 8-like	51.3801	-0.595822	0.257718	-2.31191	0.0207825	0.0575123	NW_023666037.1	Un	92595665	92597401	+	n	1.24024
119621878	LOC119621878	0	small nucleolar RNA SNORA68	0	28.2737	-0.595604	0.309831	-1.92235	0.0545616	0.125419	NW_023666074.1	Un	3048561	3048694	-	n	0.901636
103228208	FSTL1	0	follistatin like 1	follistatin-related protein 1	3455.62	-0.595318	0.0892839	-6.6677	2.59849e-11	9.94232e-10	NW_023666041.1	Un	105887987	105942526	-	n	9.00251
103218213	GPC1	0	glypican 1	glypican-1	453.34	-0.595272	0.123509	-4.81967	1.43799e-06	1.60031e-05	NW_023666040.1	Un	72906496	72938406	-	n	4.7958
103242442	LOC103242442	0	putative uncharacterized protein LRRC75A-AS1, mitochondrial	0	272.338	-0.595201	0.14068	-4.23088	2.32782e-05	0.000177495	NW_023666059.1	Un	5750042	5753081	+	n	3.75081
103223290	LOC103223290	0	uncharacterized LOC103223290	0	34.1695	-0.595129	0.287512	-2.06993	0.0384593	0.0950101	NW_023666045.1	Un	105372852	105378233	+	n	1.02223
103239316	HIP1R	0	huntingtin interacting protein 1 related	huntingtin-interacting protein 1-related protein	1308.56	-0.594928	0.111315	-5.34455	9.06427e-08	1.41146e-06	NW_023666037.1	Un	127111574	127140009	-	n	5.85033
103235502	SSRP1	0	structure specific recognition protein 1	FACT complex subunit SSRP1	3996.08	-0.594867	0.0893283	-6.65934	2.75063e-11	1.04251e-09	NW_023666038.1	Un	113251411	113261626	+	n	8.98192
103214975	LOC103214975	0	uncharacterized LOC103214975	0	10.4356	-0.594568	0.35332	-1.68281	0.0924128	0.18998	NW_023666064.1	Un	22219812	22233119	-	n	0.721292
103214808	LOC103214808	0	ATP synthase F(0) complex subunit C1, mitochondrial	ATP synthase F(0) complex subunit C1, mitochondrial	14.5184	-0.594368	0.343347	-1.7311	0.0834341	0.175735	NW_023666046.1	Un	46357227	46357783	-	n	0.755142
103220922	LOC103220922	0	uncharacterized LOC103220922	0	95.4434	-0.594346	0.202732	-2.93168	0.00337133	0.0125822	NW_023666045.1	Un	8103469	8115374	-	n	1.90024
103238032	PDSS1	0	decaprenyl diphosphate synthase subunit 1	decaprenyl-diphosphate synthase subunit 1|prenyl (decaprenyl) diphosphate synthase, subunit 1	208.37	-0.594027	0.156653	-3.79199	0.000149448	0.000889821	NW_023666051.1	Un	32322881	32375274	+	n	3.0507
103225499	RCC2	0	regulator of chromosome condensation 2	protein RCC2	4502.74	-0.593969	0.0909767	-6.5288	6.62971e-11	2.2668e-09	NW_023666033.1	Un	947461	980024	-	n	8.64459
103225819	TNFRSF18	0	TNF receptor superfamily member 18	tumor necrosis factor receptor superfamily member 18	26.4405	-0.593373	0.307753	-1.92808	0.0538446	0.124055	NW_023666054.1	Un	34806937	34812229	+	n	0.906386
103229604	POLR3E	0	RNA polymerase III subunit E	DNA-directed RNA polymerase III subunit RPC5|polymerase (RNA) III (DNA directed) polypeptide E (80kD)	599.162	-0.593259	0.115992	-5.11465	3.1432e-07	4.19877e-06	NW_023666068.1	Un	9863179	9900739	-	n	5.37688
103231164	ZNF710	0	zinc finger protein 710	zinc finger protein 710	157.463	-0.593151	0.172084	-3.44687	0.000567119	0.00279902	NW_023666059.1	Un	38149274	38229287	-	n	2.55299
103243745	ASPSCR1	0	ASPSCR1 tether for SLC2A4, UBX domain containing	tether containing UBX domain for GLUT4|ASPSCR1, UBX domain containing tether for SLC2A4	198.164	-0.593001	0.161277	-3.67691	0.000236077	0.00131363	NW_023666077.1	Un	45326206	45371417	+	n	2.88153
103233395	COTL1	0	coactosin like F-actin binding protein 1	coactosin-like protein	498.471	-0.592324	0.124865	-4.74372	2.09825e-06	2.21253e-05	NW_023666047.1	Un	5730730	5784025	+	n	4.65511
103245814	RMDN3	0	regulator of microtubule dynamics 3	regulator of microtubule dynamics protein 3	954.09	-0.592239	0.106401	-5.5661	2.60506e-08	4.73567e-07	NW_023666048.1	Un	98699199	98737589	-	n	6.32462
103234028	DCAF15	0	DDB1 and CUL4 associated factor 15	DDB1- and CUL4-associated factor 15	448.559	-0.5921	0.132476	-4.46948	7.84082e-06	6.92319e-05	NW_023666074.1	Un	7038140	7047468	-	n	4.15969
103248012	P2RY6	0	pyrimidinergic receptor P2Y6	P2Y purinoceptor 6	4.73285	-0.591998	0.346993	-1.70608	0.0879931	0.183214	NW_023666043.1	Un	61343921	61369829	-	n	0.73704
103231087	ZNF629	0	zinc finger protein 629	zinc finger protein 629	887.567	-0.591891	0.105236	-5.6244	1.8615e-08	3.52763e-07	NW_023666068.1	Un	2000323	2009155	+	n	6.45252
103219456	WDR4	0	WD repeat domain 4	tRNA (guanine-N(7)-)-methyltransferase non-catalytic subunit WDR4	571.846	-0.591694	0.114149	-5.18355	2.17705e-07	3.03955e-06	NW_023666054.1	Un	14687731	14717116	-	n	5.51719
103216698	PTPRE	0	protein tyrosine phosphatase receptor type E	receptor-type tyrosine-protein phosphatase epsilon	145.795	-0.591689	0.18598	-3.18147	0.00146529	0.00626921	NW_023666048.1	Un	81900757	82082260	+	n	2.20279
103221730	DXO	0	decapping exoribonuclease	decapping and exoribonuclease protein	178.616	-0.591568	0.160236	-3.69186	0.00022262	0.00124738	NW_023666044.1	Un	31886209	31888644	-	n	2.904
103243742	PYCR1	0	pyrroline-5-carboxylate reductase 1	pyrroline-5-carboxylate reductase 1, mitochondrial	271.839	-0.591538	0.143465	-4.12323	3.73594e-05	0.000268201	NW_023666077.1	Un	45257772	45262751	-	n	3.57154
103223162	SF3A1	0	splicing factor 3a subunit 1	splicing factor 3A subunit 1	2275.15	-0.591165	0.0988269	-5.98183	2.20644e-09	5.28428e-08	NW_023666045.1	Un	112908882	112931008	+	n	7.27701
103223820	PEAR1	0	platelet endothelial aggregation receptor 1	platelet endothelial aggregation receptor 1	402.388	-0.590911	0.131484	-4.49416	6.98437e-06	6.28437e-05	NW_023666038.1	Un	6228462	6251554	-	n	4.20174
103230749	FAU	0	FAU ubiquitin like and ribosomal protein S30 fusion	ubiquitin-like protein fubi and ribosomal protein S30	2757.02	-0.590642	0.101839	-5.79976	6.64082e-09	1.40789e-07	NW_023666038.1	Un	106487692	106489331	+	n	6.85143
103233650	GADD45B	0	growth arrest and DNA damage inducible beta	growth arrest and DNA damage-inducible protein GADD45 beta	1857.74	-0.590636	0.0987861	-5.97894	2.24597e-09	5.35501e-08	NW_023666081.1	Un	6407397	6410196	-	n	7.27124
103226141	TELO2	0	telomere maintenance 2	telomere length regulation protein TEL2 homolog	401.685	-0.590426	0.143906	-4.10286	4.08073e-05	0.000288887	NW_023666068.1	Un	29667382	29683408	-	n	3.53927
103216845	SMPD4	0	sphingomyelin phosphodiesterase 4	sphingomyelin phosphodiesterase 4	1284.56	-0.590426	0.101814	-5.79906	6.66875e-09	1.41195e-07	NW_023666058.1	Un	5555407	5586699	-	n	6.85018
#N/A	TRNAM-CAU_13	#N/A	#N/A	#N/A	5.47545	-0.590411	0.352392	-1.67544	0.0938477	0.192217	NW_023666047.1	#N/A	2944094	2944167	+	n	0.716209
103234337	UHRF1	0	ubiquitin like with PHD and ring finger domains 1	E3 ubiquitin-protein ligase UHRF1	3351.61	-0.590293	0.0968298	-6.0962	1.08621e-09	2.79734e-08	NW_023666081.1	Un	3489315	3544391	-	n	7.55325
103234448	NUDT19	0	nudix hydrolase 19	nucleoside diphosphate-linked moiety X motif 19	123.477	-0.590282	0.18442	-3.20074	0.00137074	0.0059406	NW_023666073.1	Un	5328352	5350037	+	n	2.22617
103237590	SCRIB	0	scribble planar cell polarity protein	protein scribble homolog|scribbled planar cell polarity protein	2661.1	-0.590155	0.106435	-5.54477	2.94342e-08	5.29683e-07	NW_023666039.1	Un	1843883	1869060	+	n	6.27598
103221751	CLIC1	0	chloride intracellular channel 1	chloride intracellular channel protein 1	3627.08	-0.590076	0.0975107	-6.0514	1.43589e-09	3.59981e-08	NW_023666044.1	Un	31643589	31649943	-	n	7.44372
119620395	LOC119620395	0	small nucleolar RNA SNORD10	0	817.259	-0.589673	0.16235	-3.6321	0.00028112	0.00152416	NW_023666059.1	Un	14453903	14454046	-	n	2.81697
103221947	LOC103221947	0	histone H2A type 1	histone H2A type 1	2290.35	-0.589647	0.105484	-5.58991	2.27187e-08	4.17951e-07	NW_023666044.1	Un	27479989	27481417	+	n	6.37888
119624319	LOC119624319	0	heme oxygenase 2-like	heme oxygenase 2-like	37.7879	-0.589235	0.291475	-2.02156	0.0432216	0.104463	NW_023666038.1	Un	29837611	29838829	-	n	0.981039
103218190	TWIST2	0	twist family bHLH transcription factor 2	twist-related protein 2	64.8372	-0.588984	0.232167	-2.53689	0.0111841	0.0344043	NW_023666040.1	Un	74468297	74529773	-	n	1.46339
103229249	SUSD6	0	sushi domain containing 6	sushi domain-containing protein 6	528.221	-0.588755	0.114486	-5.14261	2.70954e-07	3.6869e-06	NW_023666053.1	Un	35079058	35182750	+	n	5.43334
103239290	SETD1B	0	SET domain containing 1B, histone lysine methyltransferase	histone-lysine N-methyltransferase SETD1B	396.727	-0.588693	0.123217	-4.77768	1.77332e-06	1.9229e-05	NW_023666136.1	Un	37	27688	+	n	4.71604
103225133	NCDN	0	neurochondrin	neurochondrin	383.477	-0.58864	0.132844	-4.43105	9.37762e-06	8.07601e-05	NW_023666033.1	Un	19401597	19410531	+	n	4.0928
103226671	BRICD5	0	BRICHOS domain containing 5	BRICHOS domain-containing protein 5	82.5634	-0.58803	0.208263	-2.8235	0.00475026	0.0167958	NW_023666068.1	Un	28952864	28956678	+	n	1.7748
103233891	MRPL4	0	mitochondrial ribosomal protein L4	39S ribosomal protein L4, mitochondrial	659.34	-0.587594	0.130283	-4.51012	6.47914e-06	5.8858e-05	NW_023666074.1	Un	10730274	10738417	-	n	4.23019
103226097	PKD1L1	0	polycystin 1 like 1, transient receptor potential channel interacting	polycystic kidney disease protein 1-like 1	26.4343	-0.587587	0.308451	-1.90496	0.0567854	0.129164	NW_023666062.1	Un	11146494	11367241	-	n	0.88886
103242352	PFAS	0	phosphoribosylformylglycinamidine synthase	phosphoribosylformylglycinamidine synthase	1346.19	-0.587199	0.111086	-5.28596	1.25046e-07	1.8572e-06	NW_023666059.1	Un	13760888	13781648	-	n	5.73114
103234452	FAAP24	0	FA core complex associated protein 24	Fanconi anemia core complex-associated protein 24|Fanconi anemia core complex associated protein 24	99.5895	-0.586415	0.197693	-2.96629	0.00301417	0.0114321	NW_023666073.1	Un	5598284	5602925	+	n	1.94188
103244503	CSF2	0	colony stimulating factor 2	granulocyte-macrophage colony-stimulating factor	5.50365	-0.586216	0.353262	-1.65943	0.0970284	0.197448	NW_023666034.1	Un	43046560	43048998	-	n	0.704548
#N/A	TRNAL-AAG_3	#N/A	#N/A	#N/A	118.301	-0.586105	0.210717	-2.78148	0.00541114	0.0187853	NW_023666059.1	#N/A	25297070	25297152	-	n	1.72618
103234649	SARS2	0	seryl-tRNA synthetase 2, mitochondrial	serine--tRNA ligase, mitochondrial	362.151	-0.585386	0.133761	-4.37635	1.20685e-05	0.000100383	NW_023666073.1	Un	11558680	11574652	-	n	3.99834
103225616	SRM	0	spermidine synthase	spermidine synthase	1314.89	-0.585363	0.12773	-4.58282	4.58752e-06	4.35963e-05	NW_023666054.1	Un	24626078	24631446	+	n	4.36055
103229211	PLEKHH1	0	pleckstrin homology, MyTH4 and FERM domain containing H1	pleckstrin homology domain-containing family H member 1	711.62	-0.585061	0.112122	-5.21809	1.80775e-07	2.57998e-06	NW_023666053.1	Un	33011772	33067736	+	n	5.58838
103230232	KLHDC8A	0	kelch domain containing 8A	kelch domain-containing protein 8A	5.49626	-0.584705	0.352459	-1.65893	0.0971298	0.197604	NW_023666055.1	Un	24681439	24702018	+	n	0.704204
103234109	LOC103234109	CHERP	calcium homeostasis endoplasmic reticulum protein	calcium homeostasis endoplasmic reticulum protein	1325.71	-0.584701	0.102068	-5.72856	1.01285e-08	2.03201e-07	NW_023666074.1	Un	4419590	4443670	+	n	6.69207
103243203	LOC103243203	0	uncharacterized LOC103243203	0	86.5074	-0.584496	0.22265	-2.62517	0.00866049	0.0279691	NW_023666077.1	Un	27740111	27740873	-	n	1.55332
103219930	POLR1A	0	RNA polymerase I subunit A	DNA-directed RNA polymerase I subunit RPA1|polymerase (RNA) I polypeptide A, 194kDa	3929.13	-0.584426	0.0962312	-6.07314	1.2543e-09	3.1843e-08	NW_023666045.1	Un	91355365	91437424	-	n	7.49699
103218031	SP110	0	SP110 nuclear body protein	LOW QUALITY PROTEIN: sp110 nuclear body protein	123.476	-0.584407	0.187291	-3.12031	0.00180661	0.00742132	NW_023666040.1	10	83203476	83254446	+	n	2.12952
119622026	LOC119622026	0	uncharacterized LOC119622026	0	61.6078	-0.58438	0.239451	-2.4405	0.014667	0.0429793	NW_023666076.1	Un	2257707	2264273	+	n	1.36674
103246753	MCM7	0	minichromosome maintenance complex component 7	DNA replication licensing factor MCM7	6764.25	-0.584328	0.0872248	-6.6991	2.09702e-11	8.30028e-10	NW_023666070.1	Un	3287552	3295903	-	n	9.08091
103238340	KRT80	0	keratin 80	keratin, type II cytoskeletal 80	403.828	-0.584218	0.13044	-4.47884	7.50496e-06	6.69282e-05	NW_023666037.1	Un	197752634	197775923	+	n	4.17439
103219566	RRP1B	0	ribosomal RNA processing 1B	ribosomal RNA processing protein 1 homolog B	1443.13	-0.584193	0.0966196	-6.04632	1.48192e-09	3.70365e-08	NW_023666054.1	Un	15500818	15537728	+	n	7.43137
103235064	ATF5	0	activating transcription factor 5	cyclic AMP-dependent transcription factor ATF-5	300.852	-0.584121	0.145601	-4.01179	6.02597e-05	0.000403657	NW_023666073.1	Un	23060421	23065876	+	n	3.39399
103245437	SLPI	0	secretory leukocyte peptidase inhibitor	antileukoproteinase	2.70241	-0.584022	0.308373	-1.89388	0.0582409	NA	NW_023666050.1	Un	67222448	67224808	+	n	#VALUE!
103223452	PNPLA3	0	patatin like phospholipase domain containing 3	1-acylglycerol-3-phosphate O-acyltransferase PNPLA3	44.117	-0.583863	0.25887	-2.25544	0.024106	0.0650628	NW_023666045.1	Un	98945666	98969751	-	n	1.18667
103238637	SRGAP1	0	SLIT-ROBO Rho GTPase activating protein 1	SLIT-ROBO Rho GTPase-activating protein 1	309.177	-0.58319	0.132719	-4.39415	1.11206e-05	9.31252e-05	NW_023666037.1	Un	185950135	186257801	-	n	4.03093
103217662	KIAA2012	0	KIAA2012 ortholog	uncharacterized protein KIAA2012 homolog	3.74901	-0.583058	0.322925	-1.80555	0.0709881	NA	NW_023666040.1	Un	111473887	111640248	-	n	#VALUE!
119624835	ZFP41	0	ZFP41 zinc finger protein	zinc finger protein 41 homolog	311.039	-0.58283	0.135099	-4.3141	1.60252e-05	0.000128892	NW_023666039.1	Un	2467725	2472814	-	n	3.88977
103225486	IFFO2	0	intermediate filament family orphan 2	intermediate filament family orphan 2	918.767	-0.582804	0.110195	-5.28885	1.23087e-07	1.83149e-06	NW_023666033.1	Un	2499892	2547341	-	n	5.7372
103242902	LOC103242902	0	HIG1 domain family member 1A, mitochondrial-like	HIG1 domain family member 1A, mitochondrial-like	90.0629	-0.581697	0.215234	-2.70263	0.00687941	0.0229831	NW_023666077.1	Un	9886506	9887843	-	n	1.63859
103231449	PRMT5	0	protein arginine methyltransferase 5	protein arginine N-methyltransferase 5	1260.55	-0.581233	0.10343	-5.61957	1.91433e-08	3.60648e-07	NW_023666059.1	Un	23123103	23132411	+	n	6.44292
103231130	MRPS11	0	mitochondrial ribosomal protein S11	28S ribosomal protein S11, mitochondrial	855.846	-0.58108	0.120892	-4.80662	1.53503e-06	1.69773e-05	NW_023666059.1	Un	39805161	39816133	-	n	4.77013
103223854	MEF2D	0	myocyte enhancer factor 2D	myocyte-specific enhancer factor 2D	349.404	-0.580618	0.136965	-4.23917	2.24344e-05	0.000172168	NW_023666038.1	Un	6659026	6694456	+	n	3.76405
119627192	LOC119627192	0	uncharacterized LOC119627192	0	96.3238	-0.580568	0.204822	-2.8345	0.00458971	0.0163468	NW_023666045.1	Un	24938878	24946195	-	n	1.78657
103230913	ZNF48	0	zinc finger protein 48	zinc finger protein 48	372.798	-0.580424	0.132998	-4.36416	1.27613e-05	0.00010522	NW_023666068.1	Un	2446115	2451244	-	n	3.9779
103225115	MAP7D1	0	MAP7 domain containing 1	MAP7 domain-containing protein 1	2439.07	-0.580101	0.104208	-5.56675	2.59537e-08	4.7234e-07	NW_023666033.1	Un	20029727	20056776	+	n	6.32575
103246766	LOC103246766	0	cytochrome P450 3A8	cytochrome P450 3A8	3.7934	-0.579922	0.335961	-1.72616	0.0843186	NA	NW_023666070.1	Un	2940764	2971719	-	n	#VALUE!
103248037	LOC103248037	0	60S ribosomal protein L4-like	60S ribosomal protein L4-like	11.7808	-0.57982	0.351119	-1.65135	0.0986669	0.199695	NW_023666043.1	Un	60032292	60033716	-	n	0.699633
103221436	HSP90AB1	0	heat shock protein 90 alpha family class B member 1	heat shock protein HSP 90-beta	30037.6	-0.579472	0.086933	-6.66573	2.63351e-11	1.00524e-09	NW_023666044.1	Un	44300579	44307963	+	n	8.99773
#N/A	TRNAR-UCG_3	#N/A	#N/A	#N/A	52.7492	-0.579081	0.270303	-2.14234	0.0321663	0.0822454	NW_023666059.1	#N/A	38932657	38932730	-	n	1.08489
103229224	LOC103229224	0	uncharacterized LOC103229224	0	2.52995	-0.578676	0.308289	-1.87706	0.0605102	NA	NW_023666053.1	Un	34140643	34142474	+	n	#VALUE!
119624966	LOC119624966	0	small nucleolar RNA SNORD87	0	8.47379	-0.578603	0.35732	-1.61928	0.105386	0.210379	NW_023666039.1	Un	78711684	78711773	+	n	0.676997
119620656	LOC119620656	0	small nucleolar RNA SNORA5	0	39.6605	-0.578571	0.295504	-1.95791	0.0502403	0.117298	NW_023666062.1	Un	8951749	8951883	-	n	0.93071
103234525	RBM42	0	RNA binding motif protein 42	RNA-binding protein 42	813.756	-0.578308	0.117942	-4.90331	9.42359e-07	1.10538e-05	NW_023666073.1	Un	8335011	8343699	+	n	4.95649
103242231	LOC103242231	C1QBP	complement C1q binding protein	complement component 1 Q subcomponent-binding protein, mitochondrial	3690.15	-0.578195	0.104052	-5.55677	2.74816e-08	4.98453e-07	NW_023666059.1	Un	16737955	16745399	+	n	6.30238
119621125	LOC119621125	0	xylulose kinase-like	xylulose kinase-like	8.57411	-0.578195	0.356416	-1.62225	0.10475	0.209396	NW_023666067.1	Un	18005357	18017629	+	n	0.679031
103219179	FBXO10	0	F-box protein 10	F-box only protein 10	821.692	-0.577687	0.114759	-5.03393	4.8052e-07	6.12367e-06	NW_023666038.1	Un	40063941	40143983	+	n	5.21299
119621648	TRNAR-CCU	0	transfer RNA arginine (anticodon CCU)	0	3.1512	-0.577312	0.316427	-1.82447	0.0680807	NA	NW_023666068.1	Un	27914708	27914781	-	n	#VALUE!
103223627	CARD10	0	caspase recruitment domain family member 10	caspase recruitment domain-containing protein 10	3319.95	-0.577295	0.104872	-5.50476	3.69662e-08	6.49231e-07	NW_023666045.1	Un	105599685	105630192	+	n	6.1876
103246828	CHGB	0	chromogranin B	secretogranin-1	14.0978	-0.576956	0.34317	-1.68125	0.0927141	0.190453	NW_023666071.1	Un	12317184	12331403	+	n	0.720212
103246734	AGFG2	0	ArfGAP with FG repeats 2	arf-GAP domain and FG repeat-containing protein 2	366.031	-0.576635	0.132078	-4.36587	1.26616e-05	0.000104559	NW_023666070.1	Un	3630400	3659584	+	n	3.98064
103218974	LOC103218974	AMBP	alpha-1-microglobulin/bikunin precursor	protein AMBP	9.10937	-0.576442	0.357434	-1.61272	0.106804	0.212272	NW_023666035.1	Un	17294342	17312444	-	n	0.673106
103220602	TRIM54	0	tripartite motif containing 54	tripartite motif-containing protein 54	2.28993	-0.576268	0.291475	-1.97707	0.0480334	NA	NW_023666045.1	Un	31821233	31847093	+	n	#VALUE!
103234187	REX1BD	C6H19orf60	required for excision 1-B domain containing	required for excision 1-B domain-containing protein	678.757	-0.576231	0.108204	-5.32539	1.00737e-07	1.5521e-06	NW_023666074.1	Un	2276393	2280213	-	n	5.80908
103239652	MRPS2	0	mitochondrial ribosomal protein S2	28S ribosomal protein S2, mitochondrial	680.699	-0.576007	0.129747	-4.43948	9.01754e-06	7.80355e-05	NW_023666058.1	Un	2488345	2492142	+	n	4.10771
103243653	TK1	0	thymidine kinase 1	thymidine kinase, cytosolic	1679.56	-0.575692	0.0971046	-5.92857	3.05581e-09	7.00922e-08	NW_023666077.1	Un	41294950	41309587	-	n	7.15433
103223638	LOC103223638	0	proline-rich protein 2-like	LOW QUALITY PROTEIN: proline-rich protein 2-like	13.3121	-0.575639	0.351057	-1.63973	0.101061	0.203591	NW_023666045.1	Un	100588487	100648447	-	n	0.691241
103223895	SLC50A1	0	solute carrier family 50 member 1	sugar transporter SWEET1	250.943	-0.575372	0.150199	-3.83073	0.000127763	0.000778892	NW_023666038.1	Un	8023379	8026865	-	n	3.10852
119622641	LOC119622641	0	small nucleolar RNA U13	0	6.27627	-0.575311	0.355314	-1.61916	0.105413	0.21038	NW_023666087.1	Un	3462614	3462718	+	n	0.676996
119625858	LOC119625858	0	uncharacterized LOC119625858	0	32.3311	-0.574979	0.292878	-1.9632	0.0496228	0.116177	NW_023666041.1	Un	116677764	116680689	+	n	0.934881
103244587	TGFBI	0	transforming growth factor beta induced	transforming growth factor-beta-induced protein ig-h3	56.9898	-0.574943	0.241941	-2.37638	0.0174833	0.0497798	NW_023666034.1	Un	39100476	39134819	-	n	1.30295
103218452	TAPBPL	0	TAP binding protein like	tapasin-related protein	274.31	-0.574763	0.145733	-3.94393	8.01567e-05	0.000519612	NW_023666063.1	Un	1721252	1732270	-	n	3.28432
119622803	LOC119622803	0	uncharacterized LOC119622803	0	89.6323	-0.574509	0.208352	-2.7574	0.00582631	0.0200168	NW_023666107.1	Un	661086	662538	+	n	1.69861
103227590	LOC103227590	ATRIP	ATR interacting protein	LOW QUALITY PROTEIN: ATR-interacting protein	195.237	-0.574238	0.160915	-3.56858	0.000358923	0.00187818	NW_023666041.1	Un	157221551	157242316	-	n	2.72626
103222986	RANBP1	0	RAN binding protein 1	ran-specific GTPase-activating protein	1724.96	-0.573823	0.10219	-5.61527	1.96261e-08	3.68879e-07	NW_023666085.1	Un	1311460	1321901	+	n	6.43312
103224911	PRDX1	0	peroxiredoxin 1	peroxiredoxin-1	5970.6	-0.573716	0.112383	-5.10502	3.30767e-07	4.37777e-06	NW_023666033.1	Un	29683930	29694719	-	n	5.35875
103223047	SUSD2	0	sushi domain containing 2	sushi domain-containing protein 2	12.8452	-0.573402	0.353274	-1.62311	0.104566	0.209107	NW_023666100.1	Un	62565	70336	-	n	0.679632
119619320	LOC119619320	0	uncharacterized LOC119619320	0	101.946	-0.573068	0.204598	-2.80095	0.0050953	0.0178391	NW_023666054.1	Un	16190268	16192725	+	n	1.74863
103245779	JMJD7	0	jumonji domain containing 7	bifunctional peptidase and (3S)-lysyl hydroxylase JMJD7	97.34	-0.572804	0.202646	-2.82662	0.00470417	0.0166768	NW_023666048.1	Un	99844251	99853977	+	n	1.77789
103232667	ADCY7	0	adenylate cyclase 7	adenylate cyclase type 7	988.466	-0.572331	0.109475	-5.22797	1.71385e-07	2.46127e-06	NW_023666047.1	5	40386042	40459914	-	n	5.60884
103236354	LOC103236354	0	prothrombin	prothrombin|zinc finger protein 408	248.849	-0.572181	0.148594	-3.85063	0.000117814	0.00072846	NW_023666038.1	Un	115871772	115911068	-	n	3.13759
119619601	CIDEB	0	cell death inducing DFFA like effector b	cell death activator CIDE-B	59.6963	-0.57216	0.245904	-2.32676	0.0199778	0.0557076	NW_023666036.1	Un	12972791	12975751	-	n	1.25409
103220980	URB1	0	URB1 ribosome biogenesis homolog	nucleolar pre-ribosomal-associated protein 1|URB1 ribosome biogenesis 1 homolog	1167.18	-0.571865	0.098329	-5.81583	6.03328e-09	1.29446e-07	NW_023666071.1	Un	2275304	2354903	+	n	6.88791
103218228	MAB21L4	C10H2orf54	mab-21 like 4	protein mab-21-like 4	6.7537	-0.571335	0.356607	-1.60214	0.109124	0.215671	NW_023666040.1	Un	72426310	72435657	+	n	0.666208
103234012	NACC1	0	nucleus accumbens associated 1	nucleus accumbens-associated protein 1	1709.28	-0.571286	0.114088	-5.00742	5.51646e-07	6.90703e-06	NW_023666074.1	Un	7958823	7985232	-	n	5.16071
103245348	PML	0	PML nuclear body scaffold	protein PML|promyelocytic leukemia	1095.41	-0.571255	0.110686	-5.16106	2.45552e-07	3.3842e-06	NW_023666048.1	Un	132120298	132175245	+	n	5.47054
103236973	TNNI2	0	troponin I2, fast skeletal type	troponin I, fast skeletal muscle	41.4815	-0.571188	0.286791	-1.99165	0.0464093	0.11039	NW_023666038.1	Un	98853949	98858088	+	n	0.957068
119624429	LOC119624429	0	uncharacterized LOC119624429	0	97.5695	-0.571041	0.202091	-2.82566	0.00471834	0.0167086	NW_023666038.1	Un	102519481	102546535	-	n	1.77706
103234868	LOC103234868	VASP	vasodilator stimulated phosphoprotein	vasodilator-stimulated phosphoprotein	1237.2	-0.570707	0.106246	-5.37156	7.80597e-08	1.242e-06	NW_023666073.1	Un	18575538	18596231	+	n	5.90588
103219873	LOC103219873	0	ferritin heavy chain-like	0	3.87792	-0.570689	0.322414	-1.77005	0.0767192	NA	NW_023666038.1	Un	43475261	43476124	-	n	#VALUE!
103234689	FBL	0	fibrillarin	rRNA 2'-O-methyltransferase fibrillarin	1953.48	-0.57064	0.103535	-5.51158	3.5562e-08	6.28692e-07	NW_023666073.1	Un	12444666	12457740	-	n	6.20156
103226131	DDX56	0	DEAD-box helicase 56	probable ATP-dependent RNA helicase DDX56	1037.89	-0.569847	0.105868	-5.3826	7.3418e-08	1.18338e-06	NW_023666062.1	Un	8423175	8431281	-	n	5.92688
103234874	QPCTL	0	glutaminyl-peptide cyclotransferase like	glutaminyl-peptide cyclotransferase-like protein	279.173	-0.569762	0.139252	-4.09159	4.28425e-05	0.000300646	NW_023666073.1	6	18761046	18773590	+	n	3.52194
103223329	CBX6	0	chromobox 6	chromobox protein homolog 6	2648.6	-0.569703	0.106661	-5.34126	9.23015e-08	1.43451e-06	NW_023666045.1	Un	104221483	104232319	+	n	5.8433
119622638	LOC119622638	0	small nucleolar RNA SNORD86	0	68.9422	-0.569699	0.223067	-2.55394	0.0106512	0.0330434	NW_023666087.1	Un	301411	301497	-	n	1.48092
103216417	NPM3	0	nucleophosmin/nucleoplasmin 3	nucleoplasmin-3	759.314	-0.569574	0.117849	-4.83307	1.34447e-06	1.50561e-05	NW_023666048.1	Un	55885407	55887495	-	n	4.82229
103243081	ADRM1	0	adhesion regulating molecule 1	proteasomal ubiquitin receptor ADRM1	1743.58	-0.569568	0.108627	-5.24333	1.57703e-07	2.29763e-06	NW_023666050.1	Un	49877846	49883920	-	n	5.63872
103220608	LOC103220608	SLC5A6	sodium-dependent multivitamin transporter	sodium-dependent multivitamin transporter|solute carrier family 5 member 6	660.532	-0.569532	0.119063	-4.78345	1.7231e-06	1.87476e-05	NW_023666045.1	Un	31738412	31751070	-	n	4.72705
103242309	FXR2	0	FMR1 autosomal homolog 2	fragile X mental retardation syndrome-related protein 2	1161.56	-0.569338	0.102779	-5.53943	3.0345e-08	5.43639e-07	NW_023666059.1	Un	14413698	14439780	+	n	6.26469
103228108	MCM2	0	minichromosome maintenance complex component 2	DNA replication licensing factor MCM2	2586.44	-0.569159	0.0937742	-6.06947	1.28336e-09	3.2478e-08	NW_023666041.1	Un	112901635	112934285	+	n	7.48841
103219632	RRP1	0	ribosomal RNA processing 1	ribosomal RNA processing protein 1 homolog A	810.334	-0.568872	0.114107	-4.98541	6.18308e-07	7.64324e-06	NW_023666054.1	Un	15645829	15660749	+	n	5.11672
103216844	TUBA3E	0	tubulin alpha 3e	tubulin alpha-3E chain	21.5229	-0.568749	0.316268	-1.79831	0.0721277	0.156359	NW_023666058.1	Un	5595530	5600418	-	n	0.805876
119619864	LOC119619864	0	small nucleolar RNA SNORD78	0	48.392	-0.568364	0.253723	-2.2401	0.0250845	0.0672167	NW_023666055.1	Un	56887607	56887673	+	n	1.17252
103239109	LDHAL6A	0	lactate dehydrogenase A like 6A	L-lactate dehydrogenase A-like 6A	3.70238	-0.568157	0.335489	-1.69352	0.0903565	NA	NW_023666038.1	Un	143804815	143831101	-	n	#VALUE!
103220663	CENPO	0	centromere protein O	centromere protein O	681.161	-0.568029	0.112538	-5.04743	4.47795e-07	5.76608e-06	NW_023666045.1	Un	29292528	29312833	+	n	5.23912
103245027	NOP16	0	NOP16 nucleolar protein	nucleolar protein 16	1718.44	-0.567885	0.106911	-5.31173	1.08588e-07	1.6478e-06	NW_023666075.1	Un	9516282	9520941	-	n	5.7831
103218442	VWF	0	von Willebrand factor	LOW QUALITY PROTEIN: von Willebrand factor	20.6289	-0.56778	0.325291	-1.74545	0.0809065	0.171413	NW_023666063.1	Un	2072115	2236240	+	n	0.765956
103225651	ENO1	0	enolase 1	alpha-enolase	27122.7	-0.567419	0.100125	-5.66711	1.4523e-08	2.80848e-07	NW_023666054.1	Un	26906843	26924920	+	n	6.55153
103246643	LOC103246643	0	uncharacterized LOC103246643	0	20.3931	-0.567317	0.329057	-1.72407	0.0846952	0.177776	NW_023666070.1	Un	6680903	6693591	-	n	0.750127
103245062	PDLIM7	0	PDZ and LIM domain 7	PDZ and LIM domain protein 7	2072.13	-0.567279	0.106847	-5.30928	1.10062e-07	1.66543e-06	NW_023666075.1	Un	10687137	10701197	-	n	5.77847
119623481	LOC119623481	0	uncharacterized LOC119623481	0	19.0349	-0.567257	0.327158	-1.73389	0.0829373	0.174931	NW_023667535.1	Un	118337	136390	+	n	0.757132
103229694	WARS1	WARS	tryptophanyl-tRNA synthetase 1	tryptophan--tRNA ligase, cytoplasmic	1837.63	-0.567186	0.106626	-5.31938	1.04124e-07	1.59359e-06	NW_023666053.1	Un	65436414	65479619	-	n	5.79762
103219785	LOC103219785	0	uncharacterized LOC103219785	0	8.69299	-0.566689	0.356828	-1.58813	0.112258	0.220616	NW_023666038.1	Un	92977049	93005194	+	n	0.656363
103232785	TREX2	0	three prime repair exonuclease 2	three prime repair exonuclease 2	94.374	-0.566635	0.231768	-2.44483	0.014492	0.0425363	NW_023666065.1	Un	65740628	65743712	-	n	1.37124
103234362	QTRT1	0	queuine tRNA-ribosyltransferase catalytic subunit 1	queuine tRNA-ribosyltransferase catalytic subunit 1	278.028	-0.565831	0.147758	-3.82945	0.000128428	0.000782051	NW_023666074.1	Un	10239692	10266939	-	n	3.10676
119618659	LOC119618659	0	small nucleolar RNA SNORA71	0	27.983	-0.56569	0.29688	-1.90545	0.0567215	0.129097	NW_023666050.1	Un	74162950	74163084	+	n	0.889083
103226733	RNPS1	0	RNA binding protein with serine rich domain 1	RNA-binding protein with serine-rich domain 1	2260.45	-0.565582	0.0980039	-5.77102	7.87938e-09	1.63172e-07	NW_023666068.1	Un	28893547	28908997	+	n	6.78735
103226119	TBRG4	0	transforming growth factor beta regulator 4	FAST kinase domain-containing protein 4	1082.52	-0.565556	0.100623	-5.62056	1.90344e-08	3.59018e-07	NW_023666062.1	Un	8947493	8959522	-	n	6.44488
103221573	PIM1	0	Pim-1 proto-oncogene, serine/threonine kinase	serine/threonine-protein kinase pim-1	602.309	-0.565401	0.111396	-5.07558	3.86311e-07	5.04717e-06	NW_023666044.1	Un	37109812	37115081	+	n	5.29695
119618968	LOC119618968	0	small nucleolar RNA U13	0	77.3604	-0.565395	0.221041	-2.55787	0.0105316	0.0327545	NW_023666052.1	Un	10453607	10453712	-	n	1.48473
103230573	PRDX6	0	peroxiredoxin 6	peroxiredoxin-6	1695.92	-0.565361	0.108902	-5.19144	2.08669e-07	2.91846e-06	NW_023666055.1	Un	57279198	57290948	-	n	5.53485
103216063	AIFM2	0	apoptosis inducing factor mitochondria associated 2	ferroptosis suppressor protein 1	504.156	-0.565062	0.122917	-4.59712	4.28381e-06	4.10011e-05	NW_023666048.1	Un	21913156	21936632	+	n	4.3872
103234335	PLIN3	0	perilipin 3	perilipin-3	1042.8	-0.565049	0.112247	-5.034	4.80355e-07	6.12367e-06	NW_023666081.1	Un	3581429	3610593	+	n	5.21299
119625196	LOC119625196	0	heterogeneous nuclear ribonucleoprotein A1-like	heterogeneous nuclear ribonucleoprotein A1-like	2.51365	-0.564235	0.308051	-1.83163	0.0670069	NA	NW_023666040.1	Un	22711879	22713207	+	n	#VALUE!
103239116	HVCN1	0	hydrogen voltage gated channel 1	voltage-gated hydrogen channel 1	4.52955	-0.56413	0.34462	-1.63696	0.101638	NA	NW_023666037.1	Un	139183838	139225073	+	n	#VALUE!
103214212	SLC7A1	0	solute carrier family 7 member 1	high affinity cationic amino acid transporter 1|atherin	2378.34	-0.563754	0.0901797	-6.25145	4.06655e-10	1.13257e-08	NW_023666057.1	3	35759947	35844081	+	n	7.94593
103244783	PPARGC1B	0	PPARG coactivator 1 beta	peroxisome proliferator-activated receptor gamma coactivator 1-beta	509.883	-0.56371	0.116488	-4.8392	1.30364e-06	1.46808e-05	NW_023666034.1	Un	25255707	25379965	-	n	4.83325
103216667	FAM53B	0	family with sequence similarity 53 member B	protein FAM53B	362.283	-0.563617	0.136769	-4.12095	3.77315e-05	0.000270207	NW_023666048.1	Un	78629440	78754492	-	n	3.5683
103224145	MAB21L3	0	mab-21 like 3	protein mab-21-like 3	36.761	-0.563569	0.285416	-1.97456	0.0483186	0.11392	NW_023666038.1	Un	20274133	20344391	-	n	0.943399
103246778	LRRN4	0	leucine rich repeat neuronal 4	leucine-rich repeat neuronal protein 4	475.498	-0.563	0.131246	-4.28967	1.7894e-05	0.000141015	NW_023666071.1	Un	12448424	12460382	-	n	3.85073
119627989	LOC119627989	0	uncharacterized LOC119627989	0	41.6903	-0.56246	0.263068	-2.13808	0.0325103	0.0829493	NW_023666048.1	Un	77607840	77611083	+	n	1.08119
103222280	LOC103222280	0	tubulin beta-2B chain	LOW QUALITY PROTEIN: tubulin beta-2B chain	36.0544	-0.562429	0.285976	-1.9667	0.0492174	0.11543	NW_023666044.1	Un	3162287	3166989	-	n	0.937683
103223283	LOC103223283	PDXP, SH3BP1	pyridoxal phosphate phosphatase	SH3 domain-binding protein 1|bargin|pyridoxal phosphate phosphatase|SH3 domain binding protein 1|pyridoxal phosphatase	263.014	-0.562075	0.149624	-3.75658	0.000172249	0.00100437	NW_023666045.1	19	105455602	105482413	-	n	2.99811
103238260	LOC103238260	TUBA1B	tubulin alpha-1B chain	tubulin alpha-1B chain|tubulin alpha 1b	15695.6	-0.562022	0.0943743	-5.95525	2.59676e-09	6.10087e-08	NW_023666037.1	Un	200771440	200775190	+	n	7.21461
103242879	TRIM25	0	tripartite motif containing 25	E3 ubiquitin/ISG15 ligase TRIM25	2580.25	-0.561815	0.0987014	-5.69207	1.25511e-08	2.47177e-07	NW_023666077.1	Un	7316203	7343303	+	n	6.60699
103222488	SIGLEC15	0	sialic acid binding Ig like lectin 15	sialic acid-binding Ig-like lectin 15	2.61478	-0.561778	0.305505	-1.83885	0.0659375	NA	NW_023666050.1	Un	9441499	9459901	-	n	#VALUE!
103233309	BCAR1	0	BCAR1 scaffold protein, Cas family member	breast cancer anti-estrogen resistance protein 1|BCAR1, Cas family scaffold protein|BCAR1, Cas family scaffolding protein	1865.02	-0.561527	0.106185	-5.2882	1.23526e-07	1.83632e-06	NW_023666047.1	Un	15305422	15350551	+	n	5.73605
103229579	ITPK1	0	inositol-tetrakisphosphate 1-kinase	inositol-tetrakisphosphate 1-kinase	666.364	-0.561484	0.113864	-4.93118	8.1735e-07	9.77293e-06	NW_023666053.1	Un	57929734	58110383	-	n	5.00998
103248011	BCL2L1	0	BCL2 like 1	bcl-2-like protein 1	3860.67	-0.561373	0.0947745	-5.92325	3.15646e-09	7.18475e-08	NW_023666050.1	2	90796125	90855484	+	n	7.14359
103221799	CCHCR1	0	coiled-coil alpha-helical rod protein 1	coiled-coil alpha-helical rod protein 1	829.247	-0.561332	0.110967	-5.05857	4.22415e-07	5.47437e-06	NW_023666044.1	Un	30833259	30848903	-	n	5.26167
119619333	LOC119619333	0	uncharacterized LOC119619333	0	3.29336	-0.560611	0.326831	-1.71529	0.0862914	NA	NW_023666054.1	Un	18296993	18299568	-	n	#VALUE!
119621817	LOC119621817	0	small nucleolar RNA SNORD35	0	130.256	-0.560596	0.342943	-1.63466	0.10212	0.205159	NW_023666073.1	Un	22599406	22599492	+	n	0.68791
103217851	TNS1	0	tensin 1	tensin-1	1324.44	-0.560556	0.0972118	-5.76634	8.10135e-09	1.67123e-07	NW_023666040.1	Un	95520791	95727467	+	n	6.77696
103235062	IL4I1	0	interleukin 4 induced 1	L-amino-acid oxidase	19.2936	-0.560365	0.332346	-1.68609	0.0917787	0.189131	NW_023666073.1	Un	23021649	23036612	-	n	0.723238
103238996	CHST11	0	carbohydrate sulfotransferase 11	carbohydrate sulfotransferase 11	136.469	-0.560234	0.173837	-3.22276	0.00126962	0.00557301	NW_023666037.1	Un	145029521	145339512	-	n	2.25391
103239090	MVK	0	mevalonate kinase	mevalonate kinase	312.215	-0.560086	0.136249	-4.11075	3.94382e-05	0.000280803	NW_023666037.1	Un	140282724	140306924	-	n	3.5516
119623181	LOC119623181	0	troponin I, cardiac muscle-like	troponin I, cardiac muscle-like	36.4083	-0.559997	0.27972	-2.00199	0.0452855	0.108262	NW_023666523.1	Un	49521	52839	-	n	0.965523
119627661	LOC119627661	0	uncharacterized LOC119627661	0	25.3934	-0.559909	0.310335	-1.80421	0.071199	0.154827	NW_023666047.1	Un	552795	554296	-	n	0.810155
103224904	TMEM69	0	transmembrane protein 69	transmembrane protein 69	299.158	-0.559899	0.150436	-3.72185	0.000197766	0.00113052	NW_023666033.1	Un	29858304	29864440	+	n	2.94672
103221761	CSNK2B	0	casein kinase 2 beta	casein kinase II subunit beta	921.917	-0.559719	0.116688	-4.79673	1.61275e-06	1.77391e-05	NW_023666044.1	Un	31577194	31581146	+	n	4.75107
103237627	TONSL	0	tonsoku like, DNA repair protein	tonsoku-like protein	1887.97	-0.559629	0.116071	-4.82145	1.42519e-06	1.58716e-05	NW_023666039.1	Un	1199537	1214793	+	n	4.79938
103243377	RPL27	0	ribosomal protein L27	60S ribosomal protein L27	3363.59	-0.559609	0.107495	-5.20592	1.93033e-07	2.72799e-06	NW_023666077.1	Un	34074546	34079136	-	n	5.56416
103235336	U2AF2	0	U2 small nuclear RNA auxiliary factor 2	splicing factor U2AF 65 kDa subunit	2822.67	-0.55931	0.10084	-5.54649	2.91464e-08	5.25093e-07	NW_023666045.1	Un	901414	922138	+	n	6.27976
103225349	LOC103225349	AUNIP	aurora kinase A and ninein interacting protein	aurora kinase A and ninein-interacting protein	72.9626	-0.559253	0.219659	-2.54601	0.0108962	0.0336669	NW_023666033.1	Un	9480685	9504516	-	n	1.4728
103217805	LOC103217805	0	uncharacterized LOC103217805	0	6.2602	-0.559233	0.35493	-1.57562	0.115114	0.224774	NW_023666040.1	Un	97860327	97883188	-	n	0.648254
103216443	SFXN2	0	sideroflexin 2	sideroflexin-2	704.589	-0.559056	0.10964	-5.09901	3.4143e-07	4.51215e-06	NW_023666048.1	Un	56860435	56885870	+	n	5.34562
103246871	MAD1L1	0	mitotic arrest deficient 1 like 1	mitotic spindle assembly checkpoint protein MAD1|MAD1 mitotic arrest deficient like 1	1749.25	-0.558953	0.10397	-5.37609	7.61209e-08	1.21718e-06	NW_023666090.1	Un	1956014	2370489	-	n	5.91465
103234048	ROM1	0	retinal outer segment membrane protein 1	rod outer segment membrane protein 1	14.359	-0.558877	0.341374	-1.63714	0.101601	0.204372	NW_023666038.1	Un	108625070	108627450	-	n	0.689578
103244145	LOC103244145	SERPINB8	serpin B8	serpin B8|serpin family B member 8	72.6194	-0.558862	0.21842	-2.55865	0.0105078	0.0326996	NW_023666060.1	Un	9905718	9926364	+	n	1.48546
103224428	LOC103224428	0	ATP synthase F(0) complex subunit C3, mitochondrial-like	ATP synthase F(0) complex subunit C3, mitochondrial-like	6.25199	-0.558798	0.353626	-1.5802	0.114062	0.22323	NW_023666033.1	Un	77394774	77395467	+	n	0.651247
103227723	LOC103227723	0	uncharacterized LOC103227723	0	17.1901	-0.558743	0.333415	-1.67582	0.0937735	0.192138	NW_023666041.1	22	153242201	153261290	+	n	0.716386
103233151	EXOSC6	0	exosome component 6	exosome complex component MTR3	436.94	-0.558511	0.141489	-3.94739	7.90068e-05	0.000512778	NW_023666047.1	Un	16184161	16186697	-	n	3.29007
103239727	RAPGEF1	0	Rap guanine nucleotide exchange factor 1	rap guanine nucleotide exchange factor 1	1530.07	-0.558361	0.0972619	-5.74079	9.42337e-09	1.90722e-07	NW_023666079.1	Un	8999334	9158519	-	n	6.7196
103244010	RBFA	0	ribosome binding factor A	putative ribosome-binding factor A, mitochondrial|ribosome binding factor A (putative)	860.25	-0.558246	0.112987	-4.94079	7.78051e-07	9.35874e-06	NW_023666060.1	Un	26083735	26095497	+	n	5.02878
103246243	LOC103246243	0	uncharacterized LOC103246243	0	95.4319	-0.55817	0.203204	-2.74685	0.00601703	0.0205863	NW_023666050.1	Un	74171643	74172158	+	n	1.68642
119622457	SLC39A3	0	solute carrier family 39 member 3	zinc transporter ZIP3	199.33	-0.558143	0.159209	-3.50573	0.00045535	0.0023102	NW_023666081.1	Un	6087477	6093549	+	n	2.63635
103233719	EEF2	0	eukaryotic translation elongation factor 2	elongation factor 2	30205.3	-0.558061	0.0879768	-6.34328	2.24929e-10	6.65674e-09	NW_023666081.1	Un	4504440	4513956	+	n	8.17674
103243571	ARHGAP23	0	Rho GTPase activating protein 23	rho GTPase-activating protein 23	2502.88	-0.557744	0.105282	-5.29763	1.17313e-07	1.75695e-06	NW_023666077.1	Un	38705881	38799297	-	n	5.75524
103230179	PFKFB2	0	6-phosphofructo-2-kinase/fructose-2,6-biphosphatase 2	6-phosphofructo-2-kinase/fructose-2,6-bisphosphatase 2	477.902	-0.557737	0.129836	-4.29571	1.74138e-05	0.000137784	NW_023666055.1	Un	22919722	22948072	-	n	3.8608
103226456	TBL3	0	transducin beta like 3	transducin beta-like protein 3	810.954	-0.557578	0.129353	-4.31052	1.62874e-05	0.000130478	NW_023666068.1	Un	29193057	29199944	-	n	3.88446
103242790	TADA2A	0	transcriptional adaptor 2A	transcriptional adapter 2-alpha	655.542	-0.557566	0.111353	-5.00719	5.52305e-07	6.90703e-06	NW_023666077.1	Un	1025276	1098948	-	n	5.16071
103246763	TRIM4	0	tripartite motif containing 4	E3 ubiquitin-protein ligase TRIM4	738.5	-0.556796	0.107813	-5.16445	2.41144e-07	3.33206e-06	NW_023666070.1	Un	3074396	3103961	-	n	5.47729
103223456	PARVG	0	parvin gamma	gamma-parvin	7.9191	-0.556619	0.357577	-1.55664	0.119555	0.231616	NW_023666045.1	Un	98696599	98720922	-	n	0.635232
103233070	KATNB1	0	katanin regulatory subunit B1	katanin p80 WD40 repeat-containing subunit B1	566.219	-0.55657	0.114424	-4.86409	1.14985e-06	1.31236e-05	NW_023666047.1	Un	32491470	32513027	-	n	4.88195
103230208	RAB7B	0	RAB7B, member RAS oncogene family	ras-related protein Rab-7b	5.06018	-0.556484	0.346301	-1.60694	0.108068	0.214138	NW_023666055.1	Un	24038502	24064596	+	n	0.669307
103225264	MED18	0	mediator complex subunit 18	mediator of RNA polymerase II transcription subunit 18	219.532	-0.556272	0.14915	-3.7296	0.000191782	0.00110266	NW_023666033.1	Un	12005703	12012674	+	n	2.95756
103215694	SLC20A2	0	solute carrier family 20 member 2	sodium-dependent phosphate transporter 2	474.464	-0.556212	0.123217	-4.51409	6.35905e-06	5.78652e-05	NW_023666052.1	Un	1238154	1366333	+	n	4.23758
103221193	LOC103221193	0	60S ribosomal protein L17-like	60S ribosomal protein L17-like	2.60793	-0.556012	0.304528	-1.82582	0.0678781	NA	NW_023666063.1	Un	17502882	17503520	+	n	#VALUE!
103232182	LOC103232182	0	60S acidic ribosomal protein P2-like	60S acidic ribosomal protein P2-like	22.3789	-0.555933	0.314444	-1.76799	0.0770628	0.16501	NW_023666065.1	Un	4432544	4433017	+	n	0.78249
103230213	XPO6	0	exportin 6	exportin-6	2854.06	-0.555906	0.101225	-5.49179	3.97875e-08	6.9048e-07	NW_023666068.1	Un	3776790	3893904	+	n	6.16085
103219071	LOC103219071	0	60S ribosomal protein L11-like	60S ribosomal protein L11-like	9.40554	-0.555653	0.355771	-1.56183	0.118328	0.22982	NW_023666054.1	Un	12653120	12653728	+	n	0.638613
103234754	ZNF574	0	zinc finger protein 574	zinc finger protein 574	334.128	-0.555283	0.138044	-4.0225	5.7583e-05	0.000387829	NW_023666073.1	Un	14516216	14527388	+	n	3.41136
103243383	LOC103243383	0	peptidyl-prolyl cis-trans isomerase A-like	peptidyl-prolyl cis-trans isomerase A-like	15.5318	-0.555282	0.33828	-1.64149	0.100696	0.203009	NW_023666077.1	Un	34250829	34256175	+	n	0.692485
103221506	BYSL	0	bystin like	bystin	468.832	-0.555131	0.128396	-4.3236	1.53506e-05	0.0001239	NW_023666044.1	Un	41921108	41933105	+	n	3.90693
103220098	PCBP1	0	poly(rC) binding protein 1	poly(rC)-binding protein 1	5142.81	-0.555065	0.103644	-5.35549	8.53268e-08	1.343e-06	NW_023666045.1	Un	74989203	74990938	+	n	5.87192
103232843	DKC1	0	dyskerin pseudouridine synthase 1	H/ACA ribonucleoprotein complex subunit DKC1	1750.24	-0.555041	0.104473	-5.31278	1.07967e-07	1.64146e-06	NW_023666065.1	Un	66994087	67007910	+	n	5.78477
103244843	GEMIN5	0	gem nuclear organelle associated protein 5	gem-associated protein 5	1023.43	-0.554209	0.102055	-5.4305	5.61963e-08	9.40703e-07	NW_023666034.1	Un	20278668	20328209	+	n	6.02655
103233462	APRT	0	adenine phosphoribosyltransferase	adenine phosphoribosyltransferase	491.191	-0.55322	0.130979	-4.22372	2.40302e-05	0.00018267	NW_023666047.1	Un	1479267	1482118	+	n	3.73833
103246491	MAEA	0	macrophage erythroblast attacher, E3 ubiquitin ligase	LOW QUALITY PROTEIN: E3 ubiquitin-protein transferase MAEA	1490.47	-0.553119	0.100649	-5.49553	3.89539e-08	6.77478e-07	NW_023666051.1	Un	3765577	3816123	-	n	6.16911
119619080	LOC119619080	0	uncharacterized LOC119619080	0	62.9317	-0.553103	0.229635	-2.40862	0.0160131	0.0462825	NW_023666053.1	Un	60562399	60564327	-	n	1.33458
119623740	LOC119623740	0	uncharacterized LOC119623740	0	108.578	-0.55306	0.203785	-2.71394	0.00664891	0.0223344	NW_023669741.1	Un	6	3880	+	n	1.65103
103229589	DPF2	0	double PHD fingers 2	zinc finger protein ubi-d4	877.375	-0.552848	0.104232	-5.304	1.13294e-07	1.70152e-06	NW_023666038.1	Un	106199063	106218412	-	n	5.76916
103237841	PFKFB3	0	6-phosphofructo-2-kinase/fructose-2,6-biphosphatase 3	6-phosphofructo-2-kinase/fructose-2,6-bisphosphatase 3	3667.46	-0.552798	0.0933582	-5.92126	3.19475e-09	7.26163e-08	NW_023666051.1	Un	11571685	11658469	+	n	7.13897
103232877	LOC103232877	0	uncharacterized LOC103232877	0	3.46207	-0.552736	0.323054	-1.71097	0.0870863	NA	NW_023668243.1	Un	3817	7079	+	n	#VALUE!
103243741	MAFG	0	MAF bZIP transcription factor G	transcription factor MafG	1160.04	-0.552676	0.108412	-5.0979	3.43439e-07	4.53497e-06	NW_023666077.1	Un	45244170	45253347	-	n	5.34343
103246482	TACC3	0	transforming acidic coiled-coil containing protein 3	transforming acidic coiled-coil-containing protein 3	1624.06	-0.552311	0.104595	-5.28046	1.28859e-07	1.91206e-06	NW_023666051.1	Un	3398605	3422223	-	n	5.7185
119621301	LOC119621301	0	uncharacterized LOC119621301	0	137.929	-0.552262	0.177706	-3.10773	0.00188527	0.00768552	NW_023666069.1	Un	22550414	22555536	-	n	2.11433
103244941	FBLL1	0	fibrillarin like 1	rRNA/tRNA 2'-O-methyltransferase fibrillarin-like protein 1	24.445	-0.551895	0.31989	-1.72526	0.0844801	0.177463	NW_023666034.1	Un	7921375	7923933	-	n	0.750891
103227720	LOC103227720	0	twinfilin-2	toll-like receptor 9|twinfilin-2	667.992	-0.551827	0.121976	-4.52405	6.06669e-06	5.55508e-05	NW_023666041.1	Un	153302425	153320786	+	n	4.25531
103245396	LOC103245396	0	uncharacterized LOC103245396	0	61.1114	-0.551763	0.235941	-2.33856	0.019358	0.0541863	NW_023666048.1	Un	128799039	128824187	+	n	1.26611
103247731	ZCCHC3	0	zinc finger CCHC-type containing 3	zinc finger CCHC domain-containing protein 3	356.465	-0.551712	0.12923	-4.26921	1.96164e-05	0.000153027	NW_023666078.1	Un	7594905	7598250	+	n	3.81523
103242066	LOC103242066	MUC4	mucin-4	LOW QUALITY PROTEIN: mucin-4|mucin 4, cell surface associated	4.27235	-0.551674	0.334866	-1.64745	0.0994665	NA	NW_023666041.1	Un	65216380	65283540	+	n	#VALUE!
103227284	INSIG1	0	insulin induced gene 1	insulin-induced gene 1 protein	948.566	-0.551638	0.128643	-4.28814	1.80173e-05	0.000141861	NW_023666072.1	Un	19570200	19582375	+	n	3.84814
119622357	LOC119622357	0	small nucleolar RNA SNORA65	0	96.1161	-0.551215	0.257839	-2.13782	0.032531	0.0829667	NW_023666079.1	Un	5535693	5535823	-	n	1.0811
103224269	CSF1	0	colony stimulating factor 1	macrophage colony-stimulating factor 1	128.371	-0.550891	0.192658	-2.85943	0.00424399	0.0152917	NW_023666038.1	Un	34824126	34844440	+	n	1.81554
103225816	B3GALT6	0	beta-1,3-galactosyltransferase 6	beta-1,3-galactosyltransferase 6	311.918	-0.550872	0.139778	-3.94105	8.11255e-05	0.000525364	NW_023666054.1	Un	34778672	34781453	-	n	3.27954
103243753	DUS1L	0	dihydrouridine synthase 1 like	tRNA-dihydrouridine(16/17) synthase [NAD(P)(+)]-like	1575.19	-0.550483	0.100263	-5.4904	4.01021e-08	6.9444e-07	NW_023666077.1	Un	45497400	45508098	-	n	6.15837
103234631	SPRED3	0	sprouty related EVH1 domain containing 3	sprouty-related, EVH1 domain-containing protein 3	146.424	-0.550371	0.172531	-3.18998	0.00142284	0.00612839	NW_023666073.1	Un	10977256	10988507	+	n	2.21265
119624680	LOC119624680	0	U1 spliceosomal RNA	0	62.8541	-0.550178	0.26145	-2.10433	0.0353495	0.0887327	NW_023666038.1	Un	15369828	15369992	-	n	1.05192
103247419	CUNH20orf27	C2H20orf27	chromosome unknown C20orf27 homolog	UPF0687 protein C20orf27 homolog	239.197	-0.550166	0.154732	-3.5556	0.000377122	0.00196128	NW_023666071.1	Un	10001059	10016237	+	n	2.70746
103237317	LOC103237317	0	40S ribosomal protein S17	40S ribosomal protein S17	57.6629	-0.549927	0.271508	-2.02545	0.0428209	0.103666	NW_023666039.1	Un	31238729	31239209	-	n	0.984365
103235329	ZNF865	0	zinc finger protein 865	zinc finger protein 865	234.379	-0.549864	0.15303	-3.59318	0.000326669	0.00173368	NW_023666045.1	Un	850602	862983	+	n	2.76103
103244506	PDLIM4	0	PDZ and LIM domain 4	PDZ and LIM domain protein 4	287.265	-0.549481	0.145282	-3.78216	0.000155476	0.000920934	NW_023666034.1	Un	42841389	42856126	-	n	3.03577
103239627	ENTR1	SDCCAG3	endosome associated trafficking regulator 1	endosome-associated-trafficking regulator 1|serologically defined colon cancer antigen 3	800.792	-0.54913	0.111698	-4.91618	8.82502e-07	1.04278e-05	NW_023666058.1	Un	3415481	3424504	-	n	4.98181
119618690	LOC119618690	0	small nucleolar SNORD12/SNORD106	0	19.2178	-0.548636	0.326713	-1.67926	0.0931012	0.191053	NW_023666050.1	Un	63195304	63195394	-	n	0.718846
103221998	LOC103221998	0	histone H2B type 1-C/E/F/G/I	histone H2B type 1-C/E/F/G/I|histone H2B type 1	288.321	-0.548292	0.144004	-3.80749	0.000140387	0.000843057	NW_023666044.1	Un	26135487	26136782	+	n	3.07414
103242557	PIMREG	FAM64A	PICALM interacting mitotic regulator	protein PIMREG|family with sequence similarity 64 member A	103.266	-0.548278	0.198993	-2.75526	0.0058645	0.0201158	NW_023666059.1	Un	15661860	15668468	-	n	1.69646
103234196	DDX49	0	DEAD-box helicase 49	probable ATP-dependent RNA helicase DDX49	369.728	-0.548255	0.141365	-3.8783	0.000105187	0.000659267	NW_023666074.1	Un	1938427	1948153	-	n	3.18094
103233826	TIMM44	0	translocase of inner mitochondrial membrane 44	mitochondrial import inner membrane translocase subunit TIM44	707.814	-0.548023	0.109296	-5.01414	5.32723e-07	6.69864e-06	NW_023666081.1	Un	418623	436213	+	n	5.17401
103245975	LOC103245975	0	keratin, type I cytoskeletal 18-like	0	5.22598	-0.547625	0.351303	-1.55884	0.119034	0.230802	NW_023666054.1	Un	41578006	41579317	-	n	0.636761
103242555	DHX33	0	DEAH-box helicase 33	ATP-dependent RNA helicase DHX33	521.319	-0.547419	0.116355	-4.70473	2.54204e-06	2.60361e-05	NW_023666059.1	Un	16707432	16736209	+	n	4.58442
103234331	YJU2	CCDC94	YJU2 splicing factor homolog	splicing factor YJU2|coiled-coil domain containing 94	197.504	-0.547176	0.159701	-3.42625	0.000611982	0.00298198	NW_023666081.1	Un	4200130	4223532	-	n	2.5255
103225810	INTS11	CPSF3L	integrator complex subunit 11	integrator complex subunit 11	1153.1	-0.547148	0.103377	-5.29275	1.20488e-07	1.80116e-06	NW_023666054.1	Un	34692147	34705942	+	n	5.74445
119627984	LOC119627984	0	uncharacterized LOC119627984	0	3.58437	-0.547028	0.335076	-1.63255	0.102564	NA	NW_023666048.1	Un	73366240	73374747	+	n	#VALUE!
103231219	CDCA5	0	cell division cycle associated 5	sororin	381.778	-0.546974	0.132654	-4.12331	3.73471e-05	0.000268201	NW_023666038.1	Un	106533172	106538620	+	n	3.57154
103240067	LOC103240067	MICAL2	F-actin-monooxygenase MICAL2	F-actin-monooxygenase MICAL2|microtubule associated monooxygenase, calponin and LIM domain containing 2	628.063	-0.546678	0.113048	-4.83578	1.32623e-06	1.49038e-05	NW_023666038.1	Un	150081636	150325042	-	n	4.8267
103239245	PXN	0	paxillin	paxillin	1738	-0.546619	0.112526	-4.85771	1.18752e-06	1.34581e-05	NW_023666037.1	Un	129487667	129546391	+	n	4.87102
119623473	LOC119623473	0	metaxin-1-like	LOW QUALITY PROTEIN: metaxin-1-like	10.9494	-0.546612	0.352889	-1.54896	0.121391	0.234408	NW_023667468.1	Un	8964	14667	+	n	0.630027
103233458	CDT1	0	chromatin licensing and DNA replication factor 1	DNA replication factor Cdt1	978.674	-0.545949	0.1047	-5.2144	1.84418e-07	2.61802e-06	NW_023666047.1	Un	1482388	1488114	-	n	5.58203
103225119	ADPRS	ADPRHL2	ADP-ribosylserine hydrolase	ADP-ribose glycohydrolase ARH3|ADP-ribosylhydrolase like 2	462.268	-0.545825	0.126553	-4.31301	1.61046e-05	0.000129271	NW_023666033.1	Un	19958846	19963863	+	n	3.8885
119620202	LOC119620202	0	small nucleolar RNA SNORD36	0	11.2801	-0.545655	0.351243	-1.5535	0.120304	0.232702	NW_023666058.1	Un	202218	202286	+	n	0.6332
103218381	FKBP4	0	FKBP prolyl isomerase 4	peptidyl-prolyl cis-trans isomerase FKBP4|FK506 binding protein 4	2704.3	-0.54548	0.0974458	-5.59778	2.1712e-08	4.01972e-07	NW_023666063.1	Un	5446822	5455813	-	n	6.3958
103224928	PLK3	0	polo like kinase 3	serine/threonine-protein kinase PLK3	90.1737	-0.545348	0.230317	-2.36781	0.0178935	0.0507857	NW_023666033.1	Un	28945518	28950952	+	n	1.29426
103225701	CHTF18	0	chromosome transmission fidelity factor 18	chromosome transmission fidelity protein 18 homolog	1034.46	-0.545052	0.114432	-4.76313	1.90618e-06	2.03401e-05	NW_023666068.1	Un	30416349	30426194	-	n	4.69165
103238391	ESPL1	0	extra spindle pole bodies like 1, separase	separin	1743.19	-0.544867	0.0964082	-5.65166	1.58904e-08	3.05089e-07	NW_023666037.1	11	196658193	196684208	-	n	6.51557
103226053	LANCL2	0	LanC like 2	lanC-like protein 2	422.123	-0.544838	0.131657	-4.13831	3.4988e-05	0.000253497	NW_023666062.1	Un	19087224	19155311	+	n	3.59603
103224078	NOTCH2	0	notch receptor 2	neurogenic locus notch homolog protein 2|notch 2	5430.01	-0.544808	0.0886228	-6.14749	7.87201e-10	2.08065e-08	NW_023666038.1	Un	16342674	16501918	+	n	7.6818
103224912	MMACHC	0	metabolism of cobalamin associated C	cyanocobalamin reductase / alkylcobalamin dealkylase|methylmalonic aciduria (cobalamin deficiency) cblC type, with homocystinuria	106.967	-0.544436	0.188874	-2.88254	0.00394484	0.0143392	NW_023666033.1	Un	29672895	29682539	+	n	1.84347
119621254	LOC119621254	0	small nucleolar RNA ACA64	0	5.34132	-0.544409	0.350745	-1.55215	0.120626	0.233184	NW_023666068.1	Un	29205165	29205291	-	n	0.632301
103234745	ARHGEF1	0	Rho guanine nucleotide exchange factor 1	rho guanine nucleotide exchange factor 1	1184.01	-0.544365	0.122427	-4.44644	8.73033e-06	7.58769e-05	NW_023666073.1	Un	14326793	14351774	+	n	4.11989
103221812	GTF2H4	0	general transcription factor IIH subunit 4	general transcription factor IIH subunit 4	617.085	-0.544258	0.119584	-4.55125	5.33273e-06	4.97949e-05	NW_023666044.1	Un	30609172	30615125	+	n	4.30282
103216543	ADRB1	0	adrenoceptor beta 1	beta-1 adrenergic receptor	17.1135	-0.543993	0.332405	-1.63654	0.101727	0.204524	NW_023666048.1	Un	68152892	68156014	+	n	0.689256
103242589	LIME1	0	Lck interacting transmembrane adaptor 1	lck-interacting transmembrane adapter 1	53.6674	-0.54371	0.256476	-2.11993	0.0340123	0.0861698	NW_023666050.1	Un	48045312	48048117	-	n	1.06465
103231922	FTSJ1	0	FtsJ RNA 2'-O-methyltransferase 1	putative tRNA (cytidine(32)/guanosine(34)-2'-O)-methyltransferase|FtsJ RNA methyltransferase homolog 1	760.775	-0.543682	0.112487	-4.83328	1.34303e-06	1.50554e-05	NW_023666076.1	Un	11047477	11068760	+	n	4.82231
119623831	LOC119623831	0	uncharacterized LOC119623831	0	8.96749	-0.543638	0.357608	-1.52021	0.128459	0.244321	NW_023666033.1	Un	16600979	16613174	+	n	0.612038
103233980	WDR83	0	WD repeat domain 83	WD repeat domain-containing protein 83	353.4	-0.543602	0.12871	-4.22345	2.4059e-05	0.000182803	NW_023666074.1	Un	8433202	8439322	-	n	3.73802
119622177	LOC119622177	0	uncharacterized LOC119622177	0	865.143	-0.543504	0.11502	-4.7253	2.29776e-06	2.38534e-05	NW_023666077.1	Un	19881512	20099658	+	n	4.62245
103217904	LOC103217904	TUBA4A	tubulin alpha-4A chain	tubulin alpha-4A chain|tubulin alpha 4a	500.129	-0.543454	0.123977	-4.38352	1.16778e-05	9.72341e-05	NW_023666040.1	Un	94236772	94241516	+	n	4.01218
103223962	S100A5	0	S100 calcium binding protein A5	protein S100-A5	12.7961	-0.543373	0.347866	-1.56202	0.118284	0.229761	NW_023666038.1	Un	9653233	9658345	+	n	0.638723
103246072	PKM	0	pyruvate kinase M1/2	pyruvate kinase PKM|pyruvate kinase, muscle	28075.4	-0.543307	0.0865781	-6.27534	3.48868e-10	9.85292e-09	NW_023666048.1	Un	130316866	130349792	-	n	8.00643
103241288	IL1RN	0	interleukin 1 receptor antagonist	interleukin-1 receptor antagonist protein	3.07757	-0.543281	0.313439	-1.73329	0.0830439	NA	NW_023666080.1	Un	3528174	3543946	-	n	#VALUE!
119624602	LOC119624602	0	small nucleolar RNA SNORD26	0	53.8881	-0.5432	0.243231	-2.23327	0.0255311	0.0682177	NW_023666038.1	Un	108393876	108393950	+	n	1.1661
119619285	SLA2	0	Src like adaptor 2	LOW QUALITY PROTEIN: src-like-adapter 2	14.9195	-0.543103	0.338822	-1.60291	0.108954	0.215427	NW_023666054.1	Un	655121	689911	+	n	0.666699
103235035	FLT3LG	0	fms related receptor tyrosine kinase 3 ligand	fms-related tyrosine kinase 3 ligand|fms related tyrosine kinase 3 ligand	20.2562	-0.543081	0.329156	-1.64992	0.0989593	0.200136	NW_023666073.1	Un	22583396	22594517	+	n	0.698676
103234673	RPS16	0	ribosomal protein S16	40S ribosomal protein S16	5872.08	-0.54279	0.0941932	-5.76252	8.28686e-09	1.69643e-07	NW_023666073.1	Un	12060717	12063569	-	n	6.77046
103233770	LOC103233770	KHSRP	KH-type splicing regulatory protein	far upstream element-binding protein 2	4970.82	-0.542666	0.0956001	-5.67642	1.37546e-08	2.67598e-07	NW_023666081.1	Un	1971915	1983327	+	n	6.57252
103245056	PRR7	0	proline rich 7, synaptic	proline-rich protein 7	148.033	-0.542504	0.18791	-2.88704	0.00388887	0.0141774	NW_023666075.1	Un	10650014	10659071	+	n	1.8484
103234564	TSPAN4	0	tetraspanin 4	tetraspanin-4	480.085	-0.542427	0.119963	-4.52164	6.13636e-06	5.60929e-05	NW_023666038.1	Un	97738856	97762755	+	n	4.25109
119623418	LOC119623418	0	profilin-1	profilin-1	65.3122	-0.542362	0.239963	-2.26019	0.0238096	0.0644142	NW_023667210.1	Un	434	1810	-	n	1.19102
103230924	DCTPP1	0	dCTP pyrophosphatase 1	dCTP pyrophosphatase 1	591.565	-0.541571	0.133965	-4.04263	5.28545e-05	0.000359743	NW_023666068.1	Un	2416902	2423222	+	n	3.44401
103233123	CKLF	0	chemokine like factor	chemokine-like factor	421.003	-0.541549	0.148461	-3.64774	0.000264556	0.00144436	NW_023666047.1	Un	23656489	23670984	-	n	2.84032
103239270	CUNH12orf43	C11H12orf43	chromosome unknown C12orf43 homolog	protein CUSTOS	238.856	-0.541327	0.148383	-3.64818	0.000264109	0.00144313	NW_023666037.1	Un	128723258	128739497	+	n	2.8407
103233648	MOB3A	0	MOB kinase activator 3A	MOB kinase activator 3A	320.773	-0.541138	0.137942	-3.92292	8.7481e-05	0.000562328	NW_023666081.1	Un	6843352	6867235	+	n	3.25001
103244578	DDX27	0	DEAD-box helicase 27	probable ATP-dependent RNA helicase DDX27	1077.22	-0.541117	0.116913	-4.62838	3.68535e-06	3.59148e-05	NW_023666050.1	Un	63231974	63256926	-	n	4.44473
119620204	LOC119620204	0	small nucleolar RNA SNORD24	0	85.8344	-0.540969	0.239664	-2.2572	0.0239956	0.0648191	NW_023666058.1	Un	200482	200557	+	n	1.1883
103231923	PORCN	0	porcupine O-acyltransferase	protein-serine O-palmitoleoyltransferase porcupine|porcupine homolog	147.676	-0.540939	0.173701	-3.1142	0.00184443	0.00755159	NW_023666076.1	Un	11091879	11104116	+	n	2.12196
103223565	NCAPH2	0	non-SMC condensin II complex subunit H2	condensin-2 complex subunit H2	987.657	-0.540787	0.108438	-4.98707	6.13012e-07	7.58361e-06	NW_023666045.1	Un	92346254	92356666	-	n	5.12012
103238555	LRP1	0	LDL receptor related protein 1	prolow-density lipoprotein receptor-related protein 1	6982.82	-0.54067	0.102186	-5.29106	1.21613e-07	1.81628e-06	NW_023666037.1	Un	192847265	192933317	-	n	5.74082
103234931	ZC3H4	0	zinc finger CCCH-type containing 4	zinc finger CCCH domain-containing protein 4	1413.85	-0.540652	0.118822	-4.55011	5.36184e-06	4.99506e-05	NW_023666073.1	Un	20117198	20169283	-	n	4.30146
103233004	EHD1	0	EH domain containing 1	EH domain-containing protein 1	1335.71	-0.540648	0.10317	-5.24038	1.60249e-07	2.32629e-06	NW_023666038.1	Un	106742060	106769019	+	n	5.63334
119621240	LOC119621240	0	small nucleolar RNA SNORD60	0	52.2715	-0.540012	0.274089	-1.97021	0.0488143	0.114719	NW_023666068.1	Un	29011400	29011483	+	n	0.940366
103233126	CMTM3	0	CKLF like MARVEL transmembrane domain containing 3	CKLF-like MARVEL transmembrane domain-containing protein 3	1047.44	-0.539547	0.103083	-5.23409	1.65798e-07	2.38957e-06	NW_023666047.1	Un	23602276	23611446	-	n	5.62168
103228331	RMI2	0	RecQ mediated genome instability 2	recQ-mediated genome instability protein 2	224.805	-0.539494	0.146961	-3.67099	0.000241613	0.00133887	NW_023666068.1	Un	19330566	19337196	-	n	2.87326
103237533	ARC	0	activity regulated cytoskeleton associated protein	activity-regulated cytoskeleton-associated protein	6.47383	-0.539455	0.356691	-1.51239	0.130435	0.247005	NW_023666039.1	Un	3095685	3099176	+	n	0.607294
103232424	SLC25A53	0	solute carrier family 25 member 53	solute carrier family 25 member 53	14.6266	-0.539425	0.341602	-1.5791	0.114313	0.223589	NW_023666065.1	Un	16893764	16904530	-	n	0.65055
103239578	ANAPC2	0	anaphase promoting complex subunit 2	anaphase-promoting complex subunit 2	996.172	-0.539209	0.104937	-5.1384	2.77082e-07	3.76073e-06	NW_023666058.1	Un	4290547	4304375	-	n	5.42473
119624856	LOC119624856	0	uncharacterized LOC119624856	0	8.09846	-0.539096	0.357509	-1.50792	0.131574	0.248664	NW_023666039.1	Un	12093434	12099019	-	n	0.604387
119625502	LOC119625502	0	small nucleolar RNA SNORD20	0	5.56082	-0.538952	0.353913	-1.52284	0.127799	0.243506	NW_023666040.1	Un	81968985	81969065	+	n	0.613491
103235037	ALDH16A1	0	aldehyde dehydrogenase 16 family member A1	aldehyde dehydrogenase family 16 member A1	563.865	-0.538882	0.126418	-4.2627	2.01968e-05	0.000156793	NW_023666073.1	Un	22561044	22580692	+	n	3.80467
103242183	SPNS3	0	sphingolipid transporter 3 (putative)	protein spinster homolog 3	41.7236	-0.538848	0.271121	-1.98748	0.0468687	0.111253	NW_023666059.1	Un	17693980	17749498	-	n	0.95369
103223504	GRAMD4	0	GRAM domain containing 4	GRAM domain-containing protein 4	621.429	-0.538768	0.117502	-4.58517	4.53612e-06	4.32357e-05	NW_023666045.1	Un	96360765	96701961	-	n	4.36416
103230000	PYCR2	0	pyrroline-5-carboxylate reductase 2	pyrroline-5-carboxylate reductase 2|pyrroline-5-carboxylate reductase family member 2	479.046	-0.538736	0.125744	-4.28439	1.83245e-05	0.000143997	NW_023666055.1	Un	3852943	3857403	+	n	3.84165
103239128	SH2B3	0	SH2B adaptor protein 3	SH2B adapter protein 3	408.646	-0.53833	0.129481	-4.1576	3.21615e-05	0.000235032	NW_023666037.1	Un	138394083	138440116	-	n	3.62887
103222031	LOC103222031	0	histone H2B type 1-A	histone H2B type 1-A	2.49289	-0.538319	0.301428	-1.7859	0.0741158	NA	NW_023666044.1	Un	25660900	25661459	+	n	#VALUE!
103233935	ZNF653	0	zinc finger protein 653	zinc finger protein 653	144.786	-0.537979	0.17292	-3.11115	0.00186363	0.0076166	NW_023666074.1	Un	9456191	9479175	+	n	2.11824
103229642	BDKRB2	0	bradykinin receptor B2	B2 bradykinin receptor	11.5508	-0.537928	0.349884	-1.53745	0.124184	0.238228	NW_023666053.1	Un	61236288	61276664	+	n	0.623008
103243385	PSME3	0	proteasome activator subunit 3	proteasome activator complex subunit 3	3068.99	-0.53786	0.104794	-5.13255	2.85835e-07	3.85998e-06	NW_023666077.1	Un	34240639	34250787	-	n	5.41342
103239883	ARPC5L	0	actin related protein 2/3 complex subunit 5 like	actin-related protein 2/3 complex subunit 5-like protein	672.049	-0.537736	0.121878	-4.41209	1.02379e-05	8.6774e-05	NW_023666079.1	Un	2823994	2832582	+	n	4.06161
103228823	NFKBIA	0	NFKB inhibitor alpha	NF-kappa-B inhibitor alpha	235.495	-0.537709	0.156957	-3.42584	0.000612897	0.00298516	NW_023666053.1	Un	1174275	1178183	-	n	2.52503
103234871	GPR4	0	G protein-coupled receptor 4	G-protein coupled receptor 4	12.285	-0.537322	0.350423	-1.53335	0.125189	0.239871	NW_023666073.1	Un	18662294	18674080	-	n	0.620023
103222976	ZNF74	0	zinc finger protein 74	zinc finger protein 74	151.769	-0.537232	0.169909	-3.16188	0.00156757	0.00660828	NW_023666085.1	Un	1617353	1633233	+	n	2.17991
103225687	ZBTB48	0	zinc finger and BTB domain containing 48	telomere zinc finger-associated protein	285.325	-0.537222	0.137939	-3.89463	9.83506e-05	0.000625443	NW_023666054.1	Un	29202991	29212114	-	n	3.20381
103239244	RPLP0	0	ribosomal protein lateral stalk subunit P0	60S acidic ribosomal protein P0	19252.6	-0.536984	0.0923295	-5.81595	6.02899e-09	1.29446e-07	NW_023666037.1	Un	129554995	129559817	+	n	6.88791
103216431	NFKB2	0	nuclear factor kappa B subunit 2	nuclear factor NF-kappa-B p100 subunit	920.814	-0.536275	0.110956	-4.83321	1.34346e-06	1.50554e-05	NW_023666048.1	Un	56531951	56540324	+	n	4.82231
103233570	MED16	0	mediator complex subunit 16	mediator of RNA polymerase II transcription subunit 16	849.399	-0.536201	0.111743	-4.79852	1.59845e-06	1.7606e-05	NW_023666081.1	Un	8275508	8298538	+	n	4.75434
103239737	NUP214	0	nucleoporin 214	nuclear pore complex protein Nup214	1537.69	-0.535972	0.100963	-5.3086	1.10471e-07	1.66692e-06	NW_023666079.1	Un	8486609	8597948	+	n	5.77808
103242317	SENP3	0	SUMO specific peptidase 3	sentrin-specific protease 3|SUMO1/sentrin/SMT3 specific peptidase 3	1147.88	-0.535955	0.109424	-4.89795	9.68418e-07	1.12772e-05	NW_023666059.1	Un	14459576	14469180	-	n	4.9478
103233260	CENPT	0	centromere protein T	centromere protein T	358.011	-0.535819	0.139257	-3.8477	0.000119233	0.000735778	NW_023666047.1	Un	22331589	22338090	+	n	3.13325
103229610	LOC103229610	0	uncharacterized LOC103229610	0	29.3452	-0.535796	0.298236	-1.79655	0.0724074	0.156881	NW_023666053.1	Un	59334227	59387664	+	n	0.80443
103246092	LOC103246092	0	U3 small nucleolar ribonucleoprotein protein MPP10-like	LOW QUALITY PROTEIN: U3 small nucleolar ribonucleoprotein protein MPP10-like	18.9193	-0.535754	0.32891	-1.62888	0.103339	0.20722	NW_023666048.1	Un	102792465	102796586	-	n	0.683569
103249053	ZNFX1	0	zinc finger NFX1-type containing 1	NFX1-type zinc finger-containing protein 1	661.92	-0.535537	0.123627	-4.33189	1.47838e-05	0.000119867	NW_023666050.1	Un	63197869	63230152	+	n	3.9213
103221512	TFEB	0	transcription factor EB	transcription factor EB	62.2104	-0.535529	0.247769	-2.16141	0.0306637	0.0789942	NW_023666044.1	Un	41678713	41731770	-	n	1.1024
119622911	LOC119622911	0	uncharacterized LOC119622911	0	4.96333	-0.535461	0.347629	-1.54032	0.123482	0.237306	NW_023666159.1	Un	237327	239525	-	n	0.624691
103226980	LOC103226980	FLYWCH2	FLYWCH family member 2	FLYWCH family member 2	442.032	-0.535251	0.129149	-4.14444	3.40643e-05	0.000247185	NW_023666068.1	Un	28229875	28256975	-	n	3.60698
103235519	RSPH6A	0	radial spoke head 6 homolog A	radial spoke head protein 6 homolog A	4.85521	-0.535216	0.347923	-1.53832	0.123971	0.237953	NW_023666073.1	Un	18878515	18902041	-	n	0.623509
103237889	PROSER2	0	proline and serine rich 2	proline and serine-rich protein 2	252.821	-0.535007	0.156047	-3.42849	0.000606941	0.00296641	NW_023666051.1	Un	17377566	17422794	+	n	2.52777
103245328	CSK	0	C-terminal Src kinase	tyrosine-protein kinase CSK|CSK, non-receptor tyrosine kinase|c-src tyrosine kinase	1271.47	-0.534917	0.115149	-4.64545	3.39336e-06	3.35991e-05	NW_023666048.1	26	132942199	132963400	+	n	4.47367
103225824	RNF223	0	ring finger protein 223	RING finger protein 223	82.7804	-0.534772	0.214484	-2.49329	0.0126566	0.0381739	NW_023666054.1	Un	34979406	34992078	+	n	1.41823
103226497	ZNF598	0	zinc finger protein 598, E3 ubiquitin ligase	E3 ubiquitin-protein ligase ZNF598	841.949	-0.534601	0.123612	-4.32483	1.52649e-05	0.000123332	NW_023666068.1	Un	29161303	29173254	+	n	3.90893
103229204	KNOP1	0	lysine rich nucleolar protein 1	lysine-rich nucleolar protein 1	783.723	-0.534348	0.112747	-4.73937	2.14384e-06	2.25026e-05	NW_023666068.1	Un	11923704	11940452	+	n	4.64777
103226483	SYNGR3	0	synaptogyrin 3	synaptogyrin-3	43.2732	-0.534045	0.261326	-2.04359	0.0409937	0.0999953	NW_023666068.1	Un	29176620	29181012	-	n	1.00002
103232458	PRPS1	0	phosphoribosyl pyrophosphate synthetase 1	ribose-phosphate pyrophosphokinase 1	413.78	-0.533797	0.132944	-4.0152	5.93952e-05	0.000398531	NW_023666065.1	Un	20574164	20597947	+	n	3.39954
103232842	ATG2A	0	autophagy related 2A	autophagy-related protein 2 homolog A	881.296	-0.533758	0.115291	-4.62967	3.66254e-06	3.57142e-05	NW_023666038.1	Un	106702928	106725744	+	n	4.44716
103233600	LOC103233600	CIRBP	cold inducible RNA binding protein	cold-inducible RNA-binding protein	3076.61	-0.533721	0.0946386	-5.63957	1.70479e-08	3.25411e-07	NW_023666081.1	Un	7820187	7826057	-	n	6.48757
103238635	CUNH12orf66	C11H12orf66	chromosome unknown C12orf66 homolog	KICSTOR complex protein C12orf66 homolog	86.8147	-0.533711	0.210203	-2.53902	0.0111164	0.0342222	NW_023666037.1	Un	185887755	185924488	+	n	1.46569
103246960	EIF3B	0	eukaryotic translation initiation factor 3 subunit B	LOW QUALITY PROTEIN: eukaryotic translation initiation factor 3 subunit B	5253.32	-0.533632	0.0943217	-5.65758	1.53525e-08	2.95113e-07	NW_023666090.1	Un	2498568	2524978	+	n	6.53001
103233881	EIF3G	0	eukaryotic translation initiation factor 3 subunit G	eukaryotic translation initiation factor 3 subunit G	734.593	-0.533562	0.109872	-4.85622	1.19649e-06	1.3531e-05	NW_023666074.1	Un	10872835	10877556	+	n	4.86867
103217683	ADAMTS1	0	ADAM metallopeptidase with thrombospondin type 1 motif 1	A disintegrin and metalloproteinase with thrombospondin motifs 1	1654.5	-0.533192	0.0956312	-5.5755	2.46814e-08	4.50717e-07	NW_023666071.1	Un	8023554	8032659	+	n	6.3461
103221972	LOC103221972	0	histone H2B type 1-K	histone H2B type 1-K	5063.71	-0.533051	0.100139	-5.32312	1.02005e-07	1.56563e-06	NW_023666044.1	Un	26833367	26841872	-	n	5.80531
103221102	LOC103221102	0	nmrA-like family domain-containing protein 1	nmrA-like family domain-containing protein 1|putative nmrA-like family domain-containing protein ENSP00000305954	4.06153	-0.532843	0.340472	-1.56501	0.117581	NA	NW_023666063.1	Un	12205188	12225802	-	n	#VALUE!
103242107	LOC103242107	RILP	Rab interacting lysosomal protein	rab-interacting lysosomal protein	149.413	-0.532282	0.183191	-2.9056	0.00366544	0.0134959	NW_023666059.1	Un	20660615	20664602	+	n	1.8698
103247175	SF3B4	0	splicing factor 3b subunit 4	splicing factor 3B subunit 4	844.98	-0.532132	0.117844	-4.51556	6.31489e-06	5.75285e-05	NW_023666038.1	Un	13378933	13383927	+	n	4.24012
103231112	LOC103231112	0	MKI67 FHA domain-interacting nucleolar phosphoprotein-like	0	4.5277	-0.532029	0.344064	-1.54631	0.12203	NA	NW_023666059.1	Un	43264086	43270473	+	n	#VALUE!
103234114	NWD1	0	NACHT and WD repeat domain containing 1	NACHT domain- and WD repeat-containing protein 1	12.5588	-0.531823	0.347678	-1.52964	0.126105	0.241122	NW_023666074.1	6	4119125	4220741	-	n	0.617762
119621286	LOC119621286	0	40S ribosomal protein S6	40S ribosomal protein S6	207.554	-0.531746	0.162121	-3.27994	0.00103828	0.00470668	NW_023666069.1	Un	4454492	4455361	+	n	2.32729
103223880	FDPS	0	farnesyl diphosphate synthase	farnesyl pyrophosphate synthase	2013.77	-0.531689	0.0946999	-5.61446	1.97175e-08	3.70164e-07	NW_023666038.1	Un	7851668	7864161	-	n	6.43161
103234107	EPS15L1	0	epidermal growth factor receptor pathway substrate 15 like 1	epidermal growth factor receptor substrate 15-like 1	619.658	-0.531676	0.114649	-4.63742	3.52785e-06	3.46417e-05	NW_023666074.1	Un	4494969	4610406	+	n	4.4604
103226761	TEDC2	C5H16orf59	tubulin epsilon and delta complex 2	LOW QUALITY PROTEIN: tubulin epsilon and delta complex protein 2	174.057	-0.531317	0.164725	-3.22549	0.00125758	0.00552924	NW_023666068.1	Un	28694361	28699320	-	n	2.25733
103221970	LOC103221970	0	histone H2A type 1	histone H2A type 1	3282.43	-0.531292	0.108462	-4.89841	9.66169e-07	1.12604e-05	NW_023666044.1	Un	26827395	26828632	+	n	4.94845
119622631	LOC119622631	0	U4 spliceosomal RNA	0	9.06324	-0.530486	0.356363	-1.48861	0.13659	0.255777	NW_023666087.1	Un	3223658	3223801	+	n	0.592139
103232089	LAS1L	0	LAS1 like ribosome biogenesis factor	ribosomal biogenesis protein LAS1L	1365.56	-0.529903	0.105733	-5.01168	5.39558e-07	6.77398e-06	NW_023666083.1	Un	2799217	2820979	-	n	5.16916
119626437	LOC119626437	0	small nucleolar RNA SNORD55/SNORD39	0	87.5886	-0.52961	0.223878	-2.36561	0.0180002	0.0510256	NW_023666033.1	Un	28922191	28922271	+	n	1.29221
103216074	HK1	0	hexokinase 1	hexokinase-1	996.722	-0.529486	0.105408	-5.0232	5.08166e-07	6.42777e-06	NW_023666048.1	Un	22657625	22744799	-	n	5.19194
103225682	DNAJC11	0	DnaJ heat shock protein family (Hsp40) member C11	dnaJ homolog subfamily C member 11	1441.76	-0.529168	0.0987395	-5.35923	8.3576e-08	1.32192e-06	NW_023666054.1	Un	29085154	29156780	+	n	5.8788
103216089	LOC103216089	0	uncharacterized LOC103216089	0	40.7299	-0.529142	0.275202	-1.92274	0.0545128	0.125343	NW_023666048.1	Un	23252046	23261765	-	n	0.901901
103244582	LOC103244582	0	uncharacterized LOC103244582	0	6.851	-0.528897	0.356297	-1.48443	0.137696	0.257057	NW_023666034.1	Un	39262200	39268885	-	n	0.58997
103235408	ZNF530	0	zinc finger protein 530	zinc finger protein 530	66.2535	-0.52847	0.228507	-2.31271	0.0207385	0.0574203	NW_023666045.1	Un	3222982	3233573	+	n	1.24093
103215865	ANXA8L1	0	annexin A8-like 1	annexin A8	337.055	-0.528382	0.130591	-4.04608	5.20824e-05	0.000356155	NW_023666048.1	Un	4137341	4153987	+	n	3.44836
103223666	LOC103223666	0	interferon-induced transmembrane protein 3-like	interferon-induced transmembrane protein 3-like	7.46254	-0.528258	0.35761	-1.47719	0.139625	0.259846	NW_023666038.1	Un	1190581	1191098	+	n	0.585285
119624633	LOC119624633	0	small nucleolar RNA SNORD67	0	68.673	-0.528008	0.27495	-1.92038	0.0548101	0.125774	NW_023666038.1	Un	115847814	115847925	+	n	0.900408
103221995	LOC103221995	0	histone H3.1	histone H3.1	3367.55	-0.527842	0.111362	-4.73985	2.13872e-06	2.24635e-05	NW_023666044.1	Un	26200233	26202258	-	n	4.64852
119622866	LOC119622866	0	uncharacterized LOC119622866	0	28.4519	-0.527514	0.294085	-1.79375	0.0728536	0.15772	NW_023666130.1	Un	382262	382899	-	n	0.802113
103224925	EIF2B3	0	eukaryotic translation initiation factor 2B subunit gamma	translation initiation factor eIF-2B subunit gamma	302.437	-0.527496	0.142671	-3.69729	0.000217913	0.00122443	NW_023666033.1	20	28995635	29143641	-	n	2.91207
103243328	UBTF	0	upstream binding transcription factor	nucleolar transcription factor 1|upstream binding transcription factor, RNA polymerase I	2754.11	-0.527198	0.100968	-5.22143	1.77547e-07	2.53616e-06	NW_023666077.1	Un	32937551	32954106	+	n	5.59582
119624361	LOC119624361	0	uncharacterized LOC119624361	0	54.5531	-0.526866	0.255827	-2.05946	0.0394501	0.0970549	NW_023666038.1	Un	63099898	63102861	-	n	1.01298
103230708	RGS4	0	regulator of G protein signaling 4	regulator of G-protein signaling 4	15.325	-0.526734	0.341038	-1.54451	0.122466	0.235946	NW_023666055.1	Un	67526008	67532206	-	n	0.627187
103237584	FAM83H	0	family with sequence similarity 83 member H	protein FAM83H	782.675	-0.526669	0.132329	-3.97999	6.89168e-05	0.000454636	NW_023666039.1	Un	1931341	1940015	+	n	3.34234
103238532	LOC103238532	0	60 kDa heat shock protein, mitochondrial-like	0	27.5576	-0.526211	0.328991	-1.59947	0.109717	0.216437	NW_023666037.1	Un	193522882	193524970	-	n	0.664669
103217839	LOC103217839	0	uncharacterized LOC103217839	0	32.3412	-0.526172	0.296617	-1.77391	0.0760782	0.163293	NW_023666050.1	Un	86842719	86856009	+	n	0.787031
103233232	CDH3	0	cadherin 3	cadherin-3	10.3552	-0.525573	0.353703	-1.48592	0.137301	0.256531	NW_023666047.1	Un	21455595	21513438	-	n	0.59086
103246577	LOC103246577	0	60S ribosomal protein L29-like	60S ribosomal protein L29-like	2.35124	-0.525521	0.301827	-1.74113	0.0816605	NA	NW_023666070.1	Un	14643521	14644166	+	n	#VALUE!
103237624	ADCK5	0	aarF domain containing kinase 5	uncharacterized aarF domain-containing protein kinase 5	818.468	-0.52528	0.113178	-4.64117	3.46437e-06	3.41548e-05	NW_023666039.1	Un	1255165	1273364	-	n	4.46655
119621919	LOC119621919	0	uncharacterized LOC119621919	0	21.6849	-0.524953	0.316685	-1.65765	0.0973883	0.19803	NW_023666075.1	Un	10642403	10647931	-	n	0.703269
103222984	DGCR8	0	DGCR8 microprocessor complex subunit	microprocessor complex subunit DGCR8	965.989	-0.524808	0.115781	-4.53276	5.82181e-06	5.36448e-05	NW_023666085.1	Un	1275884	1305869	+	n	4.27047
#N/A	TRNAA-AGC_13	#N/A	#N/A	#N/A	6.0817	-0.524766	0.354712	-1.47941	0.13903	0.258949	NW_023666044.1	#N/A	28484666	28484738	-	n	0.586785
103237535	JRK	0	Jrk helix-turn-helix protein	jerky protein homolog	734.645	-0.524629	0.115405	-4.54598	5.46803e-06	5.08515e-05	NW_023666039.1	Un	3038438	3062125	+	n	4.2937
#N/A	TRNAN-GUU_17	#N/A	#N/A	#N/A	52.9062	-0.524032	0.263174	-1.9912	0.0464584	0.110442	NW_023666057.1	#N/A	34805118	34805192	+	n	0.956866
103226898	CPA4	0	carboxypeptidase A4	carboxypeptidase A4	55.0257	-0.523678	0.247789	-2.1134	0.0345666	0.0872856	NW_023666042.1	Un	4448539	4479752	-	n	1.05906
103245532	ANXA2	0	annexin A2	annexin A2	13865	-0.523625	0.0983806	-5.32243	1.02387e-07	1.56877e-06	NW_023666048.1	Un	118216805	118265101	-	n	5.80444
103219219	PRDM15	0	PR/SET domain 15	PR domain zinc finger protein 15	272.626	-0.523583	0.146651	-3.57027	0.000356612	0.0018667	NW_023666054.1	Un	13545117	13620822	-	n	2.72893
103217128	MIS18A	0	MIS18 kinetochore protein A	protein Mis18-alpha	456.509	-0.523442	0.125095	-4.18436	2.8597e-05	0.000213151	NW_023666071.1	Un	2396666	2407264	+	n	3.67131
103246645	NSUN5	0	NOP2/Sun RNA methyltransferase 5	28S rRNA (cytosine-C(5))-methyltransferase|NOP2/Sun RNA methyltransferase family member 5	818.892	-0.523198	0.107734	-4.85639	1.19547e-06	1.35291e-05	NW_023666070.1	Un	6719346	6724999	-	n	4.86873
103230634	INO80E	0	INO80 complex subunit E	INO80 complex subunit E	237.577	-0.523193	0.15428	-3.39119	0.000695895	0.00331841	NW_023666068.1	Un	2867676	2876952	+	n	2.47907
103223390	DESI1	0	desumoylating isopeptidase 1	desumoylating isopeptidase 1	483.74	-0.523171	0.129527	-4.03908	5.36604e-05	0.00036431	NW_023666045.1	Un	101253992	101279242	+	n	3.43853
103234202	ARMC6	0	armadillo repeat containing 6	armadillo repeat-containing protein 6	327.742	-0.523079	0.147684	-3.54188	0.000397284	0.00205021	NW_023666074.1	Un	1798994	1826286	-	n	2.6882
103237623	CPSF1	0	cleavage and polyadenylation specific factor 1	cleavage and polyadenylation specificity factor subunit 1	5131.27	-0.522935	0.0959327	-5.45106	5.00703e-08	8.47872e-07	NW_023666039.1	Un	1238281	1255392	+	n	6.07167
119621242	LOC119621242	0	small nucleolar RNA SNORA42/SNORA80 family	0	5.1794	-0.522887	0.350924	-1.49003	0.136217	0.255277	NW_023666068.1	Un	2426907	2427043	+	n	0.592988
103226254	LOC103226254	0	succinate dehydrogenase [ubiquinone] cytochrome b small subunit, mitochondrial-like	0	26.5645	-0.522783	0.304198	-1.71856	0.0856941	0.179544	NW_023666042.1	Un	79040350	79041634	+	n	0.745829
103243629	ATP5MC1	ATP5G1	ATP synthase membrane subunit c locus 1	ATP synthase F(0) complex subunit C1, mitochondrial|ATP synthase, H+ transporting, mitochondrial Fo complex subunit C1 (subunit 9)	779.98	-0.522492	0.114532	-4.56198	5.06733e-06	4.76211e-05	NW_023666077.1	Un	40408596	40411665	+	n	4.3222
103216077	SUPV3L1	0	Suv3 like RNA helicase	ATP-dependent RNA helicase SUPV3L1, mitochondrial	1079.75	-0.522128	0.105114	-4.96725	6.79079e-07	8.27981e-06	NW_023666048.1	Un	22851895	22881275	-	n	5.08198
103228098	EEFSEC	0	eukaryotic elongation factor, selenocysteine-tRNA specific	selenocysteine-specific elongation factor	447.617	-0.521677	0.127841	-4.08068	4.49039e-05	0.00031279	NW_023666041.1	Un	113468074	113722521	+	n	3.50475
103215984	CAMK2G	0	calcium/calmodulin dependent protein kinase II gamma	calcium/calmodulin-dependent protein kinase type II subunit gamma	599.62	-0.521531	0.115243	-4.52548	6.02597e-06	5.52094e-05	NW_023666048.1	Un	18074466	18136823	+	n	4.25799
103218586	CHAF1B	0	chromatin assembly factor 1 subunit B	chromatin assembly factor 1 subunit B	926.576	-0.521442	0.104527	-4.9886	6.08179e-07	7.53542e-06	NW_023666054.1	Un	8220488	8249863	+	n	5.12289
119621820	LOC119621820	0	small nucleolar RNA SNORD88	0	10.0352	-0.521416	0.354328	-1.47157	0.141138	0.262268	NW_023666073.1	Un	23868561	23868652	-	n	0.581255
103227715	POC1A	0	POC1 centriolar protein A	POC1 centriolar protein homolog A	520.179	-0.521289	0.115806	-4.50141	6.75041e-06	6.08906e-05	NW_023666041.1	Un	153379862	153461407	+	n	4.21545
103222003	LOC103222003	0	histone H2A type 1-B	histone H2A type 1-B	3089.35	-0.52122	0.10515	-4.95692	7.1621e-07	8.67986e-06	NW_023666044.1	Un	26153482	26154036	+	n	5.06149
103223344	MIEF1	0	mitochondrial elongation factor 1	mitochondrial dynamics protein MID51	1273.92	-0.521099	0.112373	-4.63724	3.53099e-06	3.46417e-05	NW_023666045.1	Un	103564684	103578229	-	n	4.4604
103238568	MARS1	MARS	methionyl-tRNA synthetase 1	methionine--tRNA ligase, cytoplasmic	2297.86	-0.521089	0.0978062	-5.32777	9.94283e-08	1.53488e-06	NW_023666037.1	11	192539408	192566135	-	n	5.81392
103215923	ANXA11	0	annexin A11	annexin A11	1353.68	-0.521034	0.103489	-5.03466	4.787e-07	6.11017e-06	NW_023666048.1	Un	11949392	11996183	+	n	5.21395
103224793	LRP8	0	LDL receptor related protein 8	low-density lipoprotein receptor-related protein 8	1591.16	-0.520987	0.109645	-4.75157	2.01848e-06	2.14388e-05	NW_023666033.1	Un	37601412	37686958	-	n	4.6688
103237570	NAPRT	0	nicotinate phosphoribosyltransferase	nicotinate phosphoribosyltransferase	1244.57	-0.520857	0.113937	-4.57144	4.84392e-06	4.58703e-05	NW_023666039.1	Un	2094564	2098729	+	n	4.33847
103219227	FAM166B	0	family with sequence similarity 166 member B	protein FAM166B	16.4595	-0.520453	0.341277	-1.52501	0.127256	0.242787	NW_023666038.1	Un	42147570	42151282	+	n	0.614774
103237661	CUNH8orf33	C8H8orf33	chromosome unknown C8orf33 homolog	UPF0488 protein C8orf33 homolog	502.333	-0.520402	0.121409	-4.28634	1.81638e-05	0.000142874	NW_023666039.1	Un	583633	585720	-	n	3.84505
119618100	ALDOA	0	aldolase, fructose-bisphosphate A	fructose-bisphosphate aldolase A	8767.24	-0.520278	0.0955979	-5.44236	5.25784e-08	8.86605e-07	NW_023666068.1	Un	2944201	2950473	+	n	6.05227
103233834	CD320	0	CD320 molecule	CD320 antigen	381.744	-0.519872	0.147701	-3.51977	0.000431927	0.00220983	NW_023666074.1	Un	12617007	12624955	+	n	2.65564
103216422	HPS6	0	HPS6 biogenesis of lysosomal organelles complex 2 subunit 3	Hermansky-Pudlak syndrome 6 protein	314.544	-0.519855	0.142055	-3.65952	0.000252684	0.0013873	NW_023666048.1	Un	56190438	56193197	+	n	2.85783
103223465	PHF21B	0	PHD finger protein 21B	PHD finger protein 21B	132.598	-0.519791	0.175833	-2.95616	0.00311497	0.0117561	NW_023666045.1	Un	97845947	97977833	+	n	1.92974
103243325	SLC25A39	0	solute carrier family 25 member 39	solute carrier family 25 member 39	3012.31	-0.519613	0.107548	-4.83147	1.35531e-06	1.5167e-05	NW_023666077.1	Un	32837257	32843086	+	n	4.8191
103246456	LOC103246456	0	40S ribosomal protein S9-like	40S ribosomal protein S9-like	66.2709	-0.519596	0.226712	-2.29188	0.0219127	0.060102	NW_023666071.1	Un	17977251	17977993	+	n	1.22111
103220351	PRKCE	0	protein kinase C epsilon	protein kinase C epsilon type	223.871	-0.519457	0.152606	-3.40391	0.000664287	0.00319518	NW_023666045.1	Un	50297929	50835743	+	n	2.4955
103235331	ZNF784	0	zinc finger protein 784	zinc finger protein 784	157.309	-0.519356	0.170277	-3.05006	0.00228792	0.00906035	NW_023666045.1	Un	866347	870213	-	n	2.04285
119626672	LOC119626672	0	small nucleolar RNA SNORD14	0	33.8004	-0.519248	0.278445	-1.86481	0.0622077	0.13927	NW_023666043.1	Un	11680477	11680564	+	n	0.856144
103242314	EIF4A1	0	eukaryotic translation initiation factor 4A1	eukaryotic initiation factor 4A-I	10756	-0.519154	0.102657	-5.05719	4.25482e-07	5.50081e-06	NW_023666059.1	Un	14451868	14458835	-	n	5.25957
103235065	NUP62	0	nucleoporin 62	nuclear pore glycoprotein p62	1485.58	-0.519035	0.102722	-5.05283	4.35302e-07	5.60971e-06	NW_023666073.1	Un	23038778	23061398	-	n	5.25106
103216351	MARVELD1	0	MARVEL domain containing 1	MARVEL domain-containing protein 1	14.2776	-0.518851	0.341744	-1.51824	0.128953	0.244949	NW_023666048.1	Un	51776898	51782116	+	n	0.610924
119621891	LOC119621891	0	uncharacterized LOC119621891	0	64.2659	-0.518441	0.246667	-2.10178	0.0355723	0.0891944	NW_023666075.1	Un	926580	931877	-	n	1.04966
103233159	SF3B3	0	splicing factor 3b subunit 3	splicing factor 3B subunit 3	3499.46	-0.518309	0.094457	-5.48725	4.08243e-08	7.04668e-07	NW_023666047.1	Un	16471908	16522350	+	n	6.15202
103226023	TSR3	0	TSR3 ribosome maturation factor	18S rRNA aminocarboxypropyltransferase|TSR3, acp transferase ribosome maturation factor	331.461	-0.518181	0.137453	-3.76988	0.000163328	0.000959663	NW_023666068.1	Un	29843508	29846175	+	n	3.01788
103221820	PLK2	0	polo like kinase 2	serine/threonine-protein kinase PLK2	8126.28	-0.518166	0.0906365	-5.71697	1.08437e-08	2.16201e-07	NW_023666049.1	Un	3546483	3552760	-	n	6.66514
103220237	LOC103220237	0	putative prolyl-tRNA synthetase associated domain-containing protein 1	putative prolyl-tRNA synthetase associated domain-containing protein 1	67.1751	-0.518151	0.239112	-2.16698	0.0302362	0.0780554	NW_023666045.1	Un	60099387	60101706	+	n	1.1076
103234183	ELL	0	elongation factor for RNA polymerase II	RNA polymerase II elongation factor ELL	329.15	-0.517296	0.130272	-3.97088	7.16074e-05	0.000469495	NW_023666074.1	Un	2341536	2427047	+	n	3.32837
103235447	ZSCAN22	0	zinc finger and SCAN domain containing 22	zinc finger and SCAN domain-containing protein 22	142.395	-0.517037	0.183519	-2.81734	0.00484229	0.0170611	NW_023666045.1	Un	3901727	3915463	+	n	1.76799
103238916	NAV2	0	neuron navigator 2	neuron navigator 2	1949.58	-0.51671	0.0969907	-5.32742	9.96196e-08	1.53636e-06	NW_023666038.1	Un	142222003	142987858	-	n	5.81351
119621837	GDF1	0	growth differentiation factor 1	embryonic growth/differentiation factor 1	54.3191	-0.516546	0.250414	-2.06277	0.0391345	0.0964113	NW_023666074.1	Un	1972200	1996293	+	n	1.01587
103239650	LOC103239650	PAEP	glycodelin	glycodelin|progestagen associated endometrial protein	14.1628	-0.516172	0.34728	-1.48633	0.137193	0.256381	NW_023666058.1	Un	2528028	2535826	+	n	0.591114
#N/A	TRNAI-AAU_3	#N/A	#N/A	#N/A	8.68289	-0.515724	0.357562	-1.44233	0.149208	0.274188	NW_023666044.1	#N/A	26866622	26866696	-	n	0.561952
103244083	CNDP2	0	carnosine dipeptidase 2	cytosolic non-specific dipeptidase|CNDP dipeptidase 2 (metallopeptidase M20 family)	1059.95	-0.515639	0.106305	-4.85055	1.23119e-06	1.39137e-05	NW_023666060.1	Un	20483122	20507916	+	n	4.85656
103237573	PYCR3	PYCRL	pyrroline-5-carboxylate reductase 3	pyrroline-5-carboxylate reductase 3	893.682	-0.515462	0.125553	-4.10554	4.03378e-05	0.00028632	NW_023666039.1	Un	2062895	2068829	+	n	3.54315
103227564	DHX30	0	DExH-box helicase 30	ATP-dependent RNA helicase DHX30|DEAH-box helicase 30	1918.46	-0.515392	0.097169	-5.30408	1.13245e-07	1.70152e-06	NW_023666041.1	Un	157866167	157919224	-	n	5.76916
103242253	TXNDC17	0	thioredoxin domain containing 17	thioredoxin domain-containing protein 17	259.61	-0.515335	0.166394	-3.09707	0.00195442	0.0079272	NW_023666059.1	Un	15422180	15424542	-	n	2.10088
103218100	INPP5D	0	inositol polyphosphate-5-phosphatase D	phosphatidylinositol 3,4,5-trisphosphate 5-phosphatase 1	3.94782	-0.515182	0.331962	-1.55193	0.120678	NA	NW_023666040.1	Un	80260664	80414305	-	n	#VALUE!
103246477	LETM1	0	leucine zipper and EF-hand containing transmembrane protein 1	mitochondrial proton/calcium exchanger protein	2755.64	-0.515076	0.0943117	-5.46143	4.72316e-08	8.04891e-07	NW_023666051.1	Un	3289081	3330719	+	n	6.09426
103239547	DPH7	0	diphthamide biosynthesis 7	diphthine methyltransferase	302.179	-0.514952	0.141325	-3.64373	0.000268716	0.00146531	NW_023666058.1	Un	4698154	4718510	-	n	2.83407
103233046	NUP93	0	nucleoporin 93	nuclear pore complex protein Nup93	1680.37	-0.514861	0.0973393	-5.28935	1.22753e-07	1.82821e-06	NW_023666047.1	Un	33555133	33667985	-	n	5.73797
103228076	H1FX	0	H1 histone family member X	histone H1.10|histone H1x	1366.8	-0.514724	0.115317	-4.46356	8.06086e-06	7.08024e-05	NW_023666041.1	Un	114652520	114654797	-	n	4.14995
103221765	NFKBIL1	0	NFKB inhibitor like 1	NF-kappa-B inhibitor-like protein 1	223.742	-0.514713	0.151575	-3.39575	0.000684399	0.00327818	NW_023666044.1	Un	31447985	31460396	+	n	2.48437
103240049	LOC103240049	0	keratin, type II cytoskeletal 8-like	0	22.5457	-0.514441	0.310377	-1.65747	0.0974243	0.198049	NW_023666218.1	Un	144546	146362	-	n	0.703228
103242912	LOC103242912	NME1	nucleoside diphosphate kinase A	nucleoside diphosphate kinase A|NME/NM23 nucleoside diphosphate kinase 1	1525.52	-0.51435	0.135852	-3.78612	0.00015302	0.000908063	NW_023666077.1	Un	12895726	12905352	-	n	3.04188
103220474	CDC42EP3	0	CDC42 effector protein 3	cdc42 effector protein 3	1234.56	-0.514255	0.100246	-5.12992	2.89863e-07	3.9078e-06	NW_023666045.1	Un	42215426	42246548	-	n	5.40807
103223089	SRRD	0	SRR1 domain containing	SRR1-like protein	261.466	-0.514095	0.147913	-3.47566	0.000509604	0.00254802	NW_023666045.1	Un	116707972	116717014	-	n	2.5938
103223562	SBF1	0	SET binding factor 1	myotubularin-related protein 5	2793.36	-0.513846	0.097441	-5.27341	1.33911e-07	1.98153e-06	NW_023666045.1	Un	92395658	92422027	+	n	5.703
103241072	NCAPH	0	non-SMC condensin I complex subunit H	condensin complex subunit 2	1737.57	-0.513839	0.0925849	-5.54993	2.85791e-08	5.16029e-07	NW_023666041.1	Un	168182503	168218685	+	n	6.28733
103233381	OSGIN1	0	oxidative stress induced growth inhibitor 1	oxidative stress-induced growth inhibitor 1	72.1955	-0.513445	0.2439	-2.10514	0.0352788	0.0886216	NW_023666047.1	Un	6409525	6422520	-	n	1.05246
103243076	LAMA5	0	laminin subunit alpha 5	laminin subunit alpha-5	3445.65	-0.513377	0.103534	-4.95854	7.10254e-07	8.62068e-06	NW_023666050.1	Un	49816884	49868098	+	n	5.06446
103246644	POM121C	0	POM121 transmembrane nucleoporin C	nuclear envelope pore membrane protein POM 121C	1696.19	-0.513377	0.0997806	-5.14506	2.67441e-07	3.65146e-06	NW_023666070.1	Un	6693663	6719353	+	n	5.43753
103228032	TMEM40	0	transmembrane protein 40	transmembrane protein 40	39.1062	-0.513344	0.287842	-1.78342	0.0745174	0.160587	NW_023666041.1	Un	117753493	117785623	+	n	0.794291
103234060	ZNF333	0	zinc finger protein 333	zinc finger protein 333	82.9577	-0.513143	0.226411	-2.26642	0.0234256	0.0635251	NW_023666074.1	Un	6217528	6250801	-	n	1.19705
103241382	SIGIRR	0	single Ig and TIR domain containing	single Ig IL-1-related receptor	89.4022	-0.513087	0.215016	-2.38627	0.0170202	0.0486853	NW_023666038.1	Un	97286622	97297149	-	n	1.3126
103233782	TRIP10	0	thyroid hormone receptor interactor 10	cdc42-interacting protein 4	1657.59	-0.51287	0.0974454	-5.26315	1.41608e-07	2.08392e-06	NW_023666081.1	Un	1674966	1686403	-	n	5.68112
103216473	LOC103216473	ITPRIP	inositol 1,4,5-trisphosphate receptor interacting protein	LOW QUALITY PROTEIN: inositol 1,4,5-trisphosphate receptor-interacting protein	135.253	-0.512597	0.188512	-2.71918	0.00654444	0.0220478	NW_023666048.1	Un	58483618	58507504	-	n	1.65663
103225664	ANTKMT	FAM173A	adenine nucleotide translocase lysine methyltransferase	adenine nucleotide translocase lysine N-methyltransferase|family with sequence similarity 173 member A	425.475	-0.512497	0.143483	-3.57184	0.000354488	0.00185739	NW_023666068.1	Un	30493381	30494800	-	n	2.7311
103228034	CAND2	0	cullin associated and neddylation dissociated 2 (putative)	cullin-associated NEDD8-dissociated protein 2	9.33791	-0.512271	0.355291	-1.44184	0.149349	0.274384	NW_023666041.1	Un	117679109	117717259	-	n	0.561642
119627577	LOC119627577	0	uncharacterized LOC119627577	0	168.794	-0.512265	0.171805	-2.98166	0.00286694	0.0109564	NW_023666046.1	Un	48830348	48839664	+	n	1.96033
103223005	MRPL40	0	mitochondrial ribosomal protein L40	39S ribosomal protein L40, mitochondrial	374.853	-0.512162	0.137323	-3.72961	0.000191776	0.00110266	NW_023666085.1	Un	610116	613937	+	n	2.95756
103234177	LSM4	0	LSM4 homolog, U6 small nuclear RNA and mRNA degradation associated	U6 snRNA-associated Sm-like protein LSm4	988.879	-0.512074	0.110516	-4.63348	3.59564e-06	3.51686e-05	NW_023666074.1	Un	2555194	2572041	+	n	4.45385
119620207	LOC119620207	0	small nucleolar RNA SNORA43	0	58.8939	-0.512033	0.252563	-2.02734	0.0426271	0.103228	NW_023666058.1	Un	3804108	3804242	-	n	0.986204
119627069	TRNAI-AAU	0	transfer RNA isoleucine (anticodon AAU)	0	50.6598	-0.511985	0.256554	-1.99562	0.0459752	0.109585	NW_023666044.1	Un	26488594	26488668	+	n	0.96025
#N/A	TRNAG-UCC_1	#N/A	#N/A	#N/A	7.62018	-0.511976	0.35628	-1.437	0.150717	0.276329	NW_023666038.1	#N/A	1599124	1599196	+	n	0.558574
103242347	AURKB	0	aurora kinase B	aurora kinase B	655.222	-0.511828	0.120483	-4.24813	2.15567e-05	0.000166546	NW_023666059.1	Un	13820183	13826795	+	n	3.77847
103233927	RPLP2	0	ribosomal protein lateral stalk subunit P2	60S acidic ribosomal protein P2	5883.38	-0.511658	0.101688	-5.03166	4.86247e-07	6.19175e-06	NW_023666038.1	1	97706696	97710533	+	n	5.20819
103218670	LOC103218670	0	heterogeneous nuclear ribonucleoprotein K-like	LOW QUALITY PROTEIN: heterogeneous nuclear ribonucleoprotein K-like	2.68937	-0.51114	0.313087	-1.63258	0.102557	NA	NW_023666069.1	Un	20809946	20811523	+	n	#VALUE!
103239680	SLC2A6	0	solute carrier family 2 member 6	solute carrier family 2, facilitated glucose transporter member 6	237.191	-0.511136	0.162409	-3.14722	0.00164833	0.0068909	NW_023666058.1	Un	323625	331923	-	n	2.16172
103245406	RPLP1	0	ribosomal protein lateral stalk subunit P1	60S acidic ribosomal protein P1	12170.5	-0.510997	0.102981	-4.96205	6.9754e-07	8.48559e-06	NW_023666048.1	Un	127478851	127481262	+	n	5.07132
103245054	GRK6	0	G protein-coupled receptor kinase 6	G protein-coupled receptor kinase 6	827.047	-0.51095	0.117503	-4.3484	1.37133e-05	0.000112206	NW_023666075.1	Un	10628694	10645867	+	n	3.94998
103239323	PITPNM2	0	phosphatidylinositol transfer protein membrane associated 2	membrane-associated phosphatidylinositol transfer protein 2	320.712	-0.510832	0.135652	-3.76575	0.000166049	0.000972804	NW_023666037.1	11	126818629	126989066	+	n	3.01197
103245217	TLNRD1	MESDC1	talin rod domain containing 1	talin rod domain-containing protein 1|mesoderm development candidate 1	421.847	-0.510305	0.123865	-4.11983	3.79146e-05	0.000271277	NW_023666048.1	Un	139495718	139498782	+	n	3.56659
#N/A	TRNAR-CCG_2	#N/A	#N/A	#N/A	7.37625	-0.510101	0.356922	-1.42917	0.152956	0.279478	NW_023666077.1	#N/A	24390937	24391010	+	n	0.553653
119623117	LOC119623117	0	uncharacterized LOC119623117	0	208.158	-0.509922	0.156278	-3.26292	0.0011027	0.00496093	NW_023666399.1	Un	45679	69803	-	n	2.30444
103246616	CLIP2	0	CAP-Gly domain containing linker protein 2	CAP-Gly domain-containing linker protein 2	2406	-0.509822	0.102968	-4.95126	7.37339e-07	8.90905e-06	NW_023666070.1	Un	7796057	7901737	+	n	5.05017
103225216	AXIN1	0	axin 1	axin-1	949.951	-0.509684	0.107946	-4.72167	2.33916e-06	2.41583e-05	NW_023666068.1	Un	30878426	30943289	+	n	4.61693
119623215	LOC119623215	0	nudC domain-containing protein 2	nudC domain-containing protein 2	29.3021	-0.509626	0.308852	-1.65006	0.09893	0.200101	NW_023666573.1	Un	37799	44864	+	n	0.69875
103234378	ASF1B	0	anti-silencing function 1B histone chaperone	histone chaperone ASF1B	716.177	-0.509611	0.117849	-4.32429	1.53026e-05	0.000123574	NW_023666074.1	Un	6870178	6886353	+	n	3.90807
103234034	EML3	0	EMAP like 3	echinoderm microtubule-associated protein-like 3|echinoderm microtubule associated protein like 3	806.098	-0.50929	0.113817	-4.47465	7.65358e-06	6.78769e-05	NW_023666038.1	Un	108627172	108637973	+	n	4.16828
103229174	PLEKHG3	0	pleckstrin homology and RhoGEF domain containing G3	pleckstrin homology domain-containing family G member 3	1003.66	-0.5088	0.106328	-4.78518	1.70832e-06	1.86246e-05	NW_023666053.1	Un	30085137	30127544	+	n	4.72991
103249062	LOC103249062	0	DNA-directed RNA polymerases I and III subunit RPAC2	DNA-directed RNA polymerases I and III subunit RPAC2	222.045	-0.508715	0.159729	-3.18487	0.00144818	0.00620923	NW_023666057.1	Un	37616414	37618526	-	n	2.20696
119620725	LOC119620725	0	60S ribosomal protein L21-like	60S ribosomal protein L21-like	16.9193	-0.508711	0.334001	-1.52308	0.127738	0.243475	NW_023666063.1	Un	7246158	7246724	+	n	0.613546
119622850	LOC119622850	0	60S ribosomal protein L3-like	0	2852.03	-0.508516	0.0920074	-5.5269	3.25943e-08	5.79602e-07	NW_023666128.1	Un	139318	146294	-	n	6.23687
103234330	PIAS4	0	protein inhibitor of activated STAT 4	E3 SUMO-protein ligase PIAS4	534.659	-0.508342	0.122422	-4.15237	3.29052e-05	0.000239921	NW_023666081.1	Un	4446257	4476734	-	n	3.61993
103221579	PPIL1	0	peptidylprolyl isomerase like 1	peptidyl-prolyl cis-trans isomerase-like 1	581.941	-0.508113	0.124308	-4.08753	4.35986e-05	0.000304778	NW_023666044.1	Un	36798830	36819128	-	n	3.51602
103234847	LOC103234847	CLASRP	CLK4 associating serine/arginine rich protein	CLK4-associating serine/arginine rich protein	471.998	-0.508069	0.130932	-3.8804	0.000104285	0.000654374	NW_023666073.1	Un	18088226	18121169	+	n	3.18417
103216442	TRIM8	0	tripartite motif containing 8	E3 ubiquitin-protein ligase TRIM8	2551.99	-0.507631	0.0998869	-5.08206	3.73367e-07	4.88998e-06	NW_023666048.1	Un	56785208	56799410	+	n	5.31069
103242873	AKAP1	0	A-kinase anchoring protein 1	A-kinase anchor protein 1, mitochondrial	1065.38	-0.507542	0.103535	-4.90215	9.47955e-07	1.10951e-05	NW_023666077.1	Un	7095916	7132219	-	n	4.95487
103226443	BZW2	0	basic leucine zipper and W2 domains 2	basic leucine zipper and W2 domain-containing protein 2	669.93	-0.507187	0.114096	-4.44526	8.77848e-06	7.62129e-05	NW_023666042.1	Un	63040725	63101076	+	n	4.11797
103244904	CCNJL	0	cyclin J like	cyclin-J-like protein	376.217	-0.507181	0.130822	-3.87688	0.000105804	0.000662568	NW_023666034.1	Un	14931729	14993399	+	n	3.17877
103235071	ZNF473	0	zinc finger protein 473	zinc finger protein 473	450.027	-0.50699	0.137477	-3.68783	0.000226172	0.0012642	NW_023666073.1	Un	23144823	23165141	+	n	2.89818
103238118	GJD4	0	gap junction protein delta 4	gap junction delta-4 protein	4.72381	-0.506876	0.347964	-1.45669	0.145202	0.268144	NW_023666056.1	Un	44048056	44053996	+	n	0.571632
119626483	LOC119626483	0	small nucleolar RNA SNORD99	0	24.6732	-0.506838	0.31556	-1.60616	0.10824	0.214371	NW_023666033.1	Un	12293173	12293247	-	n	0.668833
103243114	CDC42EP4	0	CDC42 effector protein 4	cdc42 effector protein 4	229.865	-0.506667	0.153294	-3.3052	0.000949071	0.00436383	NW_023666077.1	Un	19151096	19179345	+	n	2.36013
103227989	PMM2	0	phosphomannomutase 2	phosphomannomutase 2	607.282	-0.506525	0.113701	-4.4549	8.39331e-06	7.33096e-05	NW_023666068.1	Un	21795733	21831153	-	n	4.13484
119622550	LOC119622550	0	uncharacterized LOC119622550	0	28.0588	-0.506503	0.320062	-1.58252	0.113532	0.222386	NW_023666085.1	Un	2512128	2516794	-	n	0.652892
103216333	SLIT1	0	slit guidance ligand 1	slit homolog 1 protein	15.1575	-0.506481	0.340444	-1.48771	0.136828	0.255893	NW_023666048.1	Un	51061332	51250208	-	n	0.591942
103220595	PPM1G	0	protein phosphatase, Mg2+/Mn2+ dependent 1G	protein phosphatase 1G	5534.84	-0.506369	0.0941542	-5.37809	7.52822e-08	1.20807e-06	NW_023666045.1	Un	31921833	31947912	-	n	5.91791
103215311	NKX2-2	0	NK2 homeobox 2	homeobox protein Nkx-2.2	18.3924	-0.506267	0.335112	-1.51074	0.130855	0.247626	NW_023666078.1	Un	5299008	5310636	-	n	0.606204
103239321	ARL6IP4	0	ADP ribosylation factor like GTPase 6 interacting protein 4	ADP-ribosylation factor-like protein 6-interacting protein 4	894.584	-0.505965	0.124534	-4.06285	4.84775e-05	0.000334349	NW_023666037.1	Un	126989636	126991961	-	n	3.4758
103238528	TIMELESS	0	timeless circadian regulator	protein timeless homolog|timeless circadian clock	1362.05	-0.505793	0.0965216	-5.2402	1.60399e-07	2.32636e-06	NW_023666037.1	Un	193573939	193611044	+	n	5.63332
103240451	WEE1	0	WEE1 G2 checkpoint kinase	wee1-like protein kinase	393.653	-0.505677	0.127744	-3.95852	7.54146e-05	0.000492248	NW_023666038.1	Un	152911790	152927857	-	n	3.30782
103233608	RPS15	0	ribosomal protein S15	40S ribosomal protein S15	5832	-0.505649	0.0971323	-5.20578	1.93183e-07	2.72799e-06	NW_023666081.1	Un	7639664	7641840	-	n	5.56416
119621813	LOC119621813	0	small nucleolar RNA Z195/SNORD33/SNORD32 family	0	52.6958	-0.505594	0.254561	-1.98614	0.047018	0.111524	NW_023666073.1	Un	22598196	22598280	+	n	0.952632
103246785	PDAP1	0	PDGFA associated protein 1	28 kDa heat- and acid-stable phosphoprotein	2264.3	-0.505508	0.102637	-4.92522	8.42651e-07	1.00307e-05	NW_023666070.1	Un	2540111	2552667	-	n	4.99867
103234733	EXOSC5	0	exosome component 5	exosome complex component RRP46	274.308	-0.505452	0.142458	-3.54808	0.000388054	0.00200968	NW_023666073.1	Un	13942360	13954037	-	n	2.69687
103237559	GLI4	0	GLI family zinc finger 4	zinc finger protein GLI4	476.609	-0.505266	0.136103	-3.71239	0.000205313	0.00116339	NW_023666039.1	8	2410831	2462998	-	n	2.93427
103243063	MRPL58	0	mitochondrial ribosomal protein L58	peptidyl-tRNA hydrolase ICT1, mitochondrial	604.196	-0.505244	0.119084	-4.24274	2.20811e-05	0.000170189	NW_023666077.1	Un	17438092	17450453	-	n	3.76907
103242990	UBE2O	0	ubiquitin conjugating enzyme E2 O	(E3-independent) E2 ubiquitin-conjugating enzyme	1998.56	-0.5051	0.100555	-5.02312	5.08382e-07	6.42777e-06	NW_023666077.1	Un	15964907	16030392	+	n	5.19194
103226928	LOC103226928	AKR1B1	aldo-keto reductase family 1 member B1	aldo-keto reductase family 1 member B1|aldo-keto reductase family 1 member B	17545.2	-0.505095	0.0881621	-5.72916	1.00927e-08	2.02738e-07	NW_023666042.1	Un	271393	288078	+	n	6.69307
103233670	GNA11	0	G protein subunit alpha 11	guanine nucleotide-binding protein subunit alpha-11	1767.98	-0.504954	0.110726	-4.5604	5.10575e-06	4.7926e-05	NW_023666081.1	Un	5694671	5723312	-	n	4.31943
103239793	SET	0	SET nuclear proto-oncogene	protein SET	2528.09	-0.504804	0.0930602	-5.42449	5.81186e-08	9.68758e-07	NW_023666096.1	12	7723	21521	+	n	6.01378
103234072	AKAP8	0	A-kinase anchoring protein 8	A-kinase anchor protein 8	661.932	-0.50455	0.118078	-4.27302	1.92845e-05	0.000150804	NW_023666074.1	Un	5520383	5543643	+	n	3.82159
103241828	CMTM7	0	CKLF like MARVEL transmembrane domain containing 7	CKLF-like MARVEL transmembrane domain-containing protein 7	149.815	-0.504272	0.178139	-2.83078	0.00464341	0.0164905	NW_023666041.1	Un	50250297	50314312	+	n	1.78277
103221434	NFKBIE	0	NFKB inhibitor epsilon	NF-kappa-B inhibitor epsilon	181.153	-0.504057	0.165244	-3.05038	0.0022855	0.00905298	NW_023666044.1	Un	44312242	44319949	-	n	2.04321
103225806	DVL1	0	dishevelled segment polarity protein 1	segment polarity protein dishevelled homolog DVL-1	1032.49	-0.503929	0.126211	-3.99275	6.53111e-05	0.000433698	NW_023666054.1	Un	34662914	34682331	+	n	3.36281
103221473	LOC103221473	0	40S ribosomal protein S15a-like	0	5.87789	-0.503907	0.353166	-1.42683	0.15363	0.280485	NW_023666044.1	Un	43228808	43229274	-	n	0.55209
103220971	TLDC2	0	TBC/LysM-associated domain containing 2	TLD domain-containing protein 2	5.79462	-0.503346	0.355205	-1.41706	0.156466	0.284499	NW_023666054.1	Un	417259	431726	-	n	0.545919
103216817	TCF7L2	0	transcription factor 7 like 2	transcription factor 7-like 2	655.38	-0.502914	0.117175	-4.29198	1.77085e-05	0.000139635	NW_023666048.1	Un	67043028	67262341	+	n	3.85501
103220091	TGFA	0	transforming growth factor alpha	protransforming growth factor alpha	1173.18	-0.502692	0.106697	-4.71139	2.46036e-06	2.52801e-05	NW_023666045.1	Un	75360437	75475321	-	n	4.59722
103228064	PLXND1	0	plexin D1	plexin-D1	2058.97	-0.50258	0.0927319	-5.41971	5.96972e-08	9.90025e-07	NW_023666041.1	Un	114984195	115036739	-	n	6.00435
103245028	CLTB	0	clathrin light chain B	clathrin light chain B	1313.29	-0.502544	0.114423	-4.39199	1.12317e-05	9.39091e-05	NW_023666075.1	Un	9524740	9551170	-	n	4.02729
119618542	LOC119618542	0	uncharacterized LOC119618542	0	18.6994	-0.502457	0.326162	-1.54051	0.123435	0.237244	NW_023666050.1	Un	54446606	54453215	-	n	0.624804
119623680	LOC119623680	0	60S ribosomal protein L3-like	60S ribosomal protein L3-like	1524.52	-0.502398	0.0983725	-5.1071	3.2714e-07	4.34116e-06	NW_023669081.1	Un	10448	13528	+	n	5.36239
103225624	CASZ1	0	castor zinc finger 1	zinc finger protein castor homolog 1	233.539	-0.502364	0.146958	-3.41842	0.000629862	0.00305797	NW_023666054.1	Un	24935599	25060001	+	n	2.51457
103231001	LOC103231001	RNF187	E3 ubiquitin-protein ligase RNF187	E3 ubiquitin-protein ligase RNF187|ring finger protein 187	1289.71	-0.502271	0.112853	-4.45067	8.56029e-06	7.46008e-05	NW_023666055.1	Un	1071336	1079523	-	n	4.12726
103228713	IPO4	0	importin 4	importin-4	1576.62	-0.501903	0.0983181	-5.10489	3.30989e-07	4.37777e-06	NW_023666036.1	Un	12848598	12857699	-	n	5.35875
103233433	KLHDC4	0	kelch domain containing 4	kelch domain-containing protein 4	594.354	-0.501768	0.114319	-4.38917	1.13783e-05	9.50362e-05	NW_023666047.1	Un	2549503	2606839	+	n	4.02211
119624332	LOC119624332	0	uncharacterized LOC119624332	0	15.3349	-0.501319	0.341345	-1.46866	0.141925	0.263548	NW_023666038.1	Un	39689314	39695794	-	n	0.579141
103234174	JUND	0	JunD proto-oncogene, AP-1 transcription factor subunit	transcription factor jun-D	1786.06	-0.50102	0.110404	-4.53807	5.67707e-06	5.26128e-05	NW_023666074.1	Un	2598779	2600647	+	n	4.27891
119625856	LOC119625856	0	uncharacterized LOC119625856	0	6.3189	-0.500962	0.355873	-1.4077	0.15922	0.288171	NW_023666041.1	Un	114613177	114613999	-	n	0.54035
103219208	TLN1	0	talin 1	talin-1	10223.1	-0.500943	0.0918018	-5.45679	4.84813e-08	8.25312e-07	NW_023666038.1	Un	41973580	42009518	+	n	6.08338
103246634	TBL2	0	transducin beta like 2	transducin beta-like protein 2	1093.57	-0.500649	0.116606	-4.29352	1.75866e-05	0.00013881	NW_023666070.1	Un	6988002	6999111	-	n	3.85758
103242594	KSR1	0	kinase suppressor of ras 1	kinase suppressor of Ras 1	551.48	-0.500575	0.119151	-4.20118	2.65526e-05	0.00019986	NW_023666075.1	Un	8725859	8899142	-	n	3.69927
119624416	LOC119624416	0	translation initiation factor IF-2-like	translation initiation factor IF-2-like	32.0923	-0.500246	0.289975	-1.72514	0.0845031	0.177488	NW_023666038.1	Un	97716550	97730070	-	n	0.75083
103225541	FBLIM1	0	filamin binding LIM protein 1	filamin-binding LIM protein 1	123.047	-0.500226	0.193583	-2.58403	0.0097652	0.030776	NW_023666054.1	20	20052372	20081897	-	n	1.51179
103233987	LOC103233987	C1H11orf83	ubiquinol-cytochrome-c reductase complex assembly factor 3	ubiquinol-cytochrome-c reductase complex assembly factor 3	404.862	-0.499489	0.142375	-3.50826	0.000451041	0.00229142	NW_023666038.1	Un	108568743	108570182	-	n	2.6399
103234777	LIPE	0	lipase E, hormone sensitive type	hormone-sensitive lipase	105.524	-0.499356	0.205308	-2.43223	0.0150062	0.0438293	NW_023666073.1	Un	14849832	14875994	-	n	1.35824
103226567	CYP51A1	0	cytochrome P450 family 51 subfamily A member 1	lanosterol 14-alpha demethylase	1283.77	-0.499296	0.109824	-4.54635	5.45842e-06	5.08209e-05	NW_023666042.1	21	47377472	47400184	-	n	4.29396
103243122	MTG2	0	mitochondrial ribosome associated GTPase 2	mitochondrial ribosome-associated GTPase 2	153.271	-0.498982	0.180655	-2.76207	0.00574356	0.0197685	NW_023666050.1	Un	49985008	50004957	-	n	1.70403
103235528	PLA2G4C	0	phospholipase A2 group IVC	cytosolic phospholipase A2 gamma	16.4129	-0.498965	0.333552	-1.49591	0.134676	0.25301	NW_023666073.1	Un	21082007	21137551	-	n	0.596863
103247264	SARS1	0	seryl-tRNA synthetase 1	LOW QUALITY PROTEIN: serine--tRNA ligase, cytoplasmic	503.026	-0.498943	0.118245	-4.21958	2.44754e-05	0.000185704	NW_023666038.1	Un	33905382	33964126	-	n	3.73118
103221133	EIF4G1	0	eukaryotic translation initiation factor 4 gamma 1	eukaryotic translation initiation factor 4 gamma 1	12949	-0.49863	0.0952471	-5.23512	1.64876e-07	2.37842e-06	NW_023666063.1	Un	13862962	13884237	-	n	5.62371
103231963	PLP2	0	proteolipid protein 2	proteolipid protein 2	1341.7	-0.498526	0.110112	-4.52744	5.97037e-06	5.47312e-05	NW_023666076.1	Un	11832253	11835969	+	n	4.26176
103233625	REXO1	0	RNA exonuclease 1 homolog	RNA exonuclease 1 homolog	825.664	-0.498409	0.112622	-4.42549	9.62215e-06	8.25123e-05	NW_023666081.1	Un	7183834	7217069	+	n	4.08348
103225768	SKI	0	SKI proto-oncogene	ski oncogene	1236.78	-0.498388	0.10103	-4.93308	8.09435e-07	9.68549e-06	NW_023666054.1	Un	33591347	33675241	-	n	5.01388
103216287	SLC35G1	0	solute carrier family 35 member G1	solute carrier family 35 member G1	580.351	-0.498382	0.133173	-3.74237	0.000182294	0.00105294	NW_023666048.1	Un	47909759	47926068	+	n	2.9776
103225662	ERRFI1	0	ERBB receptor feedback inhibitor 1	ERBB receptor feedback inhibitor 1	306.861	-0.498163	0.143258	-3.47737	0.000506356	0.00253493	NW_023666054.1	Un	27772808	27787441	+	n	2.59603
103215466	RHOBTB2	0	Rho related BTB domain containing 2	rho-related BTB domain-containing protein 2	910.405	-0.497924	0.107518	-4.63109	3.63751e-06	3.55132e-05	NW_023666052.1	Un	21127454	21158187	-	n	4.44961
103218393	TEAD4	0	TEA domain transcription factor 4	transcriptional enhancer factor TEF-3	503.982	-0.497552	0.129102	-3.85396	0.000116225	0.000719743	NW_023666063.1	Un	5195355	5280412	-	n	3.14282
103233281	FHOD1	0	formin homology 2 domain containing 1	FH1/FH2 domain-containing protein 1	649.231	-0.497483	0.117428	-4.23649	2.27039e-05	0.0001738	NW_023666047.1	Un	22960228	22979001	+	n	3.75995
103246755	FERMT1	0	fermitin family member 1	fermitin family homolog 1	311.365	-0.497281	0.134778	-3.68963	0.000224578	0.00125617	NW_023666071.1	Un	12480749	12534757	-	n	2.90095
103232025	GNL3L	0	G protein nucleolar 3 like	guanine nucleotide-binding protein-like 3-like protein	772.541	-0.496999	0.108808	-4.56767	4.93165e-06	4.65638e-05	NW_023666086.1	Un	4610906	4644969	+	n	4.33195
103217907	PTPRN	0	protein tyrosine phosphatase receptor type N	receptor-type tyrosine-protein phosphatase-like N	264.189	-0.49694	0.158865	-3.12806	0.00175962	0.00727106	NW_023666040.1	Un	94181165	94200998	+	n	2.1384
119624499	LOC119624499	0	uncharacterized LOC119624499	0	4.021	-0.496567	0.335337	-1.4808	0.13866	NA	NW_023666038.1	Un	153768370	153769822	-	n	#VALUE!
119623681	LOC119623681	0	60S ribosomal protein L3-like	0	1726.98	-0.496557	0.103366	-4.80389	1.55613e-06	1.7187e-05	NW_023669081.1	Un	3	4063	-	n	4.7648
103239317	VPS37B	0	VPS37B subunit of ESCRT-I	vacuolar protein sorting-associated protein 37B|VPS37B, ESCRT-I subunit	478.589	-0.496358	0.119457	-4.15513	3.25097e-05	0.000237145	NW_023666037.1	Un	127076960	127109352	+	n	3.62499
103244987	BNIP1	0	BCL2 interacting protein 1	vesicle transport protein SEC20	161.607	-0.496263	0.181779	-2.73003	0.00633285	0.0214769	NW_023666034.1	Un	3271011	3303323	-	n	1.66803
103233874	LOC103233874	ZNF562	zinc finger protein 562	zinc finger protein 562	201.268	-0.496185	0.154181	-3.2182	0.00128999	0.00565009	NW_023666925.1	Un	674	6282	+	n	2.24794
103215025	ANKH	0	ANKH inorganic pyrophosphate transport regulator	progressive ankylosis protein homolog	1273.37	-0.496147	0.097888	-5.06851	4.00935e-07	5.22548e-06	NW_023666064.1	Un	13973097	14126427	+	n	5.28187
119619859	LOC119619859	0	small nucleolar RNA SNORA14	0	45.4151	-0.495999	0.255507	-1.94124	0.0522293	0.12087	NW_023666055.1	Un	74335563	74335698	-	n	0.91768
103225702	CHD5	0	chromodomain helicase DNA binding protein 5	chromodomain-helicase-DNA-binding protein 5	145.166	-0.495966	0.176675	-2.80722	0.00499712	0.0175295	NW_023666054.1	Un	29664098	29783593	+	n	1.75623
103246782	BUD31	0	BUD31 homolog	protein BUD31 homolog	901.774	-0.495948	0.102779	-4.82541	1.39719e-06	1.55923e-05	NW_023666070.1	Un	2552478	2562333	+	n	4.80709
103231345	LOC103231345	PNP	purine nucleoside phosphorylase	purine nucleoside phosphorylase	921.158	-0.495943	0.111264	-4.45734	8.29848e-06	7.26739e-05	NW_023666059.1	Un	25428856	25437006	-	n	4.13862
103216659	CHST15	0	carbohydrate sulfotransferase 15	carbohydrate sulfotransferase 15	88.0501	-0.495826	0.209895	-2.36226	0.0181641	0.0513632	NW_023666048.1	Un	77980434	78064792	-	n	1.28935
103230253	LOC103230253	NFATC2IP	nuclear factor of activated T cells 2 interacting protein	NFATC2-interacting protein	347.975	-0.495669	0.131426	-3.77148	0.000162282	0.000954566	NW_023666068.1	Un	3507884	3522025	+	n	3.02019
103232989	BCAP31	0	B cell receptor associated protein 31	B-cell receptor-associated protein 31	2319.47	-0.495472	0.0960488	-5.15854	2.48883e-07	3.40801e-06	NW_023666065.1	Un	65991061	66018684	-	n	5.4675
103222949	HIC2	0	HIC ZBTB transcriptional repressor 2	hypermethylated in cancer 2 protein|hypermethylated in cancer 2	200.313	-0.495258	0.158866	-3.11746	0.00182416	0.00747813	NW_023666085.1	Un	2378627	2413506	-	n	2.12621
119626544	LOC119626544	0	U5 spliceosomal RNA	0	332.535	-0.495212	0.349782	-1.41577	0.156842	0.285021	NW_023666033.1	Un	28866378	28866495	-	n	0.545122
103246617	RFC2	0	replication factor C subunit 2	replication factor C subunit 2	1357.18	-0.495207	0.106592	-4.64583	3.38713e-06	3.35787e-05	NW_023666070.1	Un	7734641	7758689	-	n	4.47394
103233730	LOC103233730	0	protein fem-1 homolog A	protein fem-1 homolog A	857.406	-0.495169	0.110598	-4.4772	7.56267e-06	6.73509e-05	NW_023668252.1	Un	659	4563	+	n	4.17166
103227193	ZNF777	0	zinc finger protein 777	zinc finger protein 777	589.466	-0.495123	0.123911	-3.9958	6.44769e-05	0.000429045	NW_023666072.1	Un	13943292	13973371	-	n	3.3675
103230525	LOC103230525	0	uncharacterized LOC103230525	0	27.8629	-0.495022	0.302044	-1.63891	0.101232	0.203863	NW_023666055.1	Un	52233811	52302996	-	n	0.690661
103215462	CST3	0	cystatin C	cystatin-C	8211.64	-0.49482	0.104787	-4.72217	2.33337e-06	2.41296e-05	NW_023666050.1	Un	92907878	92912191	+	n	4.61745
103237950	NAT10	0	N-acetyltransferase 10	RNA cytidine acetyltransferase	638.436	-0.494736	0.110528	-4.47612	7.60135e-06	6.74882e-05	NW_023666038.1	Un	128228596	128271877	-	n	4.17077
103235490	WDR62	0	WD repeat domain 62	WD repeat-containing protein 62	505.84	-0.494659	0.1279	-3.86754	0.000109938	0.00068663	NW_023666073.1	Un	8758741	8810706	+	n	3.16328
103235523	SAE1	0	SUMO1 activating enzyme subunit 1	SUMO-activating enzyme subunit 1	2759.19	-0.494411	0.0907846	-5.44598	5.15209e-08	8.706e-07	NW_023666073.1	Un	20186945	20273733	+	n	6.06018
103225885	LOC103225885	SARS, SARS1	seryl-tRNA synthetase 1	LOW QUALITY PROTEIN: serine--tRNA ligase, cytoplasmic	267.183	-0.494171	0.157453	-3.13854	0.00169794	0.00705804	NW_023666411.1	Un	6	23332	-	n	2.15132
103243723	NPLOC4	0	NPL4 homolog, ubiquitin recognition factor	nuclear protein localization protein 4 homolog	3361.93	-0.494152	0.0980236	-5.04115	4.62739e-07	5.93e-06	NW_023666077.1	Un	44881352	44976051	-	n	5.22695
103216032	SPOCK2	0	SPARC (osteonectin), cwcv and kazal like domains proteoglycan 2	testican-2|SPARC/osteonectin, cwcv and kazal like domains proteoglycan 2	48.2773	-0.493963	0.256553	-1.92538	0.0541815	0.124724	NW_023666048.1	Un	19853657	19883322	+	n	0.904051
103246877	PSMG3	0	proteasome assembly chaperone 3	proteasome assembly chaperone 3	399.324	-0.493874	0.125832	-3.92487	8.67761e-05	0.000558619	NW_023666090.1	Un	1684675	1688411	-	n	3.25288
103242448	ZNF512B	0	zinc finger protein 512B	zinc finger protein 512B	1125.76	-0.493798	0.109962	-4.49061	7.10202e-06	6.38665e-05	NW_023666050.1	Un	47801455	47812565	+	n	4.19473
103243043	CASKIN2	0	CASK interacting protein 2	caskin-2	993.945	-0.493703	0.107724	-4.58303	4.58289e-06	4.35781e-05	NW_023666077.1	Un	16927965	16943997	+	n	4.36073
103239348	NCOR2	0	nuclear receptor corepressor 2	nuclear receptor corepressor 2	7510.2	-0.493684	0.100559	-4.90941	9.13511e-07	1.07468e-05	NW_023666037.1	Un	125366312	125612304	+	n	4.96872
103243333	HROB	C16H17orf53	homologous recombination factor with OB-fold	homologous recombination OB-fold protein|homologous recombincation factor with OB-fold	325.535	-0.493581	0.131686	-3.74815	0.00017814	0.00103459	NW_023666077.1	Un	32998345	33023368	-	n	2.98523
103235496	SIPA1L3	0	signal induced proliferation associated 1 like 3	signal-induced proliferation-associated 1-like protein 3	2139.75	-0.493552	0.102659	-4.80769	1.52685e-06	1.68984e-05	NW_023666073.1	Un	10489240	10793088	+	n	4.77216
103246496	CTBP1	0	C-terminal binding protein 1	C-terminal-binding protein 1	2808.61	-0.493548	0.0963917	-5.12023	3.05169e-07	4.10382e-06	NW_023666051.1	Un	3909687	3946439	+	n	5.38681
103230245	LAT	0	linker for activation of T cells	linker for activation of T-cells family member 1	574.161	-0.493207	0.116082	-4.24877	2.14943e-05	0.000166224	NW_023666068.1	Un	3542475	3548413	+	n	3.77931
103227685	MAPKAPK3	0	MAPK activated protein kinase 3	MAP kinase-activated protein kinase 3|mitogen-activated protein kinase-activated protein kinase 3	551.322	-0.493102	0.134835	-3.65709	0.000255099	0.0013996	NW_023666041.1	22	154949435	154982394	-	n	2.854
103242350	RANGRF	0	RAN guanine nucleotide release factor	ran guanine nucleotide release factor	168.493	-0.493054	0.180265	-2.73516	0.00623506	0.0211968	NW_023666059.1	Un	13744845	13746467	-	n	1.67373
119626067	LOC119626067	0	small nucleolar RNA SNORA58	0	5.87205	-0.492786	0.352979	-1.39608	0.162691	0.293234	NW_023666041.1	Un	31763145	31763282	+	n	0.532786
103248298	COMMD7	0	COMM domain containing 7	COMM domain-containing protein 7	451.326	-0.492528	0.127745	-3.85556	0.000115466	0.000716148	NW_023666050.1	Un	89790193	89828112	+	n	3.145
119624094	LOC119624094	0	small nucleolar RNA U13	0	4.13504	-0.49252	0.342242	-1.4391	0.150122	NA	NW_023666037.1	Un	129707436	129707539	-	n	#VALUE!
103247185	CIART	0	circadian associated repressor of transcription	circadian-associated transcriptional repressor	42.0174	-0.492491	0.266082	-1.8509	0.0641842	0.14278	NW_023666038.1	Un	13005561	13010479	-	n	0.845334
103225254	LOC103225254	0	uncharacterized LOC103225254	0	121.701	-0.492485	0.183216	-2.68801	0.00718801	0.0238701	NW_023666033.1	Un	12292995	12296570	-	n	1.62214
103222799	CENPH	0	centromere protein H	centromere protein H	150.273	-0.492426	0.185978	-2.64777	0.00810241	0.0264323	NW_023666049.1	Un	14013931	14035067	+	n	1.57786
103234510	LOC103234510	0	elongation factor 1-alpha 1-like	0	1.91917	-0.491958	0.279946	-1.75733	0.0788609	NA	NW_023666073.1	Un	8104823	8106423	+	n	#VALUE!
103229572	RIN3	0	Ras and Rab interactor 3	ras and Rab interactor 3	307.896	-0.491876	0.134679	-3.65221	0.000259994	0.00142306	NW_023666053.1	Un	57511540	57695118	+	n	2.84678
103230613	CUNH1orf112	C25H1orf112	chromosome unknown C1orf112 homolog	uncharacterized protein C1orf112 homolog	259.825	-0.491857	0.141643	-3.47252	0.000515603	0.00257321	NW_023666055.1	Un	60854226	60913711	-	n	2.58952
103225696	GPR153	0	G protein-coupled receptor 153	probable G-protein coupled receptor 153	543.167	-0.491745	0.132233	-3.71879	0.000200181	0.00114034	NW_023666054.1	Un	29583538	29598384	+	n	2.94296
103216047	ADAMTS14	0	ADAM metallopeptidase with thrombospondin type 1 motif 14	A disintegrin and metalloproteinase with thrombospondin motifs 14	103.305	-0.491609	0.217962	-2.25548	0.0241033	0.0650628	NW_023666048.1	Un	21263323	21350304	-	n	1.18667
119618798	LOC119618798	0	uncharacterized LOC119618798	0	3.83715	-0.491509	0.332476	-1.47833	0.13932	NA	NW_023666051.1	Un	17229465	17239561	-	n	#VALUE!
103231944	PCSK1N	0	proprotein convertase subtilisin/kexin type 1 inhibitor	proSAAS	8.64983	-0.491011	0.357473	-1.37356	0.169578	0.302421	NW_023666076.1	Un	11437560	11442355	-	n	0.519388
103242464	LOC103242464	MPRIP	myosin phosphatase Rho interacting protein	myosin phosphatase Rho-interacting protein	7981.25	-0.490952	0.0860447	-5.70578	1.15814e-08	2.28921e-07	NW_023666059.1	Un	4690502	4841092	-	n	6.64032
103230675	UCK2	0	uridine-cytidine kinase 2	uridine-cytidine kinase 2	1946.59	-0.490905	0.0982762	-4.99515	5.87893e-07	7.3066e-06	NW_023666055.1	Un	64729767	64814746	-	n	5.13628
103229793	CDCA4	0	cell division cycle associated 4	cell division cycle-associated protein 4	572.087	-0.490897	0.121672	-4.03461	5.46933e-05	0.000370384	NW_023666053.1	Un	70359927	70371381	-	n	3.43135
103223042	PHRF1	0	PHD and ring finger domains 1	PHD and RING finger domain-containing protein 1	2015.02	-0.490788	0.0998757	-4.91398	8.92438e-07	1.0522e-05	NW_023666038.1	Un	97451528	97490263	+	n	4.9779
119620375	LOC119620375	0	small nucleolar RNA SNORD65	0	29.1124	-0.49065	0.324874	-1.51028	0.130972	0.247761	NW_023666059.1	Un	5752268	5752345	+	n	0.605968
103233814	WDR74	0	WD repeat domain 74	WD repeat-containing protein 74	446.373	-0.490534	0.126084	-3.89053	0.000100026	0.000634342	NW_023666038.1	Un	108405835	108412795	+	n	3.19768
103242992	RHBDF2	0	rhomboid 5 homolog 2	inactive rhomboid protein 2	559.297	-0.490272	0.120985	-4.05234	5.07081e-05	0.00034809	NW_023666077.1	Un	15916858	15946176	+	n	3.45831
119628262	LOC119628262	0	uncharacterized LOC119628262	0	29.9515	-0.490137	0.301102	-1.62781	0.103565	0.207517	NW_023666034.1	Un	3534922	3541296	+	n	0.682947
103248992	RTEL1	0	regulator of telomere elongation helicase 1	regulator of telomere elongation helicase 1	751.471	-0.489871	0.116785	-4.19463	2.73321e-05	0.000205054	NW_023666050.1	Un	48086324	48123114	-	n	3.68813
103234712	SNRPA	0	small nuclear ribonucleoprotein polypeptide A	U1 small nuclear ribonucleoprotein A	598.164	-0.489752	0.121955	-4.01586	5.92307e-05	0.000397593	NW_023666073.1	Un	13341129	13356991	+	n	3.40056
119623892	LOC119623892	0	uncharacterized LOC119623892	0	53.2238	-0.489615	0.246176	-1.98888	0.0467146	0.110952	NW_023666037.1	Un	197721562	197737964	-	n	0.954864
103228078	LOC103228078	CNBP	CCHC-type zinc finger nucleic acid binding protein	cellular nucleic acid-binding protein	3577.74	-0.489562	0.0999032	-4.90036	9.56618e-07	1.11721e-05	NW_023666041.1	Un	114491045	114516569	-	n	4.95186
103240582	TRAF3IP2	0	TRAF3 interacting protein 2	E3 ubiquitin ligase TRAF3IP2	137.348	-0.489315	0.20076	-2.43732	0.0147966	0.0432882	NW_023666040.1	Un	34579430	34626946	+	n	1.36363
103227134	ZYX	0	zyxin	zyxin	1141.93	-0.488915	0.0984261	-4.96733	6.78819e-07	8.27981e-06	NW_023666072.1	Un	9012425	9022983	+	n	5.08198
103242320	RGS19	0	regulator of G protein signaling 19	regulator of G-protein signaling 19	194.094	-0.488799	0.156598	-3.12137	0.00180014	0.00740231	NW_023666050.1	Un	47599854	47606545	+	n	2.13063
103243561	PSMB3	0	proteasome 20S subunit beta 3	proteasome subunit beta type-3|proteasome subunit beta 3	1605.14	-0.488504	0.1141	-4.28136	1.85753e-05	0.000145826	NW_023666077.1	Un	38428370	38440225	-	n	3.83617
103246375	TMEM128	0	transmembrane protein 128	transmembrane protein 128	245.836	-0.488436	0.157262	-3.10588	0.00189715	0.00771106	NW_023666047.1	Un	87135641	87150133	-	n	2.11289
119621358	LOC119621358	0	uncharacterized LOC119621358	0	77.7763	-0.488223	0.222591	-2.19337	0.028281	0.0740672	NW_023666070.1	Un	825388	828666	-	n	1.13037
103223683	TOMM40L	0	translocase of outer mitochondrial membrane 40 like	mitochondrial import receptor subunit TOM40B	297.453	-0.48806	0.157114	-3.10641	0.00189371	0.00770862	NW_023666038.1	Un	1800409	1805084	-	n	2.11302
103243728	MRPL12	0	mitochondrial ribosomal protein L12	39S ribosomal protein L12, mitochondrial	1971.09	-0.487994	0.101751	-4.79594	1.61912e-06	1.7797e-05	NW_023666077.1	Un	45042517	45047078	+	n	4.74965
103243407	CAVIN1	PTRF	caveolae associated protein 1	caveolae-associated protein 1|polymerase I and transcript release factor	11510.2	-0.487866	0.0846615	-5.76255	8.28528e-09	1.69643e-07	NW_023666077.1	Un	34649020	34670341	+	n	6.77046
103243633	IGF2BP1	0	insulin like growth factor 2 mRNA binding protein 1	insulin-like growth factor 2 mRNA-binding protein 1	23.9038	-0.487763	0.311892	-1.56388	0.117845	0.229021	NW_023666077.1	Un	40510371	40569936	+	n	0.640126
103246618	LAT2	0	linker for activation of T cells family member 2	linker for activation of T-cells family member 2	12.2739	-0.487627	0.347113	-1.40481	0.160079	0.289496	NW_023666070.1	Un	7714088	7732600	+	n	0.538357
103238778	SYT1	0	synaptotagmin 1	synaptotagmin-1	29.3091	-0.487432	0.303193	-1.60766	0.107909	0.213928	NW_023666037.1	Un	170421408	171012159	-	n	0.669733
103246619	EIF4H	0	eukaryotic translation initiation factor 4H	eukaryotic translation initiation factor 4H	5823.87	-0.487245	0.0878197	-5.54824	2.8856e-08	5.20444e-07	NW_023666070.1	Un	7674082	7700226	+	n	6.28363
103225359	SART1	0	spliceosome associated factor 1, recruiter of U4/U6.U5 tri-snRNP	U4/U6.U5 tri-snRNP-associated protein 1|SART1, U4/U6.U5 tri-snRNP-associated protein 1|squamous cell carcinoma antigen recognized by T-cells 1	1544.39	-0.487136	0.109631	-4.44343	8.85353e-06	7.66575e-05	NW_023666038.1	Un	105564948	105582326	-	n	4.11545
103229958	OBSCN	0	obscurin, cytoskeletal calmodulin and titin-interacting RhoGEF	obscurin	203.887	-0.48695	0.182906	-2.6623	0.00776085	0.0254732	NW_023666055.1	Un	1236220	1403869	-	n	1.59392
103217872	CNOT9	0	CCR4-NOT transcription complex subunit 9	CCR4-NOT transcription complex subunit 9	1206.26	-0.486947	0.109998	-4.42689	9.5601e-06	8.20677e-05	NW_023666040.1	Un	94903346	94933564	-	n	4.08583
103216059	PPA1	0	inorganic pyrophosphatase 1	inorganic pyrophosphatase|pyrophosphatase (inorganic) 1	1446.56	-0.486715	0.109698	-4.43687	9.12775e-06	7.87771e-05	NW_023666048.1	Un	21810883	21840662	+	n	4.1036
103228727	LTB4R	0	leukotriene B4 receptor	leukotriene B4 receptor 1	21.2272	-0.486587	0.330087	-1.47412	0.14045	0.26117	NW_023666036.1	Un	12978983	12985650	+	n	0.583077
103230996	LOC103230996	SRCAP	Snf2 related CREBBP activator protein	helicase SRCAP	3304.08	-0.486545	0.102387	-4.75201	2.01399e-06	2.14054e-05	NW_023666068.1	Un	2044444	2092084	-	n	4.66948
119623139	LOC119623139	0	uncharacterized LOC119623139	0	47.4883	-0.486499	0.260757	-1.86572	0.0620805	0.139004	NW_023666450.1	Un	3118	3989	-	n	0.856972
119626607	LOC119626607	0	uncharacterized LOC119626607	0	10.5896	-0.486068	0.3574	-1.36001	0.173826	0.308117	NW_023666043.1	Un	56395862	56399681	-	n	0.511284
103223033	FOXD1	0	forkhead box D1	forkhead box protein D1	186.883	-0.485893	0.167884	-2.89423	0.00380093	0.0139168	NW_023666049.1	Un	16561006	16563829	-	n	1.85646
103242634	TRAF4	0	TNF receptor associated factor 4	TNF receptor-associated factor 4	807.476	-0.485872	0.131921	-3.68304	0.000230471	0.00128421	NW_023666075.1	Un	7607084	7613159	-	n	2.89136
103225983	UBE2I	0	ubiquitin conjugating enzyme E2 I	SUMO-conjugating enzyme UBC9	1773.81	-0.485786	0.101713	-4.77604	1.78778e-06	1.93465e-05	NW_023666068.1	Un	29867994	29884946	-	n	4.7134
103232682	LDOC1	0	LDOC1 regulator of NFKB signaling	protein LDOC1|leucine zipper down-regulated in cancer 1	462.732	-0.485525	0.127476	-3.80877	0.00013966	0.000839007	NW_023666065.1	Un	53806892	53808336	+	n	3.07623
103239450	LRCOL1	0	leucine rich colipase like 1	leucine-rich colipase-like protein 1	6.37654	-0.485144	0.354901	-1.36698	0.17163	0.305336	NW_023666037.1	Un	116912141	116922703	+	n	0.515222
103232419	LOC103232419	0	uncharacterized LOC103232419	0	3.00357	-0.485006	0.320473	-1.51341	0.130176	NA	NW_023666065.1	Un	16526612	16550245	-	n	#VALUE!
119624929	LOC119624929	0	60S ribosomal protein L21-like	0	4.24666	-0.484991	0.339452	-1.42875	0.153077	NA	NW_023666039.1	Un	86776436	86776967	-	n	#VALUE!
103244690	TAF7	0	TATA-box binding protein associated factor 7	transcription initiation factor TFIID subunit 7	895.508	-0.484945	0.10404	-4.66114	3.1447e-06	3.13689e-05	NW_023666034.1	Un	33913730	33916051	+	n	4.5035
103229696	WDR25	0	WD repeat domain 25	WD repeat-containing protein 25	115.017	-0.484794	0.18708	-2.59137	0.00955937	0.0302817	NW_023666053.1	Un	65479684	65633528	+	n	1.51882
103235722	LOC103235722	0	14-3-3 protein zeta/delta-like	0	4.10181	-0.484787	0.34304	-1.41321	0.157595	NA	NW_023666084.1	Un	4872947	4874458	+	n	#VALUE!
103242935	MRPL27	0	mitochondrial ribosomal protein L27	39S ribosomal protein L27, mitochondrial	824.705	-0.484757	0.118221	-4.10043	4.1239e-05	0.000291558	NW_023666077.1	Un	13672968	13678299	+	n	3.53528
#N/A	TRNAH-GUG_5	#N/A	#N/A	#N/A	2.57082	-0.484597	0.308799	-1.56929	0.11658	NA	NW_023666038.1	#N/A	53357405	53357477	+	n	#VALUE!
103222827	MRPL11	0	mitochondrial ribosomal protein L11	39S ribosomal protein L11, mitochondrial	795.402	-0.484497	0.109434	-4.42729	9.5426e-06	8.19613e-05	NW_023666038.1	Un	105124851	105127511	+	n	4.08639
103246851	FOXK1	0	forkhead box K1	forkhead box protein K1	2623.99	-0.48446	0.0984532	-4.92071	8.6229e-07	1.0219e-05	NW_023666090.1	Un	4956635	5044930	+	n	4.99059
103224961	EIF1AD	0	eukaryotic translation initiation factor 1A domain containing	probable RNA-binding protein EIF1AD	382.3	-0.484307	0.134776	-3.59343	0.000326349	0.00173255	NW_023666038.1	Un	105540589	105544081	+	n	2.76131
#N/A	TRNAL-UAA_1	#N/A	#N/A	#N/A	3.44302	-0.484167	0.329408	-1.46981	0.141614	NA	NW_023666040.1	#N/A	1151701	1151784	-	n	#VALUE!
103244838	LARP1	0	La ribonucleoprotein 1, translational regulator	la-related protein 1|La ribonucleoprotein domain family member 1	5835.04	-0.483863	0.0937584	-5.16074	2.4597e-07	3.3842e-06	NW_023666034.1	Un	20397475	20536542	-	n	5.47054
103240392	LOC103240392	0	dnaJ homolog subfamily A member 2-like	dnaJ homolog subfamily A member 2-like	10.8848	-0.483603	0.354793	-1.36306	0.172864	0.30695	NW_023666040.1	Un	15981573	15983284	+	n	0.512932
103226690	LOC103226690	PGP	phosphoglycolate phosphatase	glycerol-3-phosphate phosphatase	528.88	-0.483445	0.141589	-3.41442	0.00063918	0.00310134	NW_023666068.1	Un	28951131	28952300	+	n	2.50845
103225228	SNRNP40	0	small nuclear ribonucleoprotein U5 subunit 40	U5 small nuclear ribonucleoprotein 40 kDa protein	788.567	-0.482809	0.111368	-4.33526	1.45585e-05	0.000118279	NW_023666033.1	Un	15081983	15133462	-	n	3.92709
119621963	LOC119621963	0	U6 spliceosomal RNA	0	2.9602	-0.482752	0.322991	-1.49463	0.135011	NA	NW_023666075.1	Un	6044425	6044529	+	n	#VALUE!
103221997	LOC103221997	0	histone H2A type 1-D	histone H2A type 1-D	3141.49	-0.482673	0.0915536	-5.27203	1.34926e-07	1.99288e-06	NW_023666044.1	Un	26134641	26135338	-	n	5.70052
103237634	MFSD3	0	major facilitator superfamily domain containing 3	major facilitator superfamily domain-containing protein 3	315.205	-0.482417	0.14921	-3.23314	0.00122436	0.00540982	NW_023666039.1	Un	1129530	1132901	-	n	2.26682
119619164	LOC119619164	0	small nucleolar RNA SNORD113/SNORD114 family	0	3.2708	-0.482338	0.316852	-1.52228	0.127938	NA	NW_023666053.1	Un	66102559	66102634	+	n	#VALUE!
103239615	LOC103239615	0	uncharacterized LOC103239615	0	71.1536	-0.482295	0.222199	-2.17055	0.0299649	0.077607	NW_023666058.1	Un	3802722	3806203	-	n	1.1101
103227974	BRPF1	0	bromodomain and PHD finger containing 1	peregrin	546.858	-0.482291	0.121924	-3.95566	7.63222e-05	0.000497363	NW_023666041.1	Un	120813042	120829180	-	n	3.30333
119619086	LOC119619086	0	uncharacterized LOC119619086	0	6.28658	-0.482252	0.351334	-1.37263	0.169866	0.302801	NW_023666053.1	Un	64701018	64702981	+	n	0.518843
103231094	AP3B2	0	adaptor related protein complex 3 subunit beta 2	AP-3 complex subunit beta-2|adaptor related protein complex 3 beta 2 subunit	246.888	-0.482042	0.158067	-3.0496	0.00229145	0.00907182	NW_023666059.1	Un	44096208	44146590	-	n	2.04231
103223865	ARHGEF2	0	Rho/Rac guanine nucleotide exchange factor 2	rho guanine nucleotide exchange factor 2	902.973	-0.482002	0.106879	-4.50981	6.48855e-06	5.89101e-05	NW_023666038.1	Un	7176050	7229194	+	n	4.22981
103238346	LOC103238346	0	keratin, type II cuticular Hb3	keratin, type II cuticular Hb3	32.5325	-0.481958	0.282477	-1.70618	0.0879737	0.183198	NW_023666037.1	Un	197623793	197630684	+	n	0.73708
103233257	EDC4	0	enhancer of mRNA decapping 4	enhancer of mRNA-decapping protein 4	1641.08	-0.481857	0.100706	-4.78478	1.71174e-06	1.86492e-05	NW_023666047.1	Un	22278252	22290643	-	n	4.72934
103236098	PSMC3	0	proteasome 26S subunit, ATPase 3	26S proteasome regulatory subunit 6A	1330.18	-0.481849	0.116464	-4.1373	3.51409e-05	0.000254491	NW_023666038.1	Un	115190815	115198248	+	n	3.59433
103233453	RNF166	0	ring finger protein 166	E3 ubiquitin-protein ligase RNF166	300.497	-0.48156	0.153373	-3.13979	0.00169069	0.00703506	NW_023666047.1	Un	1589040	1606413	+	n	2.15273
119625493	LOC119625493	0	small nucleolar RNA SNORA75	0	70.0346	-0.481541	0.231171	-2.08305	0.0372469	0.0925843	NW_023666040.1	Un	81969573	81969710	+	n	1.03346
103215333	PINX1	0	PIN2 (TERF1) interacting telomerase inhibitor 1	PIN2/TERF1-interacting telomerase inhibitor 1	274.696	-0.481519	0.142428	-3.3808	0.000722761	0.00343429	NW_023666052.1	Un	34091836	34171496	-	n	2.46416
119626876	LOC119626876	0	small nucleolar RNA SNORA38	0	82.6816	-0.481449	0.225389	-2.13608	0.0326726	0.0832414	NW_023666044.1	Un	31533289	31533421	+	n	1.07966
103242480	ALKBH5	0	alkB homolog 5, RNA demethylase	RNA demethylase ALKBH5	2042.82	-0.481	0.100531	-4.78461	1.71321e-06	1.86526e-05	NW_023666059.1	Un	3656505	3683620	-	n	4.72926
103235039	RPL13A	0	ribosomal protein L13a	60S ribosomal protein L13a	7408.39	-0.480957	0.098841	-4.86597	1.13897e-06	1.30272e-05	NW_023666073.1	Un	22595798	22600058	+	n	4.88515
103242959	TMC6	0	transmembrane channel like 6	transmembrane channel-like protein 6	499.391	-0.480556	0.134854	-3.56354	0.000365892	0.00190905	NW_023666077.1	Un	14307090	14323590	+	n	2.71918
103231171	LOC103231171	0	tubulin polyglutamylase TTLL13P	tubulin polyglutamylase TTLL13P|tubulin polyglutamylase TTLL13	94.5162	-0.4803	0.203056	-2.36536	0.0180125	0.0510514	NW_023666059.1	Un	37919893	37935281	-	n	1.29199
103247981	HM13	0	histocompatibility minor 13	minor histocompatibility antigen H13	962.185	-0.480273	0.11717	-4.09895	4.15034e-05	0.00029304	NW_023666050.1	Un	90980940	91032531	-	n	3.53307
103215675	GINS4	0	GINS complex subunit 4	DNA replication complex GINS protein SLD5	328.613	-0.480204	0.144156	-3.33114	0.000864907	0.00401939	NW_023666052.1	Un	2294262	2310377	-	n	2.39584
103216106	LOC103216106	0	aldo-keto reductase family 1 member B10-like	0	3.61931	-0.479918	0.327777	-1.46416	0.14315	NA	NW_023666048.1	Un	24407632	24408941	-	n	#VALUE!
103220575	FOSL2	0	FOS like 2, AP-1 transcription factor subunit	fos-related antigen 2	4731.39	-0.479902	0.0955076	-5.02476	5.04073e-07	6.38333e-06	NW_023666045.1	Un	32919207	32943579	+	n	5.19495
103234657	NCCRP1	0	NCCRP1, F-box associated domain containing	F-box only protein 50|non-specific cytotoxic cell receptor protein 1 homolog	8.79138	-0.479353	0.356335	-1.34523	0.17855	0.314362	NW_023666073.1	Un	11815221	11820172	+	n	0.502569
103218440	ANO2	0	anoctamin 2	anoctamin-2	2.30801	-0.479267	0.295481	-1.62199	0.104805	NA	NW_023666063.1	Un	2246130	2623038	+	n	#VALUE!
103244713	LOC103244713	0	uncharacterized LOC103244713	0	4.24783	-0.479254	0.341555	-1.40315	0.160572	NA	NW_023666034.1	Un	32506004	32826031	-	n	#VALUE!
103230626	HIRIP3	0	HIRA interacting protein 3	HIRA-interacting protein 3	929.229	-0.479224	0.107565	-4.4552	8.38168e-06	7.32827e-05	NW_023666068.1	Un	2864449	2867532	-	n	4.135
103223828	ISG20L2	0	interferon stimulated exonuclease gene 20 like 2	interferon-stimulated 20 kDa exonuclease-like 2	538.571	-0.479121	0.143403	-3.34108	0.000834534	0.00389514	NW_023666038.1	Un	6429851	6436586	+	n	2.40948
103233692	MRPL54	0	mitochondrial ribosomal protein L54	39S ribosomal protein L54, mitochondrial	151.547	-0.479115	0.184414	-2.59804	0.00937566	0.0298114	NW_023666081.1	Un	4726813	4731747	-	n	1.52562
103242628	PROCA1	0	protein interacting with cyclin A1	protein PROCA1	138.168	-0.47891	0.202534	-2.36459	0.0180502	0.0511253	NW_023666075.1	Un	7642304	7652705	+	n	1.29136
103247857	LOC103247857	0	tubulin alpha-3 chain	tubulin alpha-3 chain	1.81805	-0.478727	0.279062	-1.71549	0.0862561	NA	NW_023666098.1	Un	184109	189877	-	n	#VALUE!
103219233	PIGO	0	phosphatidylinositol glycan anchor biosynthesis class O	GPI ethanolamine phosphate transferase 3	533.826	-0.478626	0.132598	-3.6096	0.000306665	0.00164161	NW_023666038.1	Un	42637261	42646800	+	n	2.78473
103235564	PPP6R1	0	protein phosphatase 6 regulatory subunit 1	LOW QUALITY PROTEIN: serine/threonine-protein phosphatase 6 regulatory subunit 1	2126.98	-0.478623	0.109639	-4.36545	1.26863e-05	0.000104709	NW_023666045.1	6	426016	456133	-	n	3.98001
103247168	HIST2H2AC	0	histone cluster 2 H2A family member c	histone H2A type 2-C	3929.71	-0.478469	0.106878	-4.47679	7.5775e-06	6.73509e-05	NW_023666038.1	Un	13415972	13416462	-	n	4.17166
103220646	KIF3C	0	kinesin family member 3C	kinesin-like protein KIF3C	2967.57	-0.478261	0.0971258	-4.92414	8.47303e-07	1.00711e-05	NW_023666045.1	Un	30438706	30491806	-	n	4.99692
103235452	LOC103235452	0	zinc finger protein 324A	zinc finger protein 324A	31.8114	-0.478195	0.295671	-1.61732	0.105809	0.210934	NW_023667547.1	Un	9322	13875	+	n	0.675854
103238277	FMNL3	0	formin like 3	formin-like protein 3	459.542	-0.477858	0.120084	-3.97938	6.90948e-05	0.000455436	NW_023666037.1	Un	200171811	200238853	+	n	3.34157
103237406	NDUFB9	0	NADH:ubiquinone oxidoreductase subunit B9	NADH dehydrogenase [ubiquinone] 1 beta subcomplex subunit 9	1457.98	-0.477843	0.104823	-4.55857	5.15039e-06	4.82886e-05	NW_023666039.1	Un	21072812	21082905	-	n	4.31616
103244330	BCAS4	0	breast carcinoma amplified sequence 4	breast carcinoma-amplified sequence 4	92.9914	-0.477776	0.205082	-2.32968	0.0198229	0.0553237	NW_023666050.1	Un	61525625	61609928	-	n	1.25709
103226177	LOC103226177	0	WD40 repeat-containing protein SMU1	WD40 repeat-containing protein SMU1	14.9659	-0.477717	0.340987	-1.40098	0.161219	0.29133	NW_023666062.1	Un	4299268	4301676	+	n	0.535615
103234439	SDHAF2	0	succinate dehydrogenase complex assembly factor 2	succinate dehydrogenase assembly factor 2, mitochondrial	314.661	-0.477546	0.149787	-3.18816	0.00143181	0.00615053	NW_023666038.1	Un	109778142	109794799	-	n	2.21109
103225353	LDLRAP1	0	low density lipoprotein receptor adaptor protein 1	low density lipoprotein receptor adapter protein 1	626.947	-0.477503	0.115217	-4.1444	3.40707e-05	0.000247185	NW_023666033.1	Un	9131294	9155884	+	n	3.60698
103225411	EPHA8	0	EPH receptor A8	ephrin type-A receptor 8	2.54389	-0.47734	0.307767	-1.55098	0.120906	NA	NW_023666033.1	Un	6215436	6253423	+	n	#VALUE!
103218918	PHF19	0	PHD finger protein 19	PHD finger protein 19	808.673	-0.477231	0.116027	-4.11311	3.90356e-05	0.000278306	NW_023666035.1	Un	24290766	24314063	-	n	3.55548
103223483	WNT7B	0	Wnt family member 7B	protein Wnt-7b	15.0135	-0.477016	0.340816	-1.39963	0.161624	0.291831	NW_023666045.1	Un	96912040	96943508	+	n	0.534869
119624851	LOC119624851	0	40S ribosomal protein S4, X isoform	40S ribosomal protein S4, X isoform	241.914	-0.47681	0.151097	-3.15565	0.00160138	0.00672615	NW_023666039.1	Un	10071132	10072048	+	n	2.17223
103223244	APOL2	0	apolipoprotein L2	apolipoprotein L2	2.58504	-0.47672	0.310825	-1.53373	0.125097	NA	NW_023666045.1	Un	106942768	106954000	+	n	#VALUE!
119620658	LOC119620658	0	small nucleolar RNA SNORA5	0	8.51871	-0.476521	0.357191	-1.33408	0.182178	0.319119	NW_023666062.1	Un	8952300	8952436	-	n	0.496047
103225079	FHL3	0	four and a half LIM domains 3	four and a half LIM domains protein 3	136.82	-0.476519	0.184296	-2.58562	0.00972048	0.0306444	NW_023666033.1	Un	21952507	21961313	-	n	1.51365
103246612	RCC1L	0	RCC1 like	RCC1-like G exchanging factor-like protein	1474.08	-0.476501	0.103874	-4.5873	4.49012e-06	4.28736e-05	NW_023666070.1	Un	8358174	8395478	+	n	4.36781
103222490	DPP3	0	dipeptidyl peptidase 3	dipeptidyl peptidase 3	1240.73	-0.476426	0.107866	-4.41683	1.00161e-05	8.52369e-05	NW_023666038.1	Un	105050079	105079951	-	n	4.06937
103244513	IRF1	0	interferon regulatory factor 1	interferon regulatory factor 1	531.09	-0.47639	0.119468	-3.98761	6.67435e-05	0.00044175	NW_023666034.1	Un	42627247	42635033	+	n	3.35482
103222627	TTC39C	0	tetratricopeptide repeat domain 39C	tetratricopeptide repeat protein 39C	136.712	-0.47636	0.182032	-2.6169	0.0088733	0.0285359	NW_023666050.1	Un	31144948	31267772	-	n	1.54461
103243020	MRPL38	0	mitochondrial ribosomal protein L38	39S ribosomal protein L38, mitochondrial	1091.13	-0.476357	0.111886	-4.25751	2.06717e-05	0.000160325	NW_023666077.1	16	16535016	16541826	+	n	3.795
103223333	APOBEC3C	0	apolipoprotein B mRNA editing enzyme catalytic subunit 3C	DNA dC->dU-editing enzyme APOBEC-3C	233.518	-0.476275	0.147113	-3.23749	0.00120587	0.00534132	NW_023666045.1	Un	104095445	104099780	-	n	2.27235
103219027	TXN	0	thioredoxin	thioredoxin	3297.33	-0.475964	0.123191	-3.86361	0.000111721	0.000695338	NW_023666035.1	Un	13456568	13469439	-	n	3.1578
103239089	MMAB	0	metabolism of cobalamin associated B	corrinoid adenosyltransferase|methylmalonic aciduria (cobalamin deficiency) cblB type	136.847	-0.475959	0.176718	-2.69332	0.00707445	0.0235571	NW_023666037.1	Un	140307224	140325516	+	n	1.62788
103234215	SUGP1	0	SURP and G-patch domain containing 1	SURP and G-patch domain-containing protein 1	540.109	-0.475948	0.122588	-3.8825	0.000103387	0.000651028	NW_023666074.1	Un	1522378	1564826	+	n	3.1864
103234626	KCNK6	0	potassium two pore domain channel subfamily K member 6	potassium channel subfamily K member 6	12.37	-0.475947	0.348965	-1.36388	0.172605	0.306594	NW_023666073.1	Un	10904585	10921256	+	n	0.513436
103221068	ACAA1	0	acetyl-CoA acyltransferase 1	3-ketoacyl-CoA thiolase, peroxisomal	737.747	-0.475851	0.11245	-4.23166	2.31972e-05	0.000177176	NW_023666063.1	Un	10012293	10026718	+	n	3.75159
103235007	RUVBL2	0	RuvB like AAA ATPase 2	ruvB-like 2	1071.76	-0.475327	0.105696	-4.49709	6.88896e-06	6.20547e-05	NW_023666073.1	Un	22110660	22134370	+	n	4.20723
119622944	LOC119622944	0	uncharacterized LOC119622944	0	8.40592	-0.475285	0.357338	-1.33007	0.183494	0.320765	NW_023666188.1	Un	35211	41254	+	n	0.493813
103218493	PHB2	0	prohibitin 2	prohibitin-2	2304.87	-0.475227	0.125153	-3.79718	0.000146353	0.00087359	NW_023666063.1	Un	1213102	1219227	+	n	3.05869
103242629	RAB34	0	RAB34, member RAS oncogene family	ras-related protein Rab-34	1184.76	-0.475139	0.0977619	-4.86017	1.17287e-06	1.33191e-05	NW_023666075.1	Un	7637397	7641821	+	n	4.87553
103229710	LOC103229710	0	uncharacterized LOC103229710	0	71.4732	-0.475117	0.220126	-2.15838	0.0308979	0.0794938	NW_023666053.1	Un	66161990	66192941	+	n	1.09967
103223215	RTCB	0	RNA 2',3'-cyclic phosphate and 5'-OH ligase	RNA-splicing ligase RtcB homolog	2169.79	-0.47503	0.0970627	-4.89405	9.87833e-07	1.14534e-05	NW_023666045.1	Un	110763913	110789838	+	n	4.94106
103215037	ZNF622	0	zinc finger protein 622	zinc finger protein 622	720.395	-0.474952	0.123514	-3.84533	0.000120389	0.000740961	NW_023666064.1	Un	12333089	12348421	+	n	3.1302
103233599	STK11	0	serine/threonine kinase 11	serine/threonine-protein kinase STK11	1138.05	-0.474838	0.106588	-4.45488	8.39388e-06	7.33096e-05	NW_023666081.1	Un	7866550	7890682	-	n	4.13484
103239573	NDOR1	0	NADPH dependent diflavin oxidoreductase 1	NADPH-dependent diflavin oxidoreductase 1	352.237	-0.474739	0.129259	-3.67278	0.000239928	0.00133045	NW_023666058.1	Un	4321781	4335685	+	n	2.876
119619594	LOC119619594	0	uncharacterized LOC119619594	uncharacterized protein LOC119619594	26.3808	-0.47471	0.309667	-1.53297	0.125284	0.239994	NW_023666055.1	Un	19799813	19802364	+	n	0.619799
103243297	PLCD3	0	phospholipase C delta 3	1-phosphatidylinositol 4,5-bisphosphate phosphodiesterase delta-3	3879.3	-0.47469	0.0959892	-4.94524	7.60483e-07	9.16801e-06	NW_023666077.1	Un	32024852	32046697	+	n	5.03772
103235083	EMC10	0	ER membrane protein complex subunit 10	ER membrane protein complex subunit 10	1359.94	-0.47467	0.102358	-4.63733	3.52941e-06	3.46417e-05	NW_023666073.1	Un	23525971	23533236	+	n	4.4604
103230248	PIK3C2B	0	phosphatidylinositol-4-phosphate 3-kinase catalytic subunit type 2 beta	phosphatidylinositol 4-phosphate 3-kinase C2 domain-containing subunit beta	783.512	-0.474334	0.115432	-4.10919	3.97057e-05	0.000282457	NW_023666055.1	Un	25615536	25686367	+	n	3.54905
103234550	SDHAF1	0	succinate dehydrogenase complex assembly factor 1	succinate dehydrogenase assembly factor 1, mitochondrial	141.275	-0.474191	0.17546	-2.70257	0.00688063	0.0229831	NW_023666073.1	Un	8701199	8702359	+	n	1.63859
103233502	CENPBD1	0	CENPB DNA-binding domain containing 1	LOW QUALITY PROTEIN: CENPB DNA-binding domain-containing protein 1	32.8604	-0.474174	0.286805	-1.6533	0.0982707	0.199169	NW_023666047.1	Un	120542	122368	+	n	0.700779
103238256	RHEBL1	0	RHEB like 1	GTPase RhebL1|Ras homolog enriched in brain like 1	38.0832	-0.47416	0.281362	-1.68523	0.0919441	0.189287	NW_023666037.1	Un	200831595	200836864	+	n	0.72288
119627994	LOC119627994	0	40S ribosomal protein S2-like	40S ribosomal protein S2-like	53.7264	-0.474111	0.246998	-1.9195	0.0549216	0.125887	NW_023666048.1	Un	85285065	85286007	+	n	0.900021
103215450	POLR3D	0	RNA polymerase III subunit D	DNA-directed RNA polymerase III subunit RPC4|polymerase (RNA) III (DNA directed) polypeptide D, 44kDa	222.459	-0.473801	0.158387	-2.99141	0.00277693	0.0106606	NW_023666052.1	Un	21916061	21922148	-	n	1.97222
119620376	LOC119620376	0	small nucleolar RNA SNORD91 family	0	6.41309	-0.473413	0.356779	-1.32691	0.184539	0.321922	NW_023666059.1	Un	20001497	20001587	+	n	0.492249
103223279	MFNG	0	MFNG O-fucosylpeptide 3-beta-N-acetylglucosaminyltransferase	beta-1,3-N-acetylglucosaminyltransferase manic fringe	298.037	-0.473406	0.158679	-2.98341	0.00285052	0.0109041	NW_023666045.1	Un	105630339	105651186	+	n	1.96241
103242492	SHMT1	0	serine hydroxymethyltransferase 1	serine hydroxymethyltransferase, cytosolic	1723.31	-0.47338	0.0967927	-4.89066	1.00501e-06	1.16274e-05	NW_023666059.1	Un	3494855	3535333	+	n	4.93452
103245773	SGK2	0	serum/glucocorticoid regulated kinase 2	serine/threonine-protein kinase Sgk2|SGK2, serine/threonine kinase 2	84.5608	-0.473323	0.215248	-2.19897	0.0278803	0.0732325	NW_023666050.1	Un	68961021	68988744	-	n	1.1353
103239715	AK8	0	adenylate kinase 8	adenylate kinase 8	152.939	-0.473141	0.17269	-2.73982	0.00614724	0.0209403	NW_023666079.1	Un	10226385	10383078	-	n	1.67902
103243447	EIF1	0	eukaryotic translation initiation factor 1	eukaryotic translation initiation factor 1	3647.2	-0.472864	0.13008	-3.63518	0.000277784	0.00151066	NW_023666077.1	Un	35386356	35389207	-	n	2.82083
103241917	LOC103241917	0	40S ribosomal protein S23-like	40S ribosomal protein S23-like	12.101	-0.472863	0.349012	-1.35486	0.175461	0.310228	NW_023666041.1	Un	60456578	60457127	-	n	0.508319
103234642	HNRNPL	0	heterogeneous nuclear ribonucleoprotein L	heterogeneous nuclear ribonucleoprotein L	5230.46	-0.472759	0.0877315	-5.3887	7.09677e-08	1.15216e-06	NW_023666073.1	Un	11466360	11483112	-	n	5.93849
103241348	RPIA	0	ribose 5-phosphate isomerase A	ribose-5-phosphate isomerase	246.104	-0.472682	0.151945	-3.11087	0.00186536	0.00762173	NW_023666080.1	Un	1707352	1762443	+	n	2.11795
103225195	TXLNA	0	taxilin alpha	alpha-taxilin	2098.45	-0.472463	0.0962605	-4.90817	9.19312e-07	1.08071e-05	NW_023666033.1	Un	15993847	16013069	+	n	4.96629
103247243	BCL9	0	BCL9 transcription coactivator	B-cell CLL/lymphoma 9 protein|B cell CLL/lymphoma 9	962.359	-0.472382	0.112539	-4.19749	2.69892e-05	0.000202766	NW_023666038.1	Un	14614315	14703622	-	n	3.69301
103243739	PCYT2	0	phosphate cytidylyltransferase 2, ethanolamine	ethanolamine-phosphate cytidylyltransferase	2467.8	-0.472345	0.0991105	-4.76584	1.88068e-06	2.01483e-05	NW_023666077.1	Un	45226523	45236947	-	n	4.69576
103234186	UBA52	0	ubiquitin A-52 residue ribosomal protein fusion product 1	ubiquitin-60S ribosomal protein L40	3291.25	-0.472223	0.109557	-4.3103	1.63032e-05	0.000130539	NW_023666074.1	Un	2294541	2298341	-	n	3.88426
103249025	PABPC3	PABP3	poly(A) binding protein cytoplasmic 3	polyadenylate-binding protein 3	20.8309	-0.472217	0.324111	-1.45696	0.145127	0.268067	NW_023666057.1	Un	39956389	39959484	-	n	0.571756
103218037	LOC103218037	0	heat shock cognate 71 kDa protein-like	LOW QUALITY PROTEIN: heat shock cognate 71 kDa protein-like	5.09639	-0.472147	0.348967	-1.35299	0.17606	0.310979	NW_023666050.1	Un	82334879	82337123	+	n	0.507269
103238644	RASSF3	0	Ras association domain family member 3	ras association domain-containing protein 3	812.682	-0.47209	0.108693	-4.34332	1.40347e-05	0.000114428	NW_023666037.1	Un	185399843	185485784	-	n	3.94147
103246352	LOC103246352	0	heat shock protein HSP 90-beta-like	0	2.25021	-0.472042	0.293417	-1.60878	0.107665	NA	NW_023666047.1	Un	83597000	83599259	-	n	#VALUE!
103228100	SEC61A1	0	SEC61 translocon subunit alpha 1	protein transport protein Sec61 subunit alpha|SEC61 translocon alpha 1 subunit	4447.41	-0.472018	0.0936077	-5.04252	4.59452e-07	5.89728e-06	NW_023666041.1	Un	113361008	113378787	+	n	5.22935
103248525	SNTA1	0	syntrophin alpha 1	alpha-1-syntrophin	131.557	-0.471987	0.19487	-2.42206	0.0154326	0.0448549	NW_023666050.1	Un	89152430	89194359	+	n	1.34819
119627569	LOC119627569	0	uncharacterized LOC119627569	0	51.5279	-0.471972	0.28019	-1.68447	0.0920909	0.189512	NW_023666046.1	Un	45622071	45625761	-	n	0.722363
103237621	FBXL6	0	F-box and leucine rich repeat protein 6	F-box/LRR-repeat protein 6	481.512	-0.471969	0.142285	-3.31706	0.000909699	0.00419961	NW_023666039.1	Un	1290310	1293506	+	n	2.37679
103227693	RAD54L2	0	RAD54 like 2	helicase ARIP4|atherin	1385.17	-0.471378	0.0998788	-4.7195	2.36419e-06	2.43769e-05	NW_023666041.1	22	153948978	154078851	-	n	4.61302
103220060	SMYD5	0	SMYD family member 5	SET and MYND domain-containing protein 5	959.233	-0.471247	0.109948	-4.28609	1.81846e-05	0.000142968	NW_023666045.1	Un	78123380	78136576	+	n	3.84476
103216161	LOC103216161	GINS1	uncharacterized LOC103216161	GINS complex subunit 1	157.629	-0.471105	0.171978	-2.73933	0.00615642	0.020965	NW_023666087.1	Un	2784288	2789694	-	n	1.67851
103216843	IMP4	0	IMP U3 small nucleolar ribonucleoprotein 4	U3 small nucleolar ribonucleoprotein protein IMP4|IMP4 homolog, U3 small nucleolar ribonucleoprotein|IMP4, U3 small nucleolar ribonucleoprotein	664.228	-0.471006	0.11373	-4.14145	3.45113e-05	0.000250157	NW_023666058.1	Un	5651627	5655826	+	n	3.60179
103225390	ELOA	TCEB3	elongin A	elongin-A|transcription elongation factor B subunit 3	1752.54	-0.470991	0.0964375	-4.8839	1.04009e-06	1.1973e-05	NW_023666033.1	Un	7393194	7412071	+	n	4.9218
103222807	AFG3L2	0	AFG3 like matrix AAA peptidase subunit 2	AFG3-like protein 2	3004.7	-0.470765	0.0895392	-5.25765	1.45912e-07	2.1395e-06	NW_023666050.1	Un	45917806	45966505	-	n	5.66969
119622846	LOC119622846	0	U2 spliceosomal RNA	0	2561.56	-0.470527	0.277115	-1.69795	0.0895172	0.185738	NW_023666126.1	Un	265313	265504	+	n	0.731099
103248007	ATG16L2	0	autophagy related 16 like 2	protein Atg16l2	195.981	-0.470482	0.167132	-2.81503	0.00487728	0.0171618	NW_023666043.1	Un	61815790	61831248	-	n	1.76544
103219595	TRPM6	0	transient receptor potential cation channel subfamily M member 6	transient receptor potential cation channel subfamily M member 6	48.1004	-0.470432	0.257133	-1.82953	0.0673209	0.148279	NW_023666038.1	Un	74218051	74377383	-	n	0.828919
103239928	SURF6	0	surfeit 6	surfeit locus protein 6	615.092	-0.470388	0.124135	-3.78931	0.000151065	0.000897452	NW_023666058.1	12	181665	187771	-	n	3.04699
119622639	LOC119622639	0	small nucleolar RNA SNORD110	0	42.6345	-0.470263	0.267192	-1.76002	0.0784045	0.167281	NW_023666087.1	Un	303243	303318	-	n	0.776553
103225169	AK2	0	adenylate kinase 2	adenylate kinase 2, mitochondrial	2132.62	-0.470115	0.0907665	-5.17939	2.22614e-07	3.1027e-06	NW_023666033.1	Un	16834346	16863178	-	n	5.50826
103238530	SPRYD4	0	SPRY domain containing 4	SPRY domain-containing protein 4	139.161	-0.469995	0.177246	-2.65165	0.00801006	0.0261789	NW_023666037.1	Un	193552055	193554563	-	n	1.58205
103232080	AMER1	0	APC membrane recruitment protein 1	APC membrane recruitment protein 1	166.702	-0.469896	0.168036	-2.79639	0.00516769	0.018065	NW_023666083.1	Un	1826024	1847827	-	n	1.74316
119624026	LOC119624026	0	small nucleolar RNA SNORD73	0	4.0099	-0.469812	0.328301	-1.43104	0.152418	NA	NW_023666037.1	Un	77289665	77289737	+	n	#VALUE!
103246552	LOC103246552	SLBP	stem-loop binding protein	histone RNA hairpin-binding protein	869.953	-0.469735	0.112593	-4.17196	3.01994e-05	0.000222514	NW_023666051.1	Un	3430869	3451975	+	n	3.65264
103216469	SFR1	0	SWI5 dependent homologous recombination repair protein 1	swi5-dependent recombination DNA repair protein 1 homolog	73.5804	-0.469728	0.222155	-2.11442	0.0344797	0.0871073	NW_023666048.1	Un	58288754	58293073	+	n	1.05995
103240547	LOC103240547	0	eukaryotic peptide chain release factor subunit 1-like	LOW QUALITY PROTEIN: eukaryotic peptide chain release factor subunit 1-like	15.6283	-0.469598	0.340784	-1.37799	0.168206	0.300508	NW_023666040.1	Un	33351002	33353346	-	n	0.522145
119626233	LOC119626233	0	60S ribosomal protein L4-like	0	35.5035	-0.469488	0.290536	-1.61594	0.106108	0.211279	NW_023666042.1	Un	35586026	35587403	+	n	0.675143
103238828	LOC103238828	0	COP9 signalosome complex subunit 8-like	COP9 signalosome complex subunit 8-like	2.53055	-0.46922	0.307797	-1.52445	0.127397	NA	NW_023666037.1	Un	161014283	161015266	+	n	#VALUE!
103234062	SYDE1	0	synapse defective Rho GTPase homolog 1	rho GTPase-activating protein SYDE1	628.17	-0.469198	0.122986	-3.81504	0.000136159	0.000824136	NW_023666074.1	Un	5816676	5825219	-	n	3.084
103223046	BTF3	0	basic transcription factor 3	transcription factor BTF3	1639.17	-0.469131	0.102812	-4.563	5.04275e-06	4.74178e-05	NW_023666049.1	Un	16633339	16640461	+	n	4.32406
103225642	TMEM201	0	transmembrane protein 201	transmembrane protein 201	360.663	-0.469105	0.146304	-3.20637	0.00134423	0.00584372	NW_023666054.1	Un	26121718	26147883	-	n	2.23331
103234043	DNAJB1	0	DnaJ heat shock protein family (Hsp40) member B1	dnaJ homolog subfamily B member 1	1236.83	-0.468848	0.110817	-4.23083	2.32831e-05	0.000177495	NW_023666074.1	Un	6478079	6481855	+	n	3.75081
103242313	CD68	0	CD68 molecule	macrosialin	275.555	-0.468736	0.151872	-3.08638	0.00202606	0.00816625	NW_023666059.1	Un	14448763	14451756	-	n	2.08798
103221988	NDUFAF2	0	NADH:ubiquinone oxidoreductase complex assembly factor 2	NADH dehydrogenase [ubiquinone] 1 alpha subcomplex assembly factor 2	101.411	-0.468611	0.196777	-2.38143	0.0172457	0.0492167	NW_023666049.1	Un	5617663	5817388	+	n	1.30789
103236196	ANXA5	0	annexin A5	annexin A5	4241.88	-0.468592	0.102791	-4.5587	5.14716e-06	4.82866e-05	NW_023666037.1	Un	47900615	47930596	-	n	4.31617
103231961	TFE3	0	transcription factor binding to IGHM enhancer 3	transcription factor E3	570.146	-0.468579	0.128347	-3.65088	0.000261343	0.00142995	NW_023666076.1	Un	11655553	11669637	-	n	2.84468
103232796	SLC6A8	0	solute carrier family 6 member 8	sodium- and chloride-dependent creatine transporter 1	408.394	-0.468474	0.136684	-3.42742	0.000609348	0.00297323	NW_023666065.1	Un	65978640	65987221	+	n	2.52677
119624065	LOC119624065	0	small nucleolar RNA SNORA49	0	34.542	-0.468343	0.277712	-1.68643	0.0917122	0.189048	NW_023666037.1	Un	117545438	117545574	-	n	0.723429
103235259	RPS9	0	ribosomal protein S9	40S ribosomal protein S9	4582.24	-0.46834	0.100715	-4.65014	3.31709e-06	3.29657e-05	NW_023666073.1	Un	26965180	26972287	+	n	4.48194
119625896	LOC119625896	0	40S ribosomal protein S2-like	0	21.7837	-0.468268	0.317355	-1.47553	0.140069	0.260583	NW_023666041.1	Un	156302700	156303641	-	n	0.584054
103222955	LOC103222955	0	uncharacterized LOC103222955	0	1150.3	-0.468081	0.108827	-4.30116	1.69905e-05	0.0001351	NW_023666085.1	Un	2080370	2099812	-	n	3.86934
103243737	ALYREF	0	Aly/REF export factor	THO complex subunit 4	1582.29	-0.468042	0.10252	-4.56537	4.98612e-06	4.69953e-05	NW_023666077.1	Un	45213964	45217836	-	n	4.32795
103219234	FANCG	0	FA complementation group G	Fanconi anemia group G protein|Fanconi anemia complementation group G	906.966	-0.46802	0.115952	-4.03633	5.42932e-05	0.00036814	NW_023666038.1	Un	42654532	42660809	+	n	3.43399
103223462	PRR5	0	proline rich 5	proline-rich protein 5	362.503	-0.467965	0.157962	-2.96251	0.00305144	0.0115462	NW_023666045.1	Un	98108329	98171694	-	n	1.93756
103231271	ZFPL1	0	zinc finger protein like 1	zinc finger protein-like 1	251.107	-0.467675	0.141776	-3.29869	0.000971364	0.00444598	NW_023666038.1	Un	106528931	106533165	-	n	2.35203
103223939	CRTC2	0	CREB regulated transcription coactivator 2	CREB-regulated transcription coactivator 2	377.118	-0.467458	0.133183	-3.5099	0.000448277	0.00227825	NW_023666038.1	Un	9223575	9234974	+	n	2.6424
119623848	LOC119623848	0	uncharacterized LOC119623848	0	4.3985	-0.467399	0.344431	-1.35702	0.174775	NA	NW_023666037.1	Un	155773209	155785175	+	n	#VALUE!
103234069	BRD4	0	bromodomain containing 4	bromodomain-containing protein 4	2597.91	-0.467356	0.0985127	-4.74412	2.09415e-06	2.20965e-05	NW_023666074.1	Un	5569351	5667598	+	n	4.65568
103220717	RHOB	0	ras homolog family member B	rho-related GTP-binding protein RhoB	6286.89	-0.467323	0.102796	-4.54614	5.46396e-06	5.0843e-05	NW_023666045.1	Un	24967248	24969623	+	n	4.29377
103243802	TFAP2C	0	transcription factor AP-2 gamma	transcription factor AP-2 gamma	37.3027	-0.467222	0.273442	-1.70867	0.0875123	0.182426	NW_023666050.1	Un	55550013	55560004	-	n	0.738913
103247061	TBC1D24	0	TBC1 domain family member 24	LOW QUALITY PROTEIN: TBC1 domain family member 24	320.399	-0.467191	0.146088	-3.19802	0.00138374	0.00598725	NW_023666068.1	5	28651926	28683478	-	n	2.22277
103243526	PSMD3	0	proteasome 26S subunit, non-ATPase 3	26S proteasome non-ATPase regulatory subunit 3	3604.48	-0.467147	0.100939	-4.62801	3.6919e-06	3.59568e-05	NW_023666077.1	Un	37081524	37099824	-	n	4.44422
103239093	LOC103239093	GLTP	glycolipid transfer protein	glycolipid transfer protein	546.021	-0.467122	0.129046	-3.6198	0.000294828	0.00158617	NW_023666037.1	Un	139999767	140030039	+	n	2.79965
103237572	EEF1D	0	eukaryotic translation elongation factor 1 delta	elongation factor 1-delta	3406.37	-0.467106	0.104425	-4.47313	7.70817e-06	6.82481e-05	NW_023666039.1	Un	2075526	2093549	+	n	4.16591
103233027	MEN1	0	menin 1	menin	1224.76	-0.467059	0.0998929	-4.67559	2.93104e-06	2.96238e-05	NW_023666038.1	Un	106810666	106817860	+	n	4.52836
103221819	TUBB	0	tubulin beta class I	tubulin beta chain	17534.4	-0.467051	0.100042	-4.66854	3.03349e-06	3.04655e-05	NW_023666044.1	Un	30417843	30423077	+	n	4.51619
119627548	LOC119627548	0	ubiquitin-40S ribosomal protein S27a-like	ubiquitin-40S ribosomal protein S27a-like	20.4854	-0.467005	0.334655	-1.39548	0.16287	0.293436	NW_023666046.1	Un	19156136	19157878	+	n	0.532486
103233490	SPATA2L	0	spermatogenesis associated 2 like	spermatogenesis-associated protein 2-like protein	97.4336	-0.466994	0.201322	-2.31964	0.0203606	0.0565298	NW_023666047.1	Un	454938	460825	+	n	1.24772
103220836	KLF11	0	Kruppel like factor 11	Krueppel-like factor 11	655.005	-0.466987	0.11196	-4.17101	3.03253e-05	0.00022334	NW_023666045.1	Un	14725976	14737662	+	n	3.65103
119618710	LOC119618710	0	U1 spliceosomal RNA	0	5.73236	-0.466931	0.350439	-1.33242	0.182723	0.319796	NW_023666050.1	Un	47859507	47859672	-	n	0.495128
103241983	NCBP2AS2	0	NCBP2 antisense 2 (head to head)	protein NCBP2AS2	305.691	-0.466848	0.147493	-3.16523	0.00154963	0.00654638	NW_023666041.1	Un	64082056	64082982	-	n	2.184
103238514	ANKRD52	0	ankyrin repeat domain 52	serine/threonine-protein phosphatase 6 regulatory ankyrin repeat subunit C	2678.37	-0.466607	0.0952106	-4.90079	9.54541e-07	1.11596e-05	NW_023666037.1	Un	193774049	193794575	+	n	4.95235
103227562	PTPN23	0	protein tyrosine phosphatase non-receptor type 23	tyrosine-protein phosphatase non-receptor type 23	1038.39	-0.466541	0.109919	-4.24443	2.19152e-05	0.000168991	NW_023666041.1	Un	158318823	158351484	-	n	3.77214
103234621	DPF1	0	double PHD fingers 1	zinc finger protein neuro-d4	61.0694	-0.466505	0.238002	-1.96009	0.0499854	0.116822	NW_023666073.1	Un	10795682	10815054	-	n	0.932477
103232767	NSDHL	0	NAD(P) dependent steroid dehydrogenase-like	sterol-4-alpha-carboxylate 3-dehydrogenase, decarboxylating	1208.62	-0.466279	0.111972	-4.16424	3.12391e-05	0.000229247	NW_023666065.1	Un	65176039	65215613	+	n	3.6397
103226274	GARS1	GARS	glycyl-tRNA synthetase 1	glycine--tRNA ligase	2507.94	-0.466217	0.0890374	-5.23619	1.63927e-07	2.36898e-06	NW_023666042.1	Un	76909962	76953465	+	n	5.62544
103246783	LOC103246783	PTCD1	pentatricopeptide repeat-containing protein 1, mitochondrial	pentatricopeptide repeat-containing protein 1, mitochondrial|pentatricopeptide repeat domain 1	818.131	-0.46618	0.119836	-3.89016	0.000100176	0.000634791	NW_023666070.1	Un	2561843	2578369	-	n	3.19737
119621854	ICAM3	0	intercellular adhesion molecule 3	intercellular adhesion molecule 3	32.2906	-0.465917	0.295123	-1.57872	0.1144	0.223706	NW_023666074.1	Un	10646588	10655118	+	n	0.650323
103241565	RNF7	0	ring finger protein 7	RING-box protein 2	484.063	-0.465746	0.125849	-3.70083	0.000214893	0.00120873	NW_023666041.1	Un	21799140	21806283	-	n	2.91767
103221631	ILRUN	C17H6orf106	inflammation and lipid regulator with UBA-like and NBR1-like domains	protein ILRUN	1746.31	-0.465692	0.100413	-4.63779	3.52161e-06	3.46342e-05	NW_023666044.1	Un	34506952	34624366	-	n	4.4605
103233242	SLC7A6	0	solute carrier family 7 member 6	Y+L amino acid transporter 2	413.306	-0.465544	0.126251	-3.68746	0.000226507	0.00126563	NW_023666047.1	Un	21852527	21892942	-	n	2.89769
119623131	LOC119623131	0	uncharacterized LOC119623131	0	66.7325	-0.465537	0.245314	-1.89771	0.0577338	0.130913	NW_023666434.1	Un	61297	61949	-	n	0.883016
103223899	SHC1	0	SHC adaptor protein 1	SHC-transforming protein 1	1666.51	-0.465484	0.101953	-4.56568	4.97869e-06	4.69804e-05	NW_023666038.1	Un	8189412	8201613	+	n	4.32808
103247338	NKRF	0	NFKB repressing factor	NF-kappa-B-repressing factor	397.324	-0.465272	0.125294	-3.71345	0.000204453	0.00115975	NW_023666065.1	Un	32341255	32359478	-	n	2.93564
103217516	LOC103217516	0	serine/arginine-rich splicing factor 1-like	0	10.6462	-0.464914	0.352926	-1.31731	0.187733	0.325972	NW_023666040.1	Un	123949382	123950698	-	n	0.486819
103242553	KIF1C	0	kinesin family member 1C	kinesin-like protein KIF1C	2941.34	-0.464811	0.0938988	-4.95013	7.41638e-07	8.95427e-06	NW_023666059.1	Un	17129945	17155908	-	n	5.04797
103247786	LOC103247786	0	histone H3	histone H3	5044.16	-0.464642	0.111003	-4.18585	2.84107e-05	0.000211959	NW_023666038.1	Un	13445265	13445991	-	n	3.67375
103239720	DDX31	0	DEAD-box helicase 31	probable ATP-dependent RNA helicase DDX31	327.011	-0.464481	0.138855	-3.34508	0.000822601	0.00385287	NW_023666079.1	Un	10034034	10170720	-	n	2.41422
103222969	LOC103222969	0	uncharacterized LOC103222969	0	185.222	-0.464464	0.213717	-2.17327	0.0297604	0.0771868	NW_023666085.1	Un	1884021	1897347	-	n	1.11246
119622464	LOC119622464	0	uncharacterized LOC119622464	0	85.2187	-0.463897	0.211369	-2.19472	0.0281834	0.0738596	NW_023666081.1	Un	4635393	4641518	+	n	1.13159
119623652	LOC119623652	0	endogenous retrovirus group K member 25 Env polyprotein	endogenous retrovirus group K member 25 Env polyprotein	19.3142	-0.463734	0.324112	-1.43078	0.152492	0.278808	NW_023668926.1	Un	1303	6052	-	n	0.554694
103224879	MOB3C	0	MOB kinase activator 3C	MOB kinase activator 3C	87.1259	-0.46365	0.209699	-2.21103	0.0270341	0.0713597	NW_023666033.1	Un	30791061	30820325	-	n	1.14655
103244606	HSPA9	0	heat shock protein family A (Hsp70) member 9	stress-70 protein, mitochondrial	6553.59	-0.463538	0.0898439	-5.15938	2.47775e-07	3.40612e-06	NW_023666034.1	Un	36634037	36655489	+	n	5.46774
103245394	SDC4	0	syndecan 4	syndecan-4	3047.91	-0.463309	0.0894977	-5.17677	2.25763e-07	3.14113e-06	NW_023666050.1	Un	67132277	67155156	+	n	5.50291
103241108	MRPL30	0	mitochondrial ribosomal protein L30	39S ribosomal protein L30, mitochondrial	1432.07	-0.463206	0.103949	-4.45607	8.34754e-06	7.3024e-05	NW_023666041.1	Un	170506484	170524523	+	n	4.13653
103232737	MAMLD1	0	mastermind like domain containing 1	mastermind-like domain-containing protein 1	201.188	-0.463073	0.151273	-3.06117	0.00220473	0.00878065	NW_023666065.1	Un	62647414	62791452	+	n	2.05647
103233215	LOC103233215	COG8, PDF	conserved oligomeric Golgi complex subunit 8	conserved oligomeric Golgi complex subunit 8|peptide deformylase, mitochondrial|component of oligomeric golgi complex 8	1013.5	-0.463004	0.114962	-4.02746	5.63835e-05	0.000380867	NW_023666047.1	5	20797294	20810137	+	n	3.41923
103227732	ANKS3	0	ankyrin repeat and sterile alpha motif domain containing 3	ankyrin repeat and SAM domain-containing protein 3	336.209	-0.462919	0.133114	-3.4776	0.000505921	0.00253354	NW_023666068.1	Un	26248877	26286986	+	n	2.59627
103235049	SCAF1	0	SR-related CTD associated factor 1	splicing factor, arginine/serine-rich 19	1261.03	-0.462771	0.118613	-3.90152	9.55922e-05	0.000608865	NW_023666073.1	Un	22759603	22778255	+	n	3.21548
103234318	RNF126	0	ring finger protein 126	E3 ubiquitin-protein ligase RNF126	364.305	-0.462769	0.145788	-3.17426	0.00150218	0.00639472	NW_023666081.1	Un	8561984	8593924	+	n	2.19418
103245798	RPAP1	0	RNA polymerase II associated protein 1	RNA polymerase II-associated protein 1	1035.09	-0.462346	0.109334	-4.22876	2.34979e-05	0.000178986	NW_023666048.1	Un	99492825	99520423	-	n	3.74718
103219938	USP39	0	ubiquitin specific peptidase 39	U4/U6.U5 tri-snRNP-associated protein 2	1259.1	-0.46209	0.103517	-4.46393	8.04707e-06	7.07807e-05	NW_023666045.1	Un	90913996	90971480	+	n	4.15008
119627765	LOC119627765	0	small nucleolar RNA MBII-202	0	17.9164	-0.462073	0.328699	-1.40576	0.159795	0.289048	NW_023666047.1	Un	588677	588761	-	n	0.53903
103232833	G6PD	0	glucose-6-phosphate dehydrogenase	glucose-6-phosphate 1-dehydrogenase	2591.8	-0.461791	0.109147	-4.2309	2.32763e-05	0.000177495	NW_023666065.1	Un	66762819	66779827	-	n	3.75081
103245399	TLE3	0	TLE family member 3, transcriptional corepressor	transducin-like enhancer protein 3|transducin like enhancer of split 3	490.415	-0.461678	0.12066	-3.82626	0.000130105	0.000791365	NW_023666048.1	Un	128080845	128131599	-	n	3.10162
103239600	TRAF2	0	TNF receptor associated factor 2	TNF receptor-associated factor 2	610.421	-0.461572	0.11474	-4.02277	5.75168e-05	0.000387545	NW_023666058.1	Un	3989591	4034330	+	n	3.41168
103240656	LOC103240656	PREP	prolyl endopeptidase	prolyl endopeptidase	1404.09	-0.461457	0.0967518	-4.7695	1.84685e-06	1.98787e-05	NW_023666040.1	Un	40749135	40882911	+	n	4.70161
103215871	MMRN2	0	multimerin 2	multimerin-2	14.6121	-0.461357	0.344428	-1.33949	0.180411	0.316646	NW_023666048.1	Un	5020594	5042314	+	n	0.499427
103223650	SHANK3	0	SH3 and multiple ankyrin repeat domains 3	SH3 and multiple ankyrin repeat domains protein 3	375.922	-0.46116	0.139231	-3.31218	0.000925716	0.00426254	NW_023666045.1	Un	92115889	92173117	-	n	2.37033
103223396	CCDC134	0	coiled-coil domain containing 134	coiled-coil domain-containing protein 134	257.68	-0.461137	0.142752	-3.23033	0.00123649	0.00544993	NW_023666045.1	Un	101050698	101079923	-	n	2.26361
103229541	CALM1	0	calmodulin 1	calmodulin-1	4061.78	-0.4607	0.0969196	-4.75342	2.00006e-06	2.12829e-05	NW_023666053.1	Un	55415056	55426335	+	n	4.67197
103234499	LSR	0	lipolysis stimulated lipoprotein receptor	lipolysis-stimulated lipoprotein receptor	608.559	-0.460651	0.114192	-4.03399	5.48372e-05	0.000371202	NW_023666073.1	Un	7957317	7975565	+	n	3.43039
119622005	LOC119622005	0	uncharacterized LOC119622005	0	37.257	-0.460554	0.271078	-1.69897	0.0893249	0.185459	NW_023666076.1	Un	8998374	9001450	+	n	0.731753
119619141	LOC119619141	0	small nucleolar RNA SNORD113/SNORD114 family	0	2.13604	-0.460417	0.295411	-1.55857	0.119099	NA	NW_023666053.1	Un	66111428	66111500	+	n	#VALUE!
103233990	JUNB	0	JunB proto-oncogene, AP-1 transcription factor subunit	transcription factor jun-B	3521.91	-0.460355	0.101173	-4.55018	5.35997e-06	4.99506e-05	NW_023666074.1	Un	8315354	8317197	-	n	4.30146
103233645	DOT1L	0	DOT1 like histone lysine methyltransferase	histone-lysine N-methyltransferase, H3 lysine-79 specific	1706.65	-0.460209	0.102622	-4.48449	7.30888e-06	6.53974e-05	NW_023666081.1	Un	6693680	6765842	-	n	4.18444
103234866	PPP1R13L	0	protein phosphatase 1 regulatory subunit 13 like	relA-associated inhibitor	569.308	-0.460173	0.117288	-3.92345	8.72901e-05	0.000561325	NW_023666073.1	Un	18432657	18457840	-	n	3.25079
103239456	ANKLE2	0	ankyrin repeat and LEM domain containing 2	ankyrin repeat and LEM domain-containing protein 2|ankyrin repeat and LEM domain-containing protein 2 pseudogene	2573.75	-0.460144	0.0909003	-5.06207	4.14732e-07	5.38782e-06	NW_023666037.1	11	116756051	116798375	+	n	5.26859
103239789	PKN3	0	protein kinase N3	serine/threonine-protein kinase N3	254.579	-0.459933	0.144196	-3.18964	0.00142448	0.00613218	NW_023666096.1	Un	27901	44948	+	n	2.21239
103243135	PSMA7	0	proteasome 20S subunit alpha 7	proteasome subunit alpha type-7|proteasome subunit alpha 7	2420.64	-0.459753	0.102785	-4.47296	7.7146e-06	6.82674e-05	NW_023666050.1	Un	50044222	50050960	+	n	4.16579
103245005	SLC35C2	0	solute carrier family 35 member C2	solute carrier family 35 member C2	625.749	-0.459708	0.121871	-3.77207	0.000161897	0.000952999	NW_023666050.1	Un	66154566	66168465	+	n	3.02091
103226993	FLYWCH1	0	FLYWCH-type zinc finger 1	FLYWCH-type zinc finger-containing protein 1	524.433	-0.459693	0.127247	-3.61261	0.000303131	0.00162616	NW_023666068.1	Un	28145120	28220247	-	n	2.78884
103219500	PKNOX1	0	PBX/knotted 1 homeobox 1	homeobox protein PKNOX1	613.333	-0.459472	0.12235	-3.75538	0.000173079	0.00100884	NW_023666054.1	2	14762696	14870613	+	n	2.99618
103223243	HMGCR	0	3-hydroxy-3-methylglutaryl-CoA reductase	3-hydroxy-3-methylglutaryl-Coenzyme A reductase	1424.58	-0.459215	0.101236	-4.53607	5.73126e-06	5.29927e-05	NW_023666049.1	Un	18450155	18475169	+	n	4.27578
103233299	PLCB3	0	phospholipase C beta 3	1-phosphatidylinositol 4,5-bisphosphate phosphodiesterase beta-3	1969.81	-0.459099	0.0995562	-4.61145	3.99865e-06	3.864e-05	NW_023666038.1	Un	107305687	107323320	-	n	4.41296
103220128	PNO1	0	partner of NOB1 homolog	RNA-binding protein PNO1	634.466	-0.459058	0.121981	-3.76335	0.000167654	0.000980065	NW_023666045.1	Un	73048810	73066021	+	n	3.00875
103223000	UFD1	UFD1L	ubiquitin recognition factor in ER associated degradation 1	ubiquitin recognition factor in ER-associated degradation protein 1|ubiquitin fusion degradation 1 like	642.405	-0.458339	0.113998	-4.0206	5.80513e-05	0.000390655	NW_023666085.1	Un	627686	657884	-	n	3.40821
103228956	CDKL1	0	cyclin dependent kinase like 1	cyclin-dependent kinase-like 1	48.8292	-0.458084	0.257939	-1.77594	0.0757425	0.162718	NW_023666053.1	24	15723169	15789575	-	n	0.788564
103214788	IRS2	0	insulin receptor substrate 2	insulin receptor substrate 2	747.998	-0.458043	0.111004	-4.12636	3.68543e-05	0.000265464	NW_023666046.1	Un	44755669	44786671	-	n	3.576
103244793	ARSI	0	arylsulfatase family member I	arylsulfatase I	1.7641	-0.457871	0.275127	-1.66421	0.0960697	NA	NW_023666034.1	Un	24804187	24811099	+	n	#VALUE!
103227559	KLHL18	0	kelch like family member 18	kelch-like protein 18	463.151	-0.457731	0.127115	-3.60092	0.00031709	0.00168842	NW_023666041.1	Un	158398987	158458813	-	n	2.77252
103217919	CHPF	0	chondroitin polymerizing factor	chondroitin sulfate synthase 2	1870.99	-0.457479	0.0982107	-4.65814	3.19081e-06	3.18091e-05	NW_023666040.1	Un	93962343	93967276	+	n	4.49745
103238337	ATG101	0	autophagy related 101	autophagy-related protein 101	768.794	-0.457454	0.110854	-4.12664	3.68095e-05	0.000265379	NW_023666037.1	Un	197841048	197849553	-	n	3.57613
103234870	RTN2	0	reticulon 2	reticulon-2	683.198	-0.457434	0.131158	-3.48767	0.000487244	0.00244688	NW_023666073.1	Un	18551245	18564389	-	n	2.61139
103234848	GEMIN7	0	gem nuclear organelle associated protein 7	gem-associated protein 7	83.8623	-0.45739	0.21136	-2.16403	0.030462	0.0785626	NW_023666073.1	Un	18126010	18140841	+	n	1.10478
103248693	HSPA8	0	heat shock protein family A (Hsp70) member 8	heat shock cognate 71 kDa protein	23702.4	-0.457388	0.102911	-4.44449	8.81025e-06	7.6365e-05	NW_023666043.1	Un	11677165	11681993	+	n	4.11711
119624648	LOC119624648	0	small nucleolar RNA U13	0	2.13491	-0.456928	0.289171	-1.58013	0.114077	NA	NW_023666038.1	Un	152923380	152923483	-	n	#VALUE!
119621199	BMPR1B	0	bone morphogenetic protein receptor type 1B	bone morphogenetic protein receptor type-1B	13.2332	-0.456757	0.348024	-1.31243	0.189375	0.328149	NW_023666037.1	Un	21372637	21773741	+	n	0.483929
103238101	NRP1	0	neuropilin 1	neuropilin-1	110.761	-0.456477	0.213521	-2.13786	0.0325283	0.0829667	NW_023666056.1	Un	41535636	41695579	-	n	1.0811
103232225	MAGEE1	0	MAGE family member E1	melanoma-associated antigen E1	75.7753	-0.456241	0.213444	-2.13752	0.032556	0.0830173	NW_023666067.1	Un	15917230	15920917	-	n	1.08083
119621257	TRNAL-UAG	0	transfer RNA leucine (anticodon UAG)	0	19.6464	-0.456222	0.329496	-1.3846	0.166174	0.298003	NW_023666059.1	Un	13902246	13902328	+	n	0.525779
103223824	PRCC	0	proline rich mitotic checkpoint control factor	proline-rich protein PRCC|PRCC, proline rich mitotic checkpoint control factor|papillary renal cell carcinoma (translocation-associated)	696.901	-0.456219	0.110409	-4.1321	3.5946e-05	0.000259736	NW_023666038.1	Un	6357700	6390375	-	n	3.58547
103242310	SOX15	0	SRY-box transcription factor 15	protein SOX-15|SRY-box 15	14.7774	-0.456203	0.343217	-1.3292	0.183783	0.321056	NW_023666059.1	Un	14440278	14442829	+	n	0.493419
103225693	HES2	0	hes family bHLH transcription factor 2	transcription factor HES-2	25.2042	-0.456198	0.305984	-1.49092	0.135982	0.254897	NW_023666054.1	Un	29381642	29383685	+	n	0.593635
103241882	RHOD	0	ras homolog family member D	rho-related GTP-binding protein RhoD	231.052	-0.456179	0.147426	-3.09429	0.00197286	0.00798987	NW_023666038.1	Un	104490653	104506069	-	n	2.09746
103225242	PTPRU	0	protein tyrosine phosphatase receptor type U	receptor-type tyrosine-protein phosphatase U	991.207	-0.456077	0.112741	-4.04535	5.22441e-05	0.000356957	NW_023666033.1	Un	12943571	13032266	+	n	3.44738
119621664	LOC119621664	0	uncharacterized LOC119621664	0	5.98777	-0.456067	0.354996	-1.28471	0.198893	0.339986	NW_023666073.1	Un	7167140	7172867	-	n	0.468539
119626870	LOC119626870	0	small nucleolar RNA SNORD52	0	47.0529	-0.456028	0.256984	-1.77454	0.0759735	0.163112	NW_023666044.1	Un	31750320	31750387	+	n	0.787514
103233995	INTS5	0	integrator complex subunit 5	integrator complex subunit 5	508.174	-0.456027	0.12536	-3.63775	0.000275032	0.0014967	NW_023666038.1	Un	108586765	108592540	+	n	2.82486
103243806	DHCR7	0	7-dehydrocholesterol reductase	7-dehydrocholesterol reductase	1192.33	-0.456025	0.111142	-4.10308	4.07681e-05	0.000288737	NW_023666038.1	Un	100430411	100444448	+	n	3.5395
103242821	PTRH2	0	peptidyl-tRNA hydrolase 2	peptidyl-tRNA hydrolase 2, mitochondrial	401.339	-0.455915	0.133039	-3.42694	0.000610432	0.00297623	NW_023666077.1	Un	4528645	4539244	+	n	2.52633
103216914	TMEM185B	0	transmembrane protein 185B	transmembrane protein 185B	497.397	-0.455854	0.128645	-3.5435	0.000394853	0.00204094	NW_023666061.1	Un	12616648	12619722	-	n	2.69017
103228001	TATDN2	0	TatD DNase domain containing 2	putative deoxyribonuclease TATDN2	902.876	-0.455769	0.109024	-4.18046	2.90917e-05	0.000215764	NW_023666041.1	Un	120215764	120256480	-	n	3.66602
103245057	DBN1	0	drebrin 1	drebrin	4601.01	-0.45545	0.0960643	-4.7411	2.12564e-06	2.23408e-05	NW_023666075.1	Un	10659366	10676337	-	n	4.6509
103216991	LCT	0	lactase	lactase-phlorizin hydrolase	18.7321	-0.455435	0.326967	-1.39291	0.163648	0.294592	NW_023666061.1	Un	2414640	2469654	+	n	0.530779
103239628	PMPCA	0	peptidase, mitochondrial processing subunit alpha	mitochondrial-processing peptidase subunit alpha|peptidase, mitochondrial processing alpha subunit	1659.29	-0.45531	0.0963827	-4.72398	2.31273e-06	2.39932e-05	NW_023666058.1	Un	3424476	3437983	+	n	4.61991
103233727	DPP9	0	dipeptidyl peptidase 9	dipeptidyl peptidase 9	1097.8	-0.455284	0.105542	-4.31379	1.60482e-05	0.000128947	NW_023666081.1	Un	3731201	3781719	+	n	3.88959
103243026	TRIM47	0	tripartite motif containing 47	E3 ubiquitin-protein ligase TRIM47	622.01	-0.455259	0.128957	-3.53032	0.00041505	0.00213299	NW_023666077.1	Un	16560907	16565442	+	n	2.67101
103216348	AVPI1	0	arginine vasopressin induced 1	arginine vasopressin-induced protein 1	69.8174	-0.455255	0.222443	-2.04662	0.0406955	0.0994943	NW_023666048.1	Un	51740370	51750304	-	n	1.0022
119620106	LOC119620106	0	peptidyl-prolyl cis-trans isomerase A	peptidyl-prolyl cis-trans isomerase A	155.825	-0.455183	0.189089	-2.40724	0.0160737	0.0463992	NW_023666057.1	Un	44475449	44476195	+	n	1.33349
103239386	SLC15A4	0	solute carrier family 15 member 4	solute carrier family 15 member 4	467.939	-0.455154	0.127553	-3.56836	0.000359227	0.00187916	NW_023666037.1	Un	121090608	121123572	+	n	2.72604
103219940	RNF181	0	ring finger protein 181	E3 ubiquitin-protein ligase RNF181	529.348	-0.455135	0.127058	-3.5821	0.000340844	0.00179704	NW_023666045.1	Un	90906551	90908803	+	n	2.74544
103229871	POLA2	0	DNA polymerase alpha 2, accessory subunit	DNA polymerase alpha subunit B|polymerase (DNA directed), alpha 2, accessory subunit	1043.96	-0.454959	0.110554	-4.11525	3.86758e-05	0.000276231	NW_023666038.1	Un	106310398	106346750	-	n	3.55873
103248973	PRPF6	0	pre-mRNA processing factor 6	pre-mRNA-processing factor 6	1698.18	-0.454862	0.103544	-4.39294	1.11828e-05	9.35492e-05	NW_023666050.1	Un	47645667	47789609	-	n	4.02896
103246180	ARHGAP40	0	Rho GTPase activating protein 40	rho GTPase-activating protein 40	82.8227	-0.454782	0.213874	-2.12641	0.0334693	0.0850042	NW_023666050.1	Un	73935655	73997371	-	n	1.07056
103221071	CTDSPL	0	CTD small phosphatase like	CTD small phosphatase-like protein	1446.6	-0.45477	0.105563	-4.30805	1.64702e-05	0.000131583	NW_023666063.1	Un	10149433	10267766	-	n	3.8808
103245303	SNUPN	0	snurportin 1	snurportin-1	210.879	-0.454723	0.152886	-2.97427	0.00293691	0.0111786	NW_023666048.1	Un	133860367	133889349	-	n	1.95161
103222446	SMAD7	0	SMAD family member 7	mothers against decapentaplegic homolog 7	1301.03	-0.454624	0.10026	-4.53444	5.77562e-06	5.33108e-05	NW_023666050.1	Un	6227953	6258760	+	n	4.27318
103223375	L3MBTL2	0	L3MBTL histone methyl-lysine binding protein 2	lethal(3)malignant brain tumor-like protein 2|L3MBTL2, polycomb repressive complex 1 subunit	822.642	-0.454556	0.112793	-4.03	5.57766e-05	0.000376926	NW_023666045.1	Un	101649620	101674624	-	n	3.42374
119620238	LOC119620238	0	uncharacterized LOC119620238	0	15.3882	-0.454507	0.336815	-1.34943	0.1772	0.312682	NW_023666059.1	Un	8335984	8359679	-	n	0.504897
103229593	EEF2K	0	eukaryotic elongation factor 2 kinase	LOW QUALITY PROTEIN: eukaryotic elongation factor 2 kinase	983.861	-0.454481	0.10889	-4.17376	2.99613e-05	0.000221369	NW_023666068.1	Un	9911760	9997341	-	n	3.65488
103229295	DCAF4	0	DDB1 and CUL4 associated factor 4	DDB1- and CUL4-associated factor 4	158.428	-0.454479	0.174438	-2.60539	0.00917696	0.029348	NW_023666053.1	Un	38352364	38387876	+	n	1.53242
103243097	RPL38	0	ribosomal protein L38	60S ribosomal protein L38	3255.11	-0.45441	0.112742	-4.03053	5.56505e-05	0.000376232	NW_023666077.1	Un	18239514	18245756	-	n	3.42454
103223195	DRG1	0	developmentally regulated GTP binding protein 1	developmentally-regulated GTP-binding protein 1	696.518	-0.454368	0.118239	-3.84279	0.000121646	0.000746981	NW_023666045.1	Un	111790835	111827627	-	n	3.12669
103228106	EMP2	0	epithelial membrane protein 2	epithelial membrane protein 2	666.036	-0.454268	0.12839	-3.53819	0.000402878	0.00207641	NW_023666068.1	Un	20100208	20153152	+	n	2.68269
103245332	EDC3	0	enhancer of mRNA decapping 3	enhancer of mRNA-decapping protein 3	501.696	-0.454203	0.125553	-3.61763	0.000297309	0.00159844	NW_023666048.1	Un	132783581	132844848	-	n	2.7963
103227617	USP19	0	ubiquitin specific peptidase 19	ubiquitin carboxyl-terminal hydrolase 19	1431.43	-0.45418	0.0960589	-4.72814	2.26583e-06	2.35555e-05	NW_023666041.1	Un	156558380	156571234	+	n	4.62791
103227633	VASN	0	vasorin	vasorin	352.815	-0.454137	0.132473	-3.42816	0.000607696	0.00296829	NW_023666068.1	Un	26628007	26639659	-	n	2.52749
103237620	SLC52A2	0	solute carrier family 52 member 2	solute carrier family 52, riboflavin transporter, member 2	756.796	-0.45405	0.129042	-3.51863	0.000433789	0.00221724	NW_023666039.1	Un	1287634	1290261	-	n	2.65419
103241129	RPL31	0	ribosomal protein L31	60S ribosomal protein L31	3941.34	-0.453753	0.0958687	-4.73307	2.21148e-06	2.31297e-05	NW_023666041.1	Un	172330228	172335147	+	n	4.63583
103227984	CIDEC	0	cell death inducing DFFA like effector c	cell death activator CIDE-3	90.3868	-0.453681	0.210161	-2.15873	0.0308711	0.0794521	NW_023666041.1	Un	120646800	120668336	+	n	1.09989
103243727	HGS	0	hepatocyte growth factor-regulated tyrosine kinase substrate	hepatocyte growth factor-regulated tyrosine kinase substrate	1559.23	-0.453669	0.105396	-4.30441	1.67434e-05	0.0001334	NW_023666077.1	Un	45022393	45041222	+	n	3.87485
103220330	TTC7A	0	tetratricopeptide repeat domain 7A	tetratricopeptide repeat protein 7A	2492.59	-0.453655	0.0964227	-4.70485	2.5405e-06	2.60361e-05	NW_023666045.1	Un	51572061	51729472	+	n	4.58442
103235078	NR1H2	0	nuclear receptor subfamily 1 group H member 2	oxysterols receptor LXR-beta	545.988	-0.453485	0.11557	-3.92389	8.71319e-05	0.000560532	NW_023666073.1	Un	23425676	23432503	+	n	3.2514
103221576	MTCH1	0	mitochondrial carrier 1	mitochondrial carrier homolog 1	2174.85	-0.453468	0.102021	-4.44483	8.79594e-06	7.63217e-05	NW_023666044.1	Un	36905805	36924210	-	n	4.11735
103225501	DRAP1	0	DR1 associated protein 1	dr1-associated corepressor	932.853	-0.453353	0.106572	-4.25395	2.10029e-05	0.000162737	NW_023666038.1	Un	105621509	105623847	-	n	3.78851
103228097	RUVBL1	0	RuvB like AAA ATPase 1	ruvB-like 1	1384.62	-0.453277	0.104977	-4.31788	1.57533e-05	0.000126959	NW_023666041.1	Un	113388159	113468540	-	n	3.89634
119619299	LOC119619299	0	uncharacterized LOC119619299	0	9.76712	-0.453224	0.35596	-1.27324	0.202932	0.344946	NW_023666054.1	Un	7928867	8008534	-	n	0.462249
103229911	LOC103229911	0	uncharacterized LOC103229911	uncharacterized protein LOC103229911	5.64668	-0.453214	0.352824	-1.28453	0.198956	0.340058	NW_023666053.1	Un	42630038	42642640	+	n	0.468447
103225955	GPATCH3	0	G-patch domain containing 3	G patch domain-containing protein 3	406.178	-0.453203	0.13975	-3.24297	0.00118293	0.00525128	NW_023666033.1	20	10556676	10568589	-	n	2.27974
119623037	LOC119623037	0	cyclin-F-like	cyclin-F-like	71.1287	-0.453174	0.222942	-2.0327	0.0420831	0.102203	NW_023666318.1	Un	912	12993	-	n	0.990536
103240807	EZR	0	ezrin	ezrin	5183.82	-0.453087	0.0909168	-4.98354	6.24315e-07	7.70564e-06	NW_023666040.1	Un	58721320	58778578	-	n	5.11319
103227609	LOC103227609	0	E3 ubiquitin-protein ligase ARIH2	E3 ubiquitin-protein ligase ARIH2	334.655	-0.453039	0.145135	-3.1215	0.00179933	0.00740173	NW_023666640.1	Un	4922	69475	+	n	2.13067
103218457	CHD4	0	chromodomain helicase DNA binding protein 4	chromodomain-helicase-DNA-binding protein 4	11785.5	-0.45283	0.0849741	-5.32904	9.87353e-08	1.52859e-06	NW_023666063.1	Un	1578242	1621184	+	n	5.81571
103246122	OCIAD2	0	OCIA domain containing 2	OCIA domain-containing protein 2	336.242	-0.452682	0.135599	-3.33838	0.00084267	0.00392855	NW_023666047.1	Un	47348027	47364890	+	n	2.40577
103225948	RNF19B	0	ring finger protein 19B	E3 ubiquitin-protein ligase RNF19B	583.615	-0.452128	0.119298	-3.78991	0.000150699	0.000895942	NW_023666033.1	Un	16759809	16791208	-	n	3.04772
119619085	LOC119619085	0	uncharacterized LOC119619085	0	19.5389	-0.451989	0.326003	-1.38646	0.165607	0.297253	NW_023666053.1	Un	64604995	64606146	-	n	0.526873
103228730	NOP9	0	NOP9 nucleolar protein	nucleolar protein 9	672.529	-0.451916	0.116499	-3.87913	0.000104832	0.000657551	NW_023666036.1	Un	12967397	12976701	+	n	3.18207
103234005	GADD45GIP1	0	GADD45G interacting protein 1	growth arrest and DNA damage-inducible proteins-interacting protein 1	968.275	-0.451791	0.109573	-4.12318	3.73679e-05	0.000268201	NW_023666074.1	Un	8149858	8152877	+	n	3.57154
103215376	LOC103215376	0	keratin, type I cytoskeletal 18-like	keratin, type I cytoskeletal 18-like|keratin, type I cytoskeletal 18 pseudogene	5.58843	-0.451725	0.352337	-1.28208	0.199813	0.34116	NW_023666048.1	9	45920943	45922349	+	n	0.467041
103235120	CTU1	0	cytosolic thiouridylase subunit 1	cytoplasmic tRNA 2-thiolation protein 1	50.6669	-0.451678	0.252996	-1.78532	0.0742097	0.160009	NW_023666073.1	Un	24163515	24174918	-	n	0.795855
103237633	RECQL4	0	RecQ like helicase 4	ATP-dependent DNA helicase Q4	822.064	-0.451597	0.133264	-3.38873	0.000702164	0.00334632	NW_023666039.1	Un	1122624	1129469	+	n	2.47543
103228030	MKRN2	0	makorin ring finger protein 2	probable E3 ubiquitin-protein ligase makorin-2	682.564	-0.451573	0.111668	-4.04388	5.25746e-05	0.000358301	NW_023666041.1	Un	117940138	117969026	-	n	3.44575
103246885	ZFAND2A	0	zinc finger AN1-type containing 2A	AN1-type zinc finger protein 2A	193.059	-0.451561	0.163687	-2.75868	0.0058035	0.0199534	NW_023666090.1	Un	1255750	1264882	-	n	1.69998
119618312	LOC119618312	0	uncharacterized protein C11orf98-like	uncharacterized protein C11orf98-like	2.48727	-0.451434	0.307257	-1.46924	0.141767	NA	NW_023666049.1	Un	21477092	21477739	-	n	#VALUE!
103228124	ZXDC	0	ZXD family zinc finger C	zinc finger protein ZXDC	628.697	-0.451398	0.118079	-3.82286	0.000131911	0.000802048	NW_023666041.1	Un	111715478	111753252	-	n	3.0958
103233718	ZBTB7A	0	zinc finger and BTB domain containing 7A	zinc finger and BTB domain-containing protein 7A	592.21	-0.45129	0.112745	-4.00275	6.26102e-05	0.000417796	NW_023666081.1	Un	4418197	4441462	+	n	3.37904
103225685	NOL9	0	nucleolar protein 9	LOW QUALITY PROTEIN: polynucleotide 5'-hydroxyl-kinase NOL9	1147.33	-0.451281	0.110698	-4.07668	4.56827e-05	0.000317664	NW_023666054.1	Un	29233325	29265237	+	n	3.49803
119619362	LOC119619362	0	uncharacterized LOC119619362	0	168.597	-0.451189	0.167431	-2.69477	0.0070437	0.023479	NW_023666054.1	Un	37219226	37221292	+	n	1.62932
103217696	NRP2	0	neuropilin 2	neuropilin-2	3.97943	-0.451036	0.337661	-1.33577	0.181626	NA	NW_023666040.1	Un	107804372	107919654	-	n	#VALUE!
103237929	MEIG1	0	meiosis/spermiogenesis associated 1	meiosis expressed gene 1 protein homolog	28.6162	-0.450754	0.300843	-1.4983	0.134055	0.252107	NW_023666051.1	9	20514801	20534254	+	n	0.598415
119622197	LOC119622197	0	uncharacterized LOC119622197	0	21.3433	-0.45067	0.317799	-1.4181	0.156162	0.284075	NW_023666077.1	Un	38442076	38445084	-	n	0.546566
103227303	MNX1	0	motor neuron and pancreas homeobox 1	motor neuron and pancreas homeobox protein 1	315.24	-0.450296	0.143168	-3.14523	0.00165956	0.00692703	NW_023666072.1	Un	21366923	21372944	-	n	2.15945
103243219	FTSJ3	0	FtsJ RNA 2'-O-methyltransferase 3	pre-rRNA 2'-O-ribose RNA methyltransferase FTSJ3|FtsJ RNA methyltransferase homolog 3|FtsJ homolog 3	1906.75	-0.450213	0.102665	-4.38528	1.15836e-05	9.65504e-05	NW_023666077.1	Un	28070873	28078343	+	n	4.01525
103245220	ABHD17C	0	abhydrolase domain containing 17C, depalmitoylase	alpha/beta hydrolase domain-containing protein 17C	371.821	-0.450168	0.126514	-3.55825	0.000373327	0.00194445	NW_023666048.1	Un	139191529	139252924	+	n	2.7112
103219181	POLR1E	0	RNA polymerase I subunit E	DNA-directed RNA polymerase I subunit RPA49|polymerase (RNA) I polypeptide E, 53kDa	762.003	-0.450062	0.106301	-4.23386	2.2971e-05	0.000175699	NW_023666038.1	Un	40148684	40169530	-	n	3.75523
103236112	GAR1	0	GAR1 ribonucleoprotein	H/ACA ribonucleoprotein complex subunit 1	348.933	-0.449941	0.140429	-3.20405	0.00135507	0.00588539	NW_023666037.1	Un	36365952	36375519	+	n	2.23022
103245482	SPG21	0	SPG21 abhydrolase domain containing, maspardin	maspardin|SPG21, maspardin|spastic paraplegia 21 (autosomal recessive, Mast syndrome)	787.649	-0.449844	0.115596	-3.8915	9.96251e-05	0.000632297	NW_023666048.1	Un	122809245	122837429	-	n	3.19908
119628077	LOC119628077	0	uncharacterized LOC119628077	0	368.376	-0.449768	0.145599	-3.08909	0.0020077	0.00811055	NW_023666048.1	Un	132040844	132051030	-	n	2.09095
103214976	LOC103214976	0	uncharacterized LOC103214976	0	19.7155	-0.44974	0.332233	-1.35369	0.175836	0.310651	NW_023666064.1	Un	22198312	22218412	-	n	0.507727
103216269	HHEX	0	hematopoietically expressed homeobox	hematopoietically-expressed homeobox protein HHEX	30.011	-0.449606	0.292449	-1.53738	0.124199	0.238229	NW_023666048.1	Un	46697778	46703530	+	n	0.623005
103244508	SLC22A4	0	solute carrier family 22 member 4	solute carrier family 22 member 4	13.7396	-0.44955	0.34322	-1.3098	0.190263	0.329369	NW_023666034.1	Un	42770858	42820375	-	n	0.482317
#N/A	TRNAK-CUU_7	#N/A	#N/A	#N/A	1.38894	-0.44949	0.248698	-1.80737	0.070704	NA	NW_023666068.1	#N/A	27929374	27929447	+	n	#VALUE!
103235542	PRMT1	0	protein arginine methyltransferase 1	protein arginine N-methyltransferase 1	1107.91	-0.449095	0.115387	-3.89206	9.93957e-05	0.000631339	NW_023666073.1	Un	22796020	22808631	+	n	3.19974
103242611	POLDIP2	0	DNA polymerase delta interacting protein 2	polymerase delta-interacting protein 2|polymerase (DNA-directed), delta interacting protein 2	2346.78	-0.449074	0.103889	-4.32263	1.54178e-05	0.00012438	NW_023666075.1	Un	8004363	8014832	+	n	3.90525
103227301	NOM1	0	nucleolar protein with MIF4G domain 1	nucleolar MIF4G domain-containing protein 1	1821.03	-0.449034	0.0941156	-4.77109	1.83229e-06	1.97617e-05	NW_023666072.1	Un	21311260	21335308	+	n	4.70418
103244658	SLC35A4	0	solute carrier family 35 member A4	probable UDP-sugar transporter protein SLC35A4	741.937	-0.448995	0.125183	-3.58672	0.000334865	0.00176926	NW_023666034.1	Un	34670795	34675128	-	n	2.75221
103222647	PELI3	0	pellino E3 ubiquitin protein ligase family member 3	E3 ubiquitin-protein ligase pellino homolog 3	110.929	-0.448932	0.187404	-2.39553	0.0165965	0.0476515	NW_023666038.1	Un	105082936	105093852	-	n	1.32192
103225694	LOC103225694	0	uncharacterized LOC103225694	0	27.8809	-0.448919	0.299529	-1.49875	0.133938	0.252006	NW_023666054.1	Un	29564447	29574509	+	n	0.598589
119626467	LOC119626467	0	small nucleolar RNA SNORA61	0	16.3369	-0.448836	0.341571	-1.31404	0.188834	0.327495	NW_023666033.1	Un	12294131	12294261	-	n	0.484796
103234185	KXD1	0	KxDL motif containing 1	kxDL motif-containing protein 1	598.529	-0.448785	0.123813	-3.62469	0.000289308	0.00156223	NW_023666074.1	Un	2300532	2309641	-	n	2.80626
103223247	TXN2	0	thioredoxin 2	thioredoxin, mitochondrial	717.382	-0.448773	0.125506	-3.57571	0.000349277	0.00183265	NW_023666045.1	Un	106687069	106704531	+	n	2.73692
103234111	MED26	0	mediator complex subunit 26	mediator of RNA polymerase II transcription subunit 26	179.047	-0.448702	0.16954	-2.64659	0.00813089	0.0265091	NW_023666074.1	Un	4334054	4388059	+	n	1.5766
103221134	PSMD2	0	proteasome 26S subunit, non-ATPase 2	26S proteasome non-ATPase regulatory subunit 2	8465.05	-0.448627	0.0914781	-4.90421	9.38064e-07	1.10115e-05	NW_023666063.1	Un	13888808	13899029	-	n	4.95816
103239623	SEC16A	0	SEC16 homolog A, endoplasmic reticulum export factor	protein transport protein Sec16A	3297.58	-0.448556	0.09203	-4.87402	1.09349e-06	1.25517e-05	NW_023666058.1	Un	3452827	3498315	-	n	4.9013
103232697	LOC103232697	0	40S ribosomal protein SA-like	40S ribosomal protein SA-like	3.6496	-0.448509	0.33438	-1.34131	0.179819	NA	NW_023666065.1	Un	56106083	56107082	+	n	#VALUE!
103233400	ZDHHC7	0	zinc finger DHHC-type palmitoyltransferase 7	palmitoyltransferase ZDHHC7	2304.53	-0.448363	0.0897257	-4.99704	5.82184e-07	7.25247e-06	NW_023666047.1	Un	5324503	5366536	+	n	5.13951
103237626	VPS28	0	VPS28 subunit of ESCRT-I	vacuolar protein sorting-associated protein 28 homolog|VPS28, ESCRT-I subunit	1104.34	-0.448357	0.116975	-3.83293	0.000126625	0.000773123	NW_023666039.1	Un	1215276	1220217	+	n	3.11175
103231167	SEMA4B	0	semaphorin 4B	semaphorin-4B	626.657	-0.448129	0.128032	-3.50012	0.000465042	0.00235007	NW_023666059.1	Un	37953981	37981988	-	n	2.62892
119624836	LOC119624836	0	uncharacterized LOC119624836	0	313.091	-0.448001	0.161561	-2.77295	0.00555507	0.0192102	NW_023666039.1	Un	2424527	2429229	+	n	1.71647
103219520	LOC103219520	U2AF1	splicing factor U2AF 35 kDa subunit-like protein	splicing factor U2AF 35 kDa subunit-like protein|U2 small nuclear RNA auxiliary factor 1	2775.55	-0.447991	0.0893674	-5.01292	5.36108e-07	6.73593e-06	NW_023666054.1	Un	14950098	14964875	-	n	5.1716
103233897	RAVER1	0	ribonucleoprotein, PTB binding 1	ribonucleoprotein PTB-binding 1	1124.5	-0.447821	0.107588	-4.16237	3.14957e-05	0.000230901	NW_023666074.1	Un	10655262	10673534	+	n	3.63657
103225444	CAPN15	0	calpain 15	calpain-15	612.961	-0.447797	0.116457	-3.84518	0.000120466	0.000741149	NW_023666068.1	Un	30682382	30710832	-	n	3.13009
103242486	FLII	0	FLII actin remodeling protein	protein flightless-1 homolog	7313.22	-0.447774	0.0943067	-4.74806	2.05373e-06	2.17845e-05	NW_023666059.1	Un	3602311	3617254	+	n	4.66185
103238538	ATP5F1B	ATP5B	ATP synthase F1 subunit beta	ATP synthase subunit beta, mitochondrial|ATP synthase, H+ transporting, mitochondrial F1 complex, beta polypeptide	10952	-0.447752	0.103868	-4.31079	1.62673e-05	0.000130382	NW_023666037.1	Un	193380243	193389154	+	n	3.88478
103242691	RNF135	0	ring finger protein 135	E3 ubiquitin-protein ligase RNF135	238.707	-0.447726	0.153008	-2.92615	0.00343181	0.0127513	NW_023666075.1	Un	4356022	4386697	-	n	1.89445
103233577	LOC103233577	MISP	mitotic spindle positioning	mitotic interactor and substrate of PLK1	1659.48	-0.447625	0.103884	-4.30891	1.64059e-05	0.000131166	NW_023666081.1	Un	8403706	8451647	-	n	3.88218
103225011	HIVEP3	0	HIVEP zinc finger 3	transcription factor HIVEP3|human immunodeficiency virus type I enhancer binding protein 3	117.574	-0.447522	0.196072	-2.28244	0.0224634	0.0613611	NW_023666033.1	20	25475093	26014749	-	n	1.21211
103221067	DOP1B	DOPEY2	DOP1 leucine zipper like protein B	protein dopey-2|dopey family member 2	873.073	-0.447455	0.106712	-4.1931	2.75168e-05	0.000206152	NW_023666054.1	Un	8008957	8130228	+	n	3.68581
103248786	FAM118B	0	family with sequence similarity 118 member B	protein FAM118B	64.3721	-0.447406	0.230249	-1.94314	0.0519997	0.120503	NW_023666043.1	Un	8683827	8733787	-	n	0.919003
103224147	LOC103224147	0	uncharacterized LOC103224147	0	3.36233	-0.44734	0.324182	-1.3799	0.167616	NA	NW_023666038.1	Un	20436751	20488718	+	n	#VALUE!
103243068	RPS21	0	ribosomal protein S21	40S ribosomal protein S21	4385.64	-0.447297	0.104169	-4.29394	1.75533e-05	0.000138615	NW_023666050.1	Un	49785006	49786511	-	n	3.85819
103227545	ALS2CL	0	ALS2 C-terminal like	ALS2 C-terminal-like protein	162.07	-0.447045	0.188861	-2.36706	0.0179302	0.050863	NW_023666041.1	Un	159033260	159058130	+	n	1.2936
103218694	LOC103218694	STRAP	serine/threonine kinase receptor associated protein	serine-threonine kinase receptor-associated protein	1600.42	-0.446989	0.102683	-4.35309	1.3423e-05	0.000110055	NW_023666069.1	Un	19487186	19510770	-	n	3.95839
103219791	LOC103219791	0	uncharacterized LOC103219791	uncharacterized protein LOC103219791	42.3999	-0.446911	0.261912	-1.70634	0.0879443	0.183184	NW_023666038.1	Un	94495654	94497517	-	n	0.737113
103222900	GNAZ	0	G protein subunit alpha z	guanine nucleotide-binding protein G(z) subunit alpha	125.621	-0.446851	0.189796	-2.35438	0.0185537	0.0522351	NW_023666085.1	Un	4314169	4368661	+	n	1.28204
103235608	LOC103235608	0	40S ribosomal protein S2-like	40S ribosomal protein S2-like	3.61131	-0.446672	0.330869	-1.35	0.177017	NA	NW_023666066.1	Un	1798601	1799502	+	n	#VALUE!
103233607	DAZAP1	0	DAZ associated protein 1	DAZ-associated protein 1	1643.32	-0.446337	0.0956246	-4.66759	3.04749e-06	3.057e-05	NW_023666081.1	Un	7644770	7684540	-	n	4.5147
103245368	DBNDD2	0	dysbindin domain containing 2	dysbindin domain-containing protein 2	271.552	-0.446126	0.149147	-2.99118	0.00277899	0.010666	NW_023666050.1	Un	67066328	67071031	-	n	1.972
103235244	LENG1	0	leukocyte receptor cluster member 1	LOW QUALITY PROTEIN: leukocyte receptor cluster member 1	12.5196	-0.445898	0.34681	-1.28572	0.198543	0.339459	NW_023666073.1	Un	26923299	26927241	-	n	0.469212
103243401	MLX	0	MAX dimerization protein MLX	max-like protein X|MLX, MAX dimerization protein	836.723	-0.445635	0.121713	-3.66135	0.000250887	0.00137979	NW_023666077.1	Un	34510297	34516165	-	n	2.86019
103221968	LOC103221968	0	histone H2A type 1-H	histone H2A type 1-H	2392.88	-0.445466	0.107682	-4.13687	3.52076e-05	0.000254859	NW_023666044.1	Un	26842067	26842554	+	n	3.5937
103231365	METTL17	0	methyltransferase like 17	methyltransferase-like protein 17, mitochondrial	363.634	-0.445302	0.12976	-3.43174	0.000599721	0.00293771	NW_023666059.1	Un	24965642	24972611	-	n	2.53199
103234206	LOC103234206	NR2C2AP	nuclear receptor 2C2 associated protein	nuclear receptor 2C2-associated protein	188.394	-0.445283	0.164022	-2.71478	0.00663203	0.0222824	NW_023666074.1	Un	1640808	1642840	+	n	1.65204
103221845	POLR1H	ZNRD1	RNA polymerase I subunit H	DNA-directed RNA polymerase I subunit RPA12|zinc ribbon domain containing 1	202.584	-0.445223	0.15413	-2.88861	0.00386944	0.0141162	NW_023666044.1	Un	29716157	29720178	+	n	1.85028
103233295	NOL3	0	nucleolar protein 3	nucleolar protein 3	14.4039	-0.445195	0.341626	-1.30316	0.192518	0.332306	NW_023666047.1	Un	23033168	23039019	-	n	0.478461
103234701	CUNH19orf47	C6H19orf47	chromosome unknown C19orf47 homolog	uncharacterized protein C19orf47 homolog	262.94	-0.445029	0.144449	-3.08088	0.00206389	0.00829168	NW_023666073.1	Un	12852656	12898312	-	n	2.08136
103237639	FJX1	0	four-jointed box kinase 1	four-jointed box protein 1|four jointed box 1	517.416	-0.44499	0.123018	-3.61726	0.000297736	0.00160021	NW_023666038.1	Un	126760732	126763267	-	n	2.79582
119626787	LOC119626787	0	uncharacterized LOC119626787	0	15.8222	-0.444853	0.337567	-1.31782	0.187564	0.325749	NW_023666044.1	Un	10783224	10788122	+	n	0.487117
119628064	LOC119628064	0	uncharacterized LOC119628064	0	3.59564	-0.444732	0.334773	-1.32846	0.184026	NA	NW_023666048.1	Un	125485562	125492883	-	n	#VALUE!
103239572	TMEM203	0	transmembrane protein 203	transmembrane protein 203	397.596	-0.444694	0.139747	-3.18215	0.00146187	0.00625792	NW_023666058.1	Un	4320214	4321790	-	n	2.20357
103216294	LOC103216294	0	40S ribosomal protein S11-like	0	26.5767	-0.444625	0.301523	-1.4746	0.140321	0.260989	NW_023666048.1	Un	48518677	48519233	-	n	0.583377
119621695	RPL18	0	ribosomal protein L18	60S ribosomal protein L18	4335.42	-0.444404	0.103121	-4.30953	1.63605e-05	0.000130933	NW_023666073.1	Un	21734895	21738778	-	n	3.88295
103225994	LOC103225994	0	uncharacterized LOC103225994	0	146.159	-0.444348	0.193546	-2.29583	0.0216858	0.0596118	NW_023666054.1	Un	34995389	35006842	-	n	1.22467
103227902	SHQ1	0	SHQ1, H/ACA ribonucleoprotein assembly factor	protein SHQ1 homolog	353.828	-0.444332	0.134089	-3.31371	0.000920673	0.00424296	NW_023666041.1	Un	132968900	133077325	+	n	2.37233
103235435	ZNF329	0	zinc finger protein 329	zinc finger protein 329	61.3531	-0.444312	0.235929	-1.88325	0.059667	0.134519	NW_023666045.1	Un	3717187	3750147	-	n	0.871218
103230519	TOR3A	0	torsin family 3 member A	torsin-3A	340.472	-0.444193	0.138664	-3.20339	0.00135821	0.00589425	NW_023666055.1	Un	51781410	51796982	-	n	2.22957
103234885	FOXA3	0	forkhead box A3	hepatocyte nuclear factor 3-gamma	8.16996	-0.444119	0.357392	-1.24266	0.213991	0.359493	NW_023666073.1	Un	18951535	18962292	+	n	0.444309
103231594	LOC103231594	0	brain acid soluble protein 1	brain acid soluble protein 1	65.8116	-0.443791	0.23868	-1.85936	0.0629763	0.140657	NW_023666056.1	Un	12861076	12862899	+	n	0.851838
103246656	MDH2	0	malate dehydrogenase 2	malate dehydrogenase, mitochondrial	3885.17	-0.443738	0.0925665	-4.79372	1.63719e-06	1.79466e-05	NW_023666070.1	Un	6107853	6127132	-	n	4.74602
103226129	ZMIZ2	0	zinc finger MIZ-type containing 2	zinc finger MIZ domain-containing protein 2	1393.13	-0.443694	0.103664	-4.2801	1.86809e-05	0.000146583	NW_023666062.1	Un	8606651	8628367	+	n	3.83392
103235350	CLP1	0	cleavage factor polyribonucleotide kinase subunit 1	polyribonucleotide 5'-hydroxyl-kinase Clp1|cleavage and polyadenylation factor I subunit 1	304.114	-0.443446	0.148971	-2.97672	0.00291354	0.0111028	NW_023666038.1	Un	112920088	112924752	-	n	1.95457
103224884	DMBX1	0	diencephalon/mesencephalon homeobox 1	diencephalon/mesencephalon homeobox protein 1	70.7134	-0.443344	0.226552	-1.95692	0.0503568	0.117536	NW_023666033.1	Un	30676139	30700662	+	n	0.92983
103216347	MORN4	0	MORN repeat containing 4	MORN repeat-containing protein 4	105.464	-0.443338	0.192185	-2.30682	0.0210646	0.058193	NW_023666048.1	Un	51674718	51694488	-	n	1.23513
103214933	LPCAT1	0	lysophosphatidylcholine acyltransferase 1	lysophosphatidylcholine acyltransferase 1	440.417	-0.443264	0.126537	-3.50304	0.000459987	0.00232766	NW_023666054.1	Un	35841314	35902916	-	n	2.63308
103231343	APEX1	0	apurinic/apyrimidinic endodeoxyribonuclease 1	DNA-(apurinic or apyrimidinic site) endonuclease	1590.98	-0.442974	0.0998858	-4.43481	9.21542e-06	7.9491e-05	NW_023666059.1	29	25448879	25451389	-	n	4.09968
103227682	CISH	0	cytokine inducible SH2 containing protein	cytokine-inducible SH2-containing protein	25.3925	-0.442945	0.310215	-1.42787	0.15333	0.280098	NW_023666041.1	Un	154987568	154992718	+	n	0.55269
103246678	LOC103246678	0	40S ribosomal protein SA-like	40S ribosomal protein SA-like	109.251	-0.442242	0.189678	-2.33154	0.0197248	0.0550883	NW_023666071.1	Un	14446523	14447571	-	n	1.25894
103223835	NAXE	0	NAD(P)HX epimerase	NAD(P)H-hydrate epimerase	963.654	-0.442172	0.12068	-3.66401	0.000248299	0.00136884	NW_023666038.1	Un	6564279	6567063	-	n	2.86365
119619296	LOC119619296	0	uncharacterized LOC119619296	0	19.9086	-0.442053	0.323861	-1.36495	0.17227	0.306223	NW_023666054.1	Un	7909890	7911876	+	n	0.513962
103218495	EMG1	0	EMG1 N1-specific pseudouridine methyltransferase	ribosomal RNA small subunit methyltransferase NEP1	351.109	-0.442007	0.145916	-3.02919	0.00245212	0.00960876	NW_023666063.1	Un	1206933	1213103	-	n	2.01733
103233157	ST3GAL2	0	ST3 beta-galactoside alpha-2,3-sialyltransferase 2	CMP-N-acetylneuraminate-beta-galactosamide-alpha-2,3-sialyltransferase 2	440.545	-0.44197	0.139272	-3.17343	0.0015065	0.00640969	NW_023666047.1	Un	16316290	16376499	-	n	2.19316
103247989	ANAPC15	0	anaphase promoting complex subunit 15	anaphase-promoting complex subunit 15	111.269	-0.441303	0.190391	-2.31788	0.020456	0.0567359	NW_023666043.1	Un	62581776	62588400	+	n	1.24614
103245296	DNTTIP1	0	deoxynucleotidyltransferase terminal interacting protein 1	deoxynucleotidyltransferase terminal-interacting protein 1	603.293	-0.441297	0.115052	-3.83564	0.000125236	0.000765226	NW_023666050.1	Un	66715128	66738975	-	n	3.11621
119624839	LOC119624839	0	uncharacterized LOC119624839	0	32.1776	-0.441248	0.287338	-1.53564	0.124627	0.238935	NW_023666039.1	Un	2974719	3006713	+	n	0.621721
103226889	ZC3HC1	0	zinc finger C3HC-type containing 1	nuclear-interacting partner of ALK	386.247	-0.441173	0.130219	-3.38793	0.000704218	0.00335511	NW_023666042.1	Un	4721481	4756137	+	n	2.47429
119627669	LOC119627669	0	uncharacterized LOC119627669	0	6.6019	-0.441134	0.356819	-1.2363	0.216349	0.362498	NW_023666047.1	Un	2723589	2725981	-	n	0.440694
103219586	ANXA1	0	annexin A1	annexin A1	1158.32	-0.441003	0.121212	-3.63829	0.000274456	0.00149407	NW_023666038.1	Un	72640483	72659219	+	n	2.82563
119627194	LOC119627194	0	uncharacterized LOC119627194	0	36.6693	-0.440996	0.281341	-1.56748	0.117003	0.227742	NW_023666045.1	Un	25097858	25108102	-	n	0.642556
103244929	LOC103244929	MAT2B	methionine adenosyltransferase 2 subunit beta	methionine adenosyltransferase 2 subunit beta|methionine adenosyltransferase 2B	19.7123	-0.440952	0.332675	-1.32547	0.185015	0.322437	NW_023666097.1	Un	990266	1006307	-	n	0.491555
103236219	DDB2	0	damage specific DNA binding protein 2	DNA damage-binding protein 2	696.785	-0.440814	0.121582	-3.62565	0.000288239	0.00155712	NW_023666038.1	Un	115374369	115399306	-	n	2.80768
103236282	ARFGAP2	0	ADP ribosylation factor GTPase activating protein 2	ADP-ribosylation factor GTPase-activating protein 2	1263.75	-0.440809	0.110375	-3.99375	6.50356e-05	0.000432047	NW_023666038.1	Un	115437616	115450127	+	n	3.36447
103223843	LOC103223843	BGLAP	bone gamma-carboxyglutamate protein	osteocalcin	28.0574	-0.440731	0.296068	-1.48861	0.13659	0.255777	NW_023666038.1	Un	6916244	6918859	-	n	0.592139
103227412	CASP2	0	caspase 2	caspase-2	604.461	-0.440519	0.11224	-3.92481	8.67998e-05	0.000558619	NW_023666072.1	Un	8895440	8914545	+	n	3.25288
103223357	MRTFA	MKL1	myocardin related transcription factor A	myocardin-related transcription factor A|megakaryoblastic leukemia (translocation) 1	635.252	-0.440469	0.115337	-3.81897	0.000134011	0.000812666	NW_023666045.1	Un	102390889	102610530	+	n	3.09009
103235438	ZNF274	0	zinc finger protein 274	neurotrophin receptor-interacting factor homolog	120.801	-0.44039	0.186886	-2.35646	0.0184503	0.052035	NW_023666045.1	Un	3772701	3804636	+	n	1.2837
103228970	PYGL	0	glycogen phosphorylase L	glycogen phosphorylase, liver form|phosphorylase, glycogen, liver	244.998	-0.440354	0.150671	-2.92262	0.00347098	0.0128641	NW_023666053.1	Un	16283871	16325710	-	n	1.89062
103223189	PISD	0	phosphatidylserine decarboxylase	phosphatidylserine decarboxylase proenzyme, mitochondrial	776.792	-0.440196	0.124124	-3.54642	0.000390502	0.00202105	NW_023666045.1	Un	111563938	111609697	+	n	2.69442
103233596	MIDN	0	midnolin	midnolin	1444.64	-0.440127	0.110254	-3.99194	6.55337e-05	0.000434996	NW_023666081.1	Un	7835875	7846419	-	n	3.36151
103245082	NCOA5	0	nuclear receptor coactivator 5	nuclear receptor coactivator 5	931.933	-0.440099	0.106751	-4.12268	3.74484e-05	0.000268539	NW_023666050.1	Un	66426933	66457273	+	n	3.57099
103246475	NELFA	0	negative elongation factor complex member A	negative elongation factor A	524.682	-0.439904	0.130636	-3.3674	0.000758799	0.00358749	NW_023666051.1	Un	3131849	3158957	+	n	2.44521
103232102	LOC103232102	0	tubulin beta chain-like	0	3.55119	-0.439666	0.332729	-1.32139	0.18637	NA	NW_023666848.1	Un	9048	10837	-	n	#VALUE!
103219752	IPPK	0	inositol-pentakisphosphate 2-kinase	inositol-pentakisphosphate 2-kinase	358.989	-0.439632	0.140701	-3.12459	0.00178054	0.00734617	NW_023666038.1	Un	91394541	91456260	-	n	2.13394
103233804	XAB2	0	XPA binding protein 2	pre-mRNA-splicing factor SYF1	846.419	-0.439537	0.114526	-3.83787	0.000124104	0.000759754	NW_023666081.1	Un	745500	756119	+	n	3.11933
103222810	PSMG2	0	proteasome assembly chaperone 2	proteasome assembly chaperone 2	230.645	-0.439534	0.14993	-2.9316	0.00337222	0.0125822	NW_023666050.1	Un	46214136	46280763	+	n	1.90024
103239449	FBRSL1	0	fibrosin like 1	fibrosin-1-like protein	789.192	-0.439435	0.1179	-3.7272	0.000193619	0.00111084	NW_023666037.1	Un	116933584	117031103	-	n	2.95435
103223850	CCT3	0	chaperonin containing TCP1 subunit 3	T-complex protein 1 subunit gamma	4821.11	-0.439392	0.102971	-4.26715	1.97986e-05	0.000154223	NW_023666038.1	Un	6819514	6846680	+	n	3.81185
103219937	CUNH2orf68	C14H2orf68	chromosome unknown C2orf68 homolog	UPF0561 protein C2orf68 homolog	641.699	-0.439077	0.116583	-3.76622	0.000165736	0.00097168	NW_023666045.1	Un	90916125	90922916	-	n	3.01248
103223363	XPNPEP3	0	X-prolyl aminopeptidase 3	xaa-Pro aminopeptidase 3	566.244	-0.439076	0.115155	-3.81293	0.000137331	0.000829044	NW_023666045.1	Un	102090594	102161675	-	n	3.08142
119627361	RRP7A	0	ribosomal RNA processing 7 homolog A	ribosomal RNA-processing protein 7 homolog A	619.072	-0.439073	0.121828	-3.60403	0.000313318	0.00167221	NW_023666045.1	Un	100344054	100351037	-	n	2.77671
103219401	LOC103219401	0	perilipin-2	perilipin-2	207.027	-0.43905	0.151817	-2.89197	0.0038283	0.0139915	NW_023666599.1	Un	2223	20825	-	n	1.85413
103243277	ITGB3	0	integrin subunit beta 3	integrin beta-3	7434.05	-0.439042	0.085943	-5.10852	3.24687e-07	4.31931e-06	NW_023666077.1	Un	30082742	30143493	-	n	5.36459
103244617	KIF20A	0	kinesin family member 20A	kinesin-like protein KIF20A	1711.57	-0.43877	0.0962651	-4.55793	5.16596e-06	4.83782e-05	NW_023666034.1	Un	37032587	37041180	-	n	4.31535
103233717	MAP2K2	0	mitogen-activated protein kinase kinase 2	dual specificity mitogen-activated protein kinase kinase 2	2536.32	-0.438596	0.0985823	-4.44904	8.62569e-06	7.50893e-05	NW_023666081.1	Un	4347081	4394579	+	n	4.12442
103229805	TEDC1	C24H14orf80	tubulin epsilon and delta complex 1	tubulin epsilon and delta complex protein 1	723.851	-0.438274	0.116711	-3.75522	0.000173189	0.00100912	NW_023666053.1	Un	70847660	70855562	+	n	2.99606
103233830	ELAVL1	0	ELAV like RNA binding protein 1	ELAV-like protein 1	2040.1	-0.438271	0.102484	-4.2765	1.89855e-05	0.000148901	NW_023666081.1	Un	353623	400190	+	n	3.8271
119621697	PPP1R15A	0	protein phosphatase 1 regulatory subunit 15A	protein phosphatase 1 regulatory subunit 15A	1168.3	-0.438224	0.112647	-3.89023	0.000100151	0.000634791	NW_023666073.1	Un	21992306	21996267	+	n	3.19737
103223501	BRMS1	0	BRMS1 transcriptional repressor and anoikis regulator	breast cancer metastasis-suppressor 1|breast cancer metastasis suppressor 1	524.378	-0.438201	0.134852	-3.24949	0.00115612	0.00515938	NW_023666038.1	Un	105213525	105221380	+	n	2.2874
103232546	ELF4	0	E74 like ETS transcription factor 4	ETS-related transcription factor Elf-4	1932.73	-0.438149	0.103027	-4.25274	2.11167e-05	0.000163382	NW_023666065.1	Un	42744750	42790939	-	n	3.78679
103223856	IQGAP3	0	IQ motif containing GTPase activating protein 3	ras GTPase-activating-like protein IQGAP3	2476.73	-0.438144	0.0992142	-4.41615	1.00476e-05	8.54313e-05	NW_023666038.1	Un	6586463	6633765	+	n	4.06838
103233687	CACTIN	0	cactin, spliceosome C complex subunit	cactin	851.627	-0.438088	0.11336	-3.86457	0.000111286	0.0006937	NW_023666081.1	Un	5076259	5119125	+	n	3.15883
103221732	LOC103221732	0	complement C4-A	complement C4-A	87.7222	-0.437899	0.222673	-1.96656	0.0492343	0.115452	NW_023666402.1	Un	1649	23171	+	n	0.937597
103238986	TXNRD1	0	thioredoxin reductase 1	thioredoxin reductase 1, cytoplasmic	3142.94	-0.437682	0.09012	-4.85666	1.19379e-06	1.35196e-05	NW_023666037.1	Un	145442329	145506477	-	n	4.86904
103245074	RMND5B	0	required for meiotic nuclear division 5 homolog B	E3 ubiquitin-protein transferase RMND5B	833.262	-0.437589	0.111417	-3.92749	8.58358e-05	0.00055308	NW_023666075.1	Un	11123646	11142237	+	n	3.25721
103243275	MYL4	0	myosin light chain 4	myosin light chain 4	4.04573	-0.437552	0.340913	-1.28347	0.199326	NA	NW_023666077.1	Un	30174354	30209750	-	n	#VALUE!
103229265	LOC103229265	0	disintegrin and metalloproteinase domain-containing protein 20	disintegrin and metalloproteinase domain-containing protein 20	2.08209	-0.43753	0.291184	-1.50259	0.132945	NA	NW_023666053.1	Un	35946837	35949786	-	n	#VALUE!
103233752	RANBP3	0	RAN binding protein 3	ran-binding protein 3	1030.85	-0.437525	0.106692	-4.10084	4.11655e-05	0.000291166	NW_023666081.1	6	2421365	2484255	+	n	3.53586
119624278	LOC119624278	0	lysine-rich arabinogalactan protein 19-like	0	57.0324	-0.437402	0.25062	-1.74528	0.0809357	0.171444	NW_023666038.1	Un	7615757	7617400	-	n	0.765877
103220613	PREB	0	prolactin regulatory element binding	prolactin regulatory element-binding protein	980.285	-0.437333	0.111056	-3.93795	8.21823e-05	0.000531243	NW_023666045.1	Un	31650123	31654028	-	n	3.27471
103228094	GATA2	0	GATA binding protein 2	endothelial transcription factor GATA-2	164.579	-0.437239	0.167423	-2.61158	0.00901259	0.0289029	NW_023666041.1	Un	113794572	113808643	-	n	1.53906
103246952	CUNH7orf26	C28H7orf26	chromosome unknown C7orf26 homolog	uncharacterized protein C7orf26 homolog	542.254	-0.437133	0.121202	-3.60664	0.000310187	0.00165715	NW_023666102.1	Un	214404	237887	-	n	2.78064
103245913	AVEN	0	apoptosis and caspase activation inhibitor	cell death regulator Aven	157.04	-0.437087	0.167495	-2.60955	0.00906619	0.029069	NW_023666048.1	Un	91854716	92037491	-	n	1.53657
103216324	DNTT	0	DNA nucleotidylexotransferase	DNA nucleotidylexotransferase	8.65216	-0.436988	0.357566	-1.22212	0.221664	0.368995	NW_023666048.1	Un	50345308	50381126	+	n	0.43298
103232939	NONO	0	non-POU domain containing octamer binding	non-POU domain-containing octamer-binding protein	6246.11	-0.436929	0.0879203	-4.96961	6.70894e-07	8.20492e-06	NW_023666065.1	Un	2944349	2963545	+	n	5.08593
103217898	ZFAND2B	0	zinc finger AN1-type containing 2B	AN1-type zinc finger protein 2B	305.378	-0.436795	0.14122	-3.09301	0.00198138	0.00801632	NW_023666040.1	Un	94282966	94286172	-	n	2.09603
103243550	RPL19	0	ribosomal protein L19	60S ribosomal protein L19	12774.5	-0.436667	0.0942367	-4.63372	3.59151e-06	3.51686e-05	NW_023666077.1	Un	37909117	37913973	-	n	4.45385
103223050	LOC103223050	0	glutathione hydrolase 5 proenzyme-like	LOW QUALITY PROTEIN: glutathione hydrolase 5 proenzyme-like	24.3245	-0.436643	0.309413	-1.4112	0.158187	0.286979	NW_023666085.1	Un	4674055	4691768	-	n	0.542149
103220093	FAM136A	0	family with sequence similarity 136 member A	protein FAM136A	1238.66	-0.436558	0.108001	-4.04218	5.29566e-05	0.000360141	NW_023666045.1	Un	75188333	75194425	-	n	3.44353
119619315	LOC119619315	0	uncharacterized LOC119619315	0	2.08505	-0.436439	0.289519	-1.50746	0.131692	NA	NW_023666054.1	Un	15317532	15320050	-	n	#VALUE!
103230861	MAP1LC3C	0	microtubule associated protein 1 light chain 3 gamma	microtubule-associated proteins 1A/1B light chain 3C	2.43327	-0.436326	0.304948	-1.43082	0.152481	NA	NW_023666055.1	Un	81260130	81264220	-	n	#VALUE!
103243303	KIF18B	0	kinesin family member 18B	kinesin-like protein KIF18B	923.681	-0.436274	0.106187	-4.10855	3.98153e-05	0.000283111	NW_023666077.1	Un	32204742	32229005	+	n	3.54804
103215913	SH2D4B	0	SH2 domain containing 4B	SH2 domain-containing protein 4B	24.8955	-0.436195	0.315358	-1.38317	0.166612	0.298356	NW_023666048.1	Un	11514435	11634037	-	n	0.525265
103242651	GIT1	0	GIT ArfGAP 1	ARF GTPase-activating protein GIT1	1864.56	-0.436186	0.107403	-4.0612	4.88216e-05	0.000336145	NW_023666075.1	Un	6742730	6758827	+	n	3.47347
119620226	LOC119620226	0	uncharacterized LOC119620226	0	8.59224	-0.436162	0.357586	-1.21974	0.222564	0.370057	NW_023666059.1	Un	1186062	1187890	-	n	0.431732
103223186	LIMK2	0	LIM domain kinase 2	LIM domain kinase 2	458.443	-0.43605	0.124965	-3.48939	0.000484129	0.00243428	NW_023666045.1	Un	111949014	112016137	-	n	2.61363
103214999	CCT5	0	chaperonin containing TCP1 subunit 5	T-complex protein 1 subunit epsilon	4188.19	-0.435853	0.0921833	-4.72812	2.26614e-06	2.35555e-05	NW_023666064.1	Un	18741361	18757404	-	n	4.62791
119622545	LOC119622545	0	immunoglobulin lambda constant 6-like	0	14.4693	-0.435828	0.342708	-1.27172	0.203474	0.345538	NW_023666085.1	Un	4142935	4144771	+	n	0.461505
103215797	LOC103215797	0	ribosome biogenesis protein BMS1 homolog	ribosome biogenesis protein BMS1 homolog|uncharacterized protein LOC103215797	23.6967	-0.435668	0.316072	-1.37838	0.168085	0.300359	NW_023666048.1	Un	1298819	1343528	-	n	0.522359
103243403	COASY	0	Coenzyme A synthase	bifunctional coenzyme A synthase	728.279	-0.435557	0.130759	-3.33098	0.000865404	0.00402054	NW_023666077.1	Un	34516912	34521570	-	n	2.39572
103230985	FBRS	0	fibrosin	LOW QUALITY PROTEIN: probable fibrosin-1	658.818	-0.435526	0.126241	-3.44996	0.000560661	0.00277055	NW_023666068.1	5	2138963	2151648	-	n	2.55743
103220461	LOC103220461	0	40S ribosomal protein S4, X isoform-like	40S ribosomal protein S4, X isoform-like	5.85593	-0.435489	0.355139	-1.22625	0.220105	0.367604	NW_023666045.1	Un	42734048	42734940	+	n	0.434619
103234073	WIZ	0	WIZ zinc finger	LOW QUALITY PROTEIN: protein Wiz|widely interspaced zinc finger motifs	829.395	-0.435395	0.110478	-3.941	8.11421e-05	0.000525364	NW_023666074.1	Un	5455359	5482502	+	n	3.27954
103243523	MED24	0	mediator complex subunit 24	mediator of RNA polymerase II transcription subunit 24	1354.84	-0.435123	0.10231	-4.25298	2.10942e-05	0.000163287	NW_023666077.1	Un	37029733	37068116	+	n	3.78705
103223141	THOC5	0	THO complex 5	THO complex subunit 5 homolog	918.857	-0.434777	0.110591	-3.93141	8.44498e-05	0.000545023	NW_023666045.1	Un	113711740	113752521	+	n	3.26358
103232177	RPS4X	0	ribosomal protein S4 X-linked	40S ribosomal protein S4, X isoform	5308.49	-0.43464	0.100891	-4.30799	1.64745e-05	0.000131583	NW_023666065.1	X	3946457	3951121	-	n	3.8808
103230568	PPP4C	0	protein phosphatase 4 catalytic subunit	serine/threonine-protein phosphatase 4 catalytic subunit	1712.3	-0.434629	0.0994515	-4.37026	1.241e-05	0.000102746	NW_023666068.1	Un	2956075	2965196	+	n	3.98824
103215558	DUSP4	0	dual specificity phosphatase 4	dual specificity protein phosphatase 4	69.0678	-0.434598	0.220912	-1.96729	0.04915	0.115305	NW_023666052.1	Un	14654174	14671595	+	n	0.938151
103234004	RAD23A	0	RAD23 homolog A, nucleotide excision repair protein	UV excision repair protein RAD23 homolog A	1238.09	-0.434544	0.109426	-3.97114	7.15301e-05	0.000469179	NW_023666074.1	Un	8153389	8161974	-	n	3.32866
103227798	PDE12	0	phosphodiesterase 12	2',5'-phosphodiesterase 12	845.389	-0.434477	0.110297	-3.93917	8.17647e-05	0.000528756	NW_023666041.1	Un	148001043	148008656	-	n	3.27674
103248787	SRPRA	0	SRP receptor subunit alpha	signal recognition particle receptor subunit alpha|SRP receptor alpha subunit	876.264	-0.434375	0.103611	-4.19235	2.76076e-05	0.000206639	NW_023666043.1	Un	8677829	8683823	+	n	3.68479
103225484	UBR4	0	ubiquitin protein ligase E3 component n-recognin 4	E3 ubiquitin-protein ligase UBR4	9797.69	-0.434344	0.0883357	-4.91697	8.78932e-07	1.03933e-05	NW_023666033.1	Un	2673758	2811993	-	n	4.98325
103243183	LOC103243183	0	tropomyosin alpha-3 chain-like	0	5.83012	-0.434173	0.350477	-1.23881	0.215417	0.361406	NW_023666077.1	Un	26956852	26959026	-	n	0.442005
103237652	COMMD5	0	COMM domain containing 5	COMM domain-containing protein 5	207.113	-0.434082	0.162718	-2.6677	0.00763721	0.0251187	NW_023666039.1	Un	783945	787442	+	n	1.6
103247532	CENPB	0	centromere protein B	major centromere autoantigen B	1004.49	-0.433952	0.121958	-3.5582	0.000373402	0.00194445	NW_023666071.1	Un	9981153	9984050	+	n	2.7112
103234064	TUT1	0	terminal uridylyl transferase 1, U6 snRNA-specific	speckle targeted PIP5K1A-regulated poly(A) polymerase	202.102	-0.433874	0.159259	-2.72434	0.00644306	0.021775	NW_023666038.1	Un	108648847	108664259	+	n	1.66204
103225388	GALE	0	UDP-galactose-4-epimerase	UDP-glucose 4-epimerase	1354.11	-0.433834	0.106685	-4.0665	4.77237e-05	0.000330107	NW_023666033.1	Un	7445135	7450240	-	n	3.48135
103221491	TBCC	0	tubulin folding cofactor C	tubulin-specific chaperone C	333.488	-0.433694	0.139491	-3.10911	0.00187652	0.00765784	NW_023666044.1	Un	42779554	42781055	-	n	2.11589
103246483	FAM53A	0	family with sequence similarity 53 member A	protein FAM53A	149.085	-0.433576	0.174426	-2.48573	0.0129285	0.0387822	NW_023666051.1	Un	3465640	3510184	+	n	1.41137
103245512	RPS27L	0	ribosomal protein S27 like	40S ribosomal protein S27-like	858.269	-0.433441	0.105561	-4.10607	4.02441e-05	0.000285781	NW_023666048.1	Un	121010770	121014944	-	n	3.54397
103226678	MLST8	0	MTOR associated protein, LST8 homolog	target of rapamycin complex subunit LST8	180.262	-0.433374	0.159159	-2.7229	0.0064712	0.0218573	NW_023666068.1	Un	28956517	28960758	-	n	1.6604
103222018	LOC103222018	0	histone H3.1-like	histone H3.1-like	9491.93	-0.433241	0.124806	-3.4713	0.00051794	0.00258407	NW_023666044.1	Un	25961510	25967441	-	n	2.5877
103242792	ARFGAP1	0	ADP ribosylation factor GTPase activating protein 1	ADP-ribosylation factor GTPase-activating protein 1	758.019	-0.433217	0.105753	-4.09649	4.19457e-05	0.000295644	NW_023666050.1	Un	48561150	48579371	-	n	3.52923
103231097	RPS17	0	ribosomal protein S17	40S ribosomal protein S17	3932.33	-0.433136	0.123728	-3.5007	0.00046403	0.00234643	NW_023666059.1	Un	43976871	43981009	-	n	2.62959
119624129	LOC119624129	0	U4 spliceosomal RNA	0	746.172	-0.433118	0.2939	-1.47369	0.140564	0.261352	NW_023666037.1	Un	129463017	129463158	+	n	0.582773
103230453	BOLA2B	0	bolA family member 2B	bolA-like protein 2	203.234	-0.433079	0.169447	-2.55583	0.0105934	0.0329085	NW_023666068.1	Un	3067649	3069097	-	n	1.48269
103221480	RRP36	0	ribosomal RNA processing 36	ribosomal RNA processing protein 36 homolog	736.356	-0.432946	0.122282	-3.54055	0.000399295	0.0020586	NW_023666044.1	Un	43084582	43092248	+	n	2.68643
103235079	LOC103235079	0	transcription factor Spi-B	DNA polymerase delta catalytic subunit|transcription factor Spi-B	1218.77	-0.432921	0.1183	-3.65953	0.000252679	0.0013873	NW_023666073.1	Un	23433771	23478135	+	n	2.85783
103233567	R3HDM4	0	R3H domain containing 4	R3H domain-containing protein 4	845.162	-0.43284	0.108345	-3.99502	6.4688e-05	0.000430271	NW_023666081.1	Un	8255188	8272039	+	n	3.36626
103238554	NAB2	0	NGFI-A binding protein 2	NGFI-A-binding protein 2	210.8	-0.432815	0.151505	-2.85676	0.00427986	0.0154002	NW_023666037.1	Un	192967400	192973985	-	n	1.81247
103233631	LMNB2	0	lamin B2	lamin-B2	5686.48	-0.432673	0.0951951	-4.54512	5.49042e-06	5.10301e-05	NW_023666081.1	Un	6428693	6452779	+	n	4.29217
103221232	LOC103221232	0	thioredoxin	thioredoxin	1.74395	-0.432542	0.270464	-1.59926	0.109763	NA	NW_023666063.1	Un	23851368	23851889	-	n	#VALUE!
103240741	RPL27A	0	ribosomal protein L27a	60S ribosomal protein L27a	9355.2	-0.432539	0.0990914	-4.36505	1.27092e-05	0.000104844	NW_023666038.1	Un	153801568	153805824	-	n	3.97946
103219945	MAT2A	0	methionine adenosyltransferase 2A	S-adenosylmethionine synthase	6614.72	-0.432506	0.087462	-4.94508	7.61134e-07	9.16898e-06	NW_023666045.1	Un	90847835	90855647	+	n	5.03768
103244774	AFAP1L1	0	actin filament associated protein 1 like 1	actin filament-associated protein 1-like 1	456.87	-0.432459	0.122123	-3.54117	0.000398359	0.00205444	NW_023666034.1	Un	25784326	25854358	-	n	2.68731
103233939	ELOF1	0	elongation factor 1 homolog	transcription elongation factor 1 homolog	307.368	-0.43231	0.15861	-2.72562	0.00641809	0.021718	NW_023666074.1	Un	9370429	9376847	+	n	1.66318
103246627	LTO1	ORAOV1	LTO1 maturation factor of ABCE1	protein LTO1 homolog|LTO1, ABCE1 maturation factor|oral cancer overexpressed 1	160.523	-0.431951	0.173157	-2.49457	0.0126111	0.038094	NW_023666038.1	Un	102162338	102175287	+	n	1.41914
119624670	LOC119624670	0	U1 spliceosomal RNA	0	44.5758	-0.431898	0.322891	-1.3376	0.181028	0.317485	NW_023666038.1	Un	15311669	15311833	-	n	0.498277
103216461	TGIF2	0	TGFB induced factor homeobox 2	homeobox protein TGIF2	234.549	-0.43185	0.149542	-2.88783	0.00387914	0.0141452	NW_023666087.1	Un	3929846	3952577	+	n	1.84939
103217866	LOC103217866	PTPRCAP	protein tyrosine phosphatase receptor type C associated protein	protein tyrosine phosphatase receptor type C-associated protein	3.59618	-0.431829	0.334211	-1.29208	0.196328	NA	NW_023666038.1	Un	104110889	104113382	+	n	#VALUE!
103225312	PIGV	0	phosphatidylinositol glycan anchor biosynthesis class V	GPI mannosyltransferase 2	130.584	-0.431589	0.183181	-2.35608	0.0184691	0.05207	NW_023666033.1	Un	10452872	10466103	+	n	1.28341
103231928	TBC1D25	0	TBC1 domain family member 25	TBC1 domain family member 25	283.131	-0.431576	0.14069	-3.06757	0.00215805	0.00862042	NW_023666076.1	Un	11122947	11164441	+	n	2.06447
119620779	LOC119620779	0	small Cajal body-specific RNA 11	0	2.90358	-0.431505	0.317454	-1.35927	0.174062	NA	NW_023666063.1	Un	1610627	1610764	+	n	#VALUE!
103237641	ARHGAP39	0	Rho GTPase activating protein 39	rho GTPase-activating protein 39	441.954	-0.431315	0.124367	-3.46809	0.000524164	0.00261188	NW_023666039.1	Un	963785	1111432	+	n	2.58305
103226357	FAHD1	0	fumarylacetoacetate hydrolase domain containing 1	acylpyruvase FAHD1, mitochondrial	467.107	-0.43129	0.120155	-3.58943	0.000331396	0.00175471	NW_023666068.1	Un	29351612	29352918	-	n	2.75579
103236918	LOC103236918	0	uncharacterized LOC103236918	0	1735	-0.43114	0.113905	-3.78509	0.000153655	0.000910822	NW_023666039.1	Un	78708658	78712312	+	n	3.04057
103238921	SLC25A3	0	solute carrier family 25 member 3	phosphate carrier protein, mitochondrial	4596.59	-0.431103	0.102891	-4.18989	2.79094e-05	0.000208704	NW_023666037.1	Un	151167501	151175198	-	n	3.68047
119621390	LOC119621390	0	uncharacterized LOC119621390	0	47.8518	-0.431024	0.250966	-1.71746	0.0858959	0.17992	NW_023666070.1	Un	14212166	14220029	+	n	0.74492
119621406	LOC119621406	0	small nucleolar RNA SNORA14	0	8.53486	-0.430642	0.357065	-1.20606	0.227794	0.376673	NW_023666070.1	Un	6234473	6234608	-	n	0.424036
103219229	KDM2A	0	lysine demethylase 2A	lysine-specific demethylase 2A	2201.73	-0.430441	0.091468	-4.70591	2.5273e-06	2.59181e-05	NW_023666038.1	Un	104292428	104442261	-	n	4.5864
103233404	GSE1	0	Gse1 coiled-coil protein	genetic suppressor element 1	1392.03	-0.430374	0.106406	-4.04463	5.24066e-05	0.000357459	NW_023666047.1	Un	4653399	4967774	-	n	3.44677
103241088	FAM178B	0	family with sequence similarity 178 member B	protein FAM178B	1.65239	-0.43025	0.268074	-1.60496	0.108502	NA	NW_023666041.1	Un	168642716	168680804	-	n	#VALUE!
103237828	ASB13	0	ankyrin repeat and SOCS box containing 13	ankyrin repeat and SOCS box protein 13	240.966	-0.430137	0.146538	-2.93532	0.00333202	0.012464	NW_023666051.1	Un	11049552	11079556	-	n	1.90434
103230252	PLEKHA6	0	pleckstrin homology domain containing A6	pleckstrin homology domain-containing family A member 6	2375.1	-0.430085	0.0962019	-4.47065	7.79824e-06	6.88938e-05	NW_023666055.1	Un	25733393	25891098	+	n	4.16182
103232828	UBL4A	0	ubiquitin like 4A	ubiquitin-like protein 4A	733.37	-0.429827	0.117178	-3.66816	0.000244305	0.00135099	NW_023666065.1	Un	66722026	66724987	-	n	2.86935
103246146	ACTR5	0	actin related protein 5	actin-related protein 5|ARP5 actin related protein 5 homolog	208.059	-0.429768	0.163083	-2.63527	0.00840699	0.027282	NW_023666050.1	Un	73813424	73838411	-	n	1.56412
103229098	L3HYPDH	0	trans-L-3-hydroxyproline dehydratase	trans-3-hydroxy-L-proline dehydratase	94.5521	-0.429708	0.21151	-2.03162	0.0421925	0.102422	NW_023666053.1	24	24940005	24969395	-	n	0.989607
103232072	SPIN4	0	spindlin family member 4	spindlin-4	57.4872	-0.429645	0.249613	-1.72124	0.0852065	0.178732	NW_023666083.1	Un	820331	824461	-	n	0.747797
103233310	PPP1R14B	0	protein phosphatase 1 regulatory inhibitor subunit 14B	LOW QUALITY PROTEIN: protein phosphatase 1 regulatory subunit 14B	2772.28	-0.429613	0.102808	-4.1788	2.93047e-05	0.000216917	NW_023666038.1	Un	107327911	107330277	+	n	3.66371
103246322	RPRD1B	0	regulation of nuclear pre-mRNA domain containing 1B	regulation of nuclear pre-mRNA domain-containing protein 1B	498.187	-0.429446	0.115618	-3.71436	0.000203715	0.00115679	NW_023666050.1	Un	74507064	74564694	-	n	2.93675
103235046	LOC103235046	NOSIP	nitric oxide synthase interacting protein	nitric oxide synthase-interacting protein	380.193	-0.429171	0.130276	-3.29433	0.000986575	0.0044996	NW_023666073.1	Un	22669116	22694127	-	n	2.34683
103233576	PTBP1	0	polypyrimidine tract binding protein 1	polypyrimidine tract-binding protein 1	3595.14	-0.428949	0.10551	-4.06548	4.79338e-05	0.000331025	NW_023666081.1	Un	8365735	8379517	-	n	3.48014
103248785	RPUSD4	0	RNA pseudouridine synthase D4	mitochondrial RNA pseudouridine synthase RPUSD4|RNA pseudouridylate synthase domain containing 4	225.839	-0.42887	0.148813	-2.88194	0.00395234	0.0143567	NW_023666043.1	Un	8733819	8816405	+	n	1.84294
119621442	LOC119621442	0	tax1-binding protein 3-like	0	7.42102	-0.428751	0.357589	-1.199	0.230527	0.379877	NW_023666071.1	Un	3206024	3207281	-	n	0.420356
103237566	ZC3H3	0	zinc finger CCCH-type containing 3	zinc finger CCCH domain-containing protein 3	562.014	-0.428584	0.118307	-3.62266	0.000291594	0.00157298	NW_023666039.1	Un	2131281	2247050	+	n	2.80328
103238246	FKBP11	0	FKBP prolyl isomerase 11	peptidyl-prolyl cis-trans isomerase FKBP11|FK506 binding protein 11	247.293	-0.428559	0.152482	-2.81055	0.00494565	0.0173757	NW_023666037.1	Un	200978167	200982461	+	n	1.76006
103234790	IRGQ	0	immunity related GTPase Q	immunity-related GTPase family Q protein	251.699	-0.428303	0.148741	-2.87953	0.00398265	0.0144407	NW_023666073.1	Un	16654202	16658672	-	n	1.84041
119623683	LOC119623683	0	small nucleolar RNA SNORD43	0	3.25481	-0.428228	0.325724	-1.3147	0.188612	NA	NW_023669081.1	Un	11064	11128	+	n	#VALUE!
103225144	SMIM12	0	small integral membrane protein 12	small integral membrane protein 12	127.538	-0.428122	0.17896	-2.39228	0.0167439	0.0479632	NW_023666256.1	Un	42914	47683	-	n	1.31909
103230526	LOC103230526	0	uncharacterized LOC103230526	0	11.3376	-0.427913	0.351326	-1.21799	0.223226	0.370852	NW_023666055.1	Un	52194455	52204515	-	n	0.4308
103234208	LOC103234208	BORCS8	BLOC-1-related complex subunit 8	BLOC-1-related complex subunit 8|myocyte-specific enhancer factor 2B	162.532	-0.427845	0.180999	-2.3638	0.0180885	0.0511944	NW_023666074.1	6	1651619	1707912	+	n	1.29078
103245129	MGAT1	0	alpha-1,3-mannosyl-glycoprotein 2-beta-N-acetylglucosaminyltransferase	alpha-1,3-mannosyl-glycoprotein 2-beta-N-acetylglucosaminyltransferase|homeobox protein cut-like 1|mannosyl (alpha-1,3-)-glycoprotein beta-1,2-N-acetylglucosaminyltransferase	1405.91	-0.427779	0.111314	-3.84299	0.000121545	0.000746644	NW_023666075.1	23	13929391	13950488	-	n	3.12689
119624987	LOC119624987	0	U1 spliceosomal RNA	0	19.2261	-0.427749	0.32468	-1.31745	0.187688	0.32593	NW_023666039.1	Un	17579864	17580026	-	n	0.486876
103245451	MAP2K1	0	mitogen-activated protein kinase kinase 1	dual specificity mitogen-activated protein kinase kinase 1	973.071	-0.427694	0.110159	-3.88253	0.000103376	0.000651028	NW_023666048.1	Un	124281622	124391821	+	n	3.1864
103233993	RNASEH2A	0	ribonuclease H2 subunit A	ribonuclease H2 subunit A	634.844	-0.427566	0.126416	-3.38222	0.000719015	0.0034175	NW_023666074.1	Un	8294474	8302246	-	n	2.46629
103217918	TMEM198	0	transmembrane protein 198	transmembrane protein 198	63.2847	-0.427537	0.232083	-1.84218	0.0654493	0.145052	NW_023666040.1	Un	93955574	93962130	-	n	0.838477
103225099	ZC3H12A	0	zinc finger CCCH-type containing 12A	endoribonuclease ZC3H12A	204.133	-0.427526	0.171938	-2.48651	0.0129004	0.0387277	NW_023666033.1	Un	21417692	21427581	+	n	1.41198
[truncated: 27,603 more rows]

## Sheet: xx48vsxV48
Entrez GeneID	Gene Symbol	Aliases	description	other_designations	Base mean	log2(FC)	StdErr	Wald-Stats	P-value	P-adj	Scaffold	Chromosome	Start	End	Strand	DE?(y/n)	negLOG10(P-adj)
119625183	LOC119625183	0	uncharacterized LOC119625183	0	88.3273	3.5164	0.360476	9.75488	1.75803e-22	2.73215e-18	NW_023666040.1	Un	5657163	5663032	-	y	17.5635
103226809	SLC13A1	0	solute carrier family 13 member 1	solute carrier family 13 member 1	177.891	3.47554	0.416681	8.34101	7.36606e-17	5.7238e-13	NW_023666042.1	Un	11472407	11570062	+	y	12.2423
103245946	TRPM1	0	transient receptor potential cation channel subfamily M member 1	transient receptor potential cation channel subfamily M member 1	114.31	2.73503	0.339362	8.05933	7.67158e-16	3.97413e-12	NW_023666048.1	Un	89165058	89239923	-	y	11.4008
103235086	LOC103235086	0	glycine N-acyltransferase-like protein 1	glycine N-acyltransferase-like protein 1	175.426	3.2877	0.419541	7.83643	4.63542e-15	1.4463e-11	NW_023666038.1	Un	111926154	111936781	-	y	10.8397
103233029	LOC103233029	0	metallothionein-2	metallothionein-2	1171.85	-2.1569	0.275257	-7.83595	4.65317e-15	1.4463e-11	NW_023666047.1	Un	33838306	33839377	-	y	10.8397
119619650	LOC119619650	0	uncharacterized LOC119619650	0	268.191	2.73365	0.361307	7.56598	3.84939e-14	9.97056e-11	NW_023666055.1	Un	57911036	57915658	+	y	10.0013
103233043	LOC103233043	0	metallothionein-1	metallothionein-1	312.557	-2.07192	0.277771	-7.4591	8.71179e-14	1.93414e-10	NW_023666047.1	Un	33809666	33811082	-	y	9.71351
103244579	LOC103244579	0	uncharacterized LOC103244579	uncharacterized protein LOC103244579	650.135	1.68466	0.247932	6.79486	1.08418e-11	2.10616e-08	NW_023666034.1	Un	39335256	39564328	-	y	7.67651
103224511	COL24A1	0	collagen type XXIV alpha 1 chain	collagen alpha-1(XXIV) chain	191.847	2.47086	0.376898	6.55577	5.5357e-11	9.55893e-08	NW_023666033.1	Un	70158828	70548531	-	y	7.01959
103226411	MACC1	0	MET transcriptional regulator MACC1	LOW QUALITY PROTEIN: metastasis-associated in colon cancer protein 1|MACC1, MET transcriptional regulator	39.4	2.52318	0.402598	6.26725	3.67481e-10	5.71102e-07	NW_023666042.1	Un	66480783	66503374	-	y	6.24329
103233030	LOC103233030	0	metallothionein-1E-like	metallothionein-1E-like	2455.3	-1.7129	0.277267	-6.17781	6.49949e-10	9.1826e-07	NW_023666047.1	Un	33821918	33823632	-	y	6.03703
103236990	HNF4G	0	hepatocyte nuclear factor 4 gamma	hepatocyte nuclear factor 4-gamma	1356.3	1.94153	0.315579	6.15229	7.63742e-10	9.89109e-07	NW_023666039.1	Un	70236682	70393483	-	y	6.00476
103240122	EPHA7	0	EPH receptor A7	ephrin type-A receptor 7	7182.31	2.08326	0.340326	6.12137	9.27759e-10	1.1091e-06	NW_023666040.1	Un	194422646	194601844	-	y	5.95503
103215100	LOC103215100	0	uncharacterized LOC103215100	0	51.3621	2.79818	0.458505	6.10284	1.04201e-09	1.15671e-06	NW_023666071.1	Un	22513571	22836402	-	y	5.93678
103232577	MBNL3	0	muscleblind like splicing regulator 3	muscleblind-like protein 3	131.2	2.18432	0.361999	6.03404	1.59913e-09	1.6568e-06	NW_023666065.1	Un	44984684	45106439	-	y	5.78073
103224857	LOC103224857	0	putative selection and upkeep of intraepithelial T-cells protein 1 homolog	putative selection and upkeep of intraepithelial T-cells protein 1 homolog|selection and upkeep of intraepithelial T-cells protein 1-like	445.033	1.63801	0.283273	5.78247	7.36127e-09	7.15009e-06	NW_023666033.1	Un	32156793	32376098	+	y	5.14569
103223348	IQGAP2	0	IQ motif containing GTPase activating protein 2	ras GTPase-activating-like protein IQGAP2	306.786	2.25316	0.394284	5.71456	1.09987e-08	1.00548e-05	NW_023666049.1	Un	19502206	19811126	+	y	4.99763
103221400	ADGRF4	0	adhesion G protein-coupled receptor F4	adhesion G protein-coupled receptor F4	300.425	1.42092	0.251782	5.64344	1.66682e-08	1.2952e-05	NW_023666044.1	Un	47703863	47757035	+	y	4.88766
103220383	DYNC2LI1	0	dynein cytoplasmic 2 light intermediate chain 1	cytoplasmic dynein 2 light intermediate chain 1	958.083	1.6794	0.297515	5.64476	1.65416e-08	1.2952e-05	NW_023666045.1	Un	48407628	48448000	+	y	4.88766
103229070	LOC103229070	0	uncharacterized LOC103229070	0	134.822	2.08646	0.369637	5.64462	1.65545e-08	1.2952e-05	NW_023666053.1	24	22940358	22988802	+	y	4.88766
119618321	LOC119618321	0	uncharacterized LOC119618321	0	276.825	2.45559	0.444996	5.51823	3.42431e-08	2.53415e-05	NW_023666049.1	Un	26559867	26563116	+	y	4.59617
103214590	LMO7	0	LIM domain 7	LIM domain only protein 7	982.118	1.50239	0.273566	5.49188	3.97681e-08	2.80926e-05	NW_023666046.1	Un	10866305	11099634	+	y	4.55141
103217800	FN1	0	fibronectin 1	fibronectin	17016.9	-1.57642	0.28952	-5.44494	5.18219e-08	3.50158e-05	NW_023666040.1	Un	98128601	98204117	+	y	4.45574
103220249	EML6	0	EMAP like 6	echinoderm microtubule-associated protein-like 6|echinoderm microtubule associated protein like 6	517.15	1.54751	0.285165	5.42672	5.7399e-08	3.71683e-05	NW_023666045.1	Un	59511528	59766636	+	y	4.42983
103215983	PLAU	0	plasminogen activator, urokinase	urokinase-type plasminogen activator	143.165	-1.52416	0.282038	-5.4041	6.51354e-08	3.97758e-05	NW_023666048.1	Un	18028911	18035356	-	y	4.40038
103216387	SCD	0	stearoyl-CoA desaturase	acyl-CoA desaturase	6750.03	-1.38563	0.256586	-5.40026	6.65446e-08	3.97758e-05	NW_023666048.1	Un	54387803	54405855	+	y	4.40038
119621834	LOC119621834	0	uncharacterized LOC119621834	0	74.8513	2.3728	0.440482	5.38682	7.17172e-08	4.12799e-05	NW_023666037.1	Un	65032811	65154453	-	y	4.38426
103245624	DMXL2	0	Dmx like 2	dmX-like protein 2	1493.06	1.95336	0.36394	5.36728	7.99351e-08	4.43668e-05	NW_023666048.1	Un	109282976	109463900	-	y	4.35294
103214742	BIVM	0	basic, immunoglobulin-like variable motif containing	basic immunoglobulin-like variable motif-containing protein	1981.74	1.70831	0.32001	5.33831	9.38153e-08	5.02753e-05	NW_023666046.1	Un	37897825	37938520	+	y	4.29865
103215098	NPR3	0	natriuretic peptide receptor 3	atrial natriuretic peptide receptor 3	404.584	2.29384	0.430797	5.32464	1.01154e-07	5.24009e-05	NW_023666071.1	Un	22244879	22328902	+	y	4.28066
103244001	LOC103244001	0	translation initiation factor IF-2-like	LOW QUALITY PROTEIN: translation initiation factor IF-2-like	713.764	1.86491	0.351892	5.29966	1.16018e-07	5.81625e-05	NW_023666058.1	Un	9534923	9597519	+	y	4.23536
103235725	SULT1B1	0	sulfotransferase family 1B member 1	sulfotransferase family cytosolic 1B member 1	27.0493	2.33143	0.441502	5.28068	1.28704e-07	6.25057e-05	NW_023666084.1	Un	4686345	4725069	+	y	4.20408
103239104	IFT81	0	intraflagellar transport 81	intraflagellar transport protein 81 homolog	148.475	1.71084	0.325448	5.25688	1.46521e-07	6.90025e-05	NW_023666037.1	Un	139666632	139756075	-	y	4.16114
103243806	DHCR7	0	7-dehydrocholesterol reductase	7-dehydrocholesterol reductase	1587.46	-1.61277	0.30719	-5.25009	1.52023e-07	6.94878e-05	NW_023666038.1	Un	100430411	100444448	+	y	4.15809
119621669	LOC119621669	0	uncharacterized LOC119621669	0	30.9529	2.19494	0.423297	5.18534	2.15623e-07	9.57429e-05	NW_023666037.1	Un	40933802	40973160	+	y	4.01889
103221375	PKHD1	0	PKHD1 ciliary IPT domain containing fibrocystin/polyductin	LOW QUALITY PROTEIN: fibrocystin|PKHD1, fibrocystin/polyductin|polycystic kidney and hepatic disease 1 (autosomal recessive)	2524.23	2.42611	0.469241	5.17028	2.33743e-07	0.000100906	NW_023666044.1	Un	51528669	51991959	-	y	3.99608
103241902	TMEM207	0	transmembrane protein 207	transmembrane protein 207	141.439	1.97678	0.383027	5.16094	2.45711e-07	0.000103205	NW_023666041.1	Un	58226883	58247895	-	y	3.9863
103215462	CST3	0	cystatin C	cystatin-C	10470.8	-1.28821	0.249868	-5.15558	2.52853e-07	0.00010341	NW_023666050.1	Un	92907878	92912191	+	y	3.98544
103247384	TENM1	0	teneurin transmembrane protein 1	teneurin-1	46.6005	2.36285	0.462673	5.10694	3.2741e-07	0.000130469	NW_023666065.1	Un	37115444	37496618	-	y	3.88449
103220328	LSS	0	lanosterol synthase	lanosterol synthase|lanosterol synthase (2,3-oxidosqualene-lanosterol cyclase)	2255.99	-1.51043	0.296325	-5.09722	3.44681e-07	0.000133917	NW_023666054.1	Un	18194150	18231629	-	y	3.87316
103228365	DZIP3	0	DAZ interacting zinc finger protein 3	E3 ubiquitin-protein ligase DZIP3	429.43	1.59781	0.314656	5.07796	3.81501e-07	0.000144607	NW_023666041.1	Un	94281893	94378834	+	y	3.83981
103236058	CENPE	0	centromere protein E	centromere-associated protein E	656.551	2.1748	0.42963	5.06203	4.1482e-07	0.000153493	NW_023666037.1	Un	29724190	29812118	-	y	3.81391
103220287	NRXN1	0	neurexin 1	neurexin-1	817.039	1.58665	0.315586	5.02764	4.96551e-07	0.000178013	NW_023666045.1	14	54638898	55766868	-	y	3.74955
103239680	SLC2A6	0	solute carrier family 2 member 6	solute carrier family 2, facilitated glucose transporter member 6	313.72	-1.74895	0.348065	-5.02479	5.03995e-07	0.000178013	NW_023666058.1	Un	323625	331923	-	y	3.74955
103229498	EML5	0	EMAP like 5	echinoderm microtubule-associated protein-like 5|echinoderm microtubule associated protein like 5	84.9369	1.58812	0.318198	4.991	6.00675e-07	0.000207446	NW_023666053.1	Un	53608869	53799753	-	y	3.68309
103226811	IQUB	0	IQ motif and ubiquitin domain containing	IQ and ubiquitin-like domain-containing protein	259.741	1.94848	0.391729	4.97406	6.55651e-07	0.00022151	NW_023666042.1	Un	11140953	11221990	+	y	3.65461
103245580	MNS1	0	meiosis specific nuclear structural 1	meiosis-specific nuclear structural protein 1	113.314	1.98281	0.401671	4.93641	7.9574e-07	0.000263119	NW_023666048.1	Un	114244559	114277775	-	y	3.57985
103235967	GPRIN3	0	GPRIN family member 3	G protein-regulated inducer of neurite outgrowth 3	634.744	1.76942	0.360238	4.9118	9.0245e-07	0.000288162	NW_023666037.1	Un	16341169	16415814	-	y	3.54036
103217613	SGO2	0	shugoshin 2	shugoshin 2	312.828	2.17029	0.441972	4.91048	9.08559e-07	0.000288162	NW_023666040.1	Un	113364363	113418131	-	y	3.54036
119623841	LOC119623841	0	uncharacterized LOC119623841	0	40.7613	2.21925	0.45395	4.88876	1.01473e-06	0.000312479	NW_023666037.1	Un	152187840	152295197	-	y	3.50518
103220054	ALMS1	0	ALMS1 centrosome and basal body associated protein	Alstrom syndrome protein 1	1060.82	1.30439	0.267018	4.88502	1.03416e-06	0.000312479	NW_023666045.1	Un	78295877	78526188	+	y	3.50518
103232403	TCEAL9	0	transcription elongation factor A like 9	transcription elongation factor A protein-like 9	304.106	1.36147	0.278826	4.88287	1.04555e-06	0.000312479	NW_023666065.1	Un	16119436	16121637	+	y	3.50518
103221255	SLC2A2	0	solute carrier family 2 member 2	solute carrier family 2, facilitated glucose transporter member 2	31.6667	2.0348	0.419617	4.84919	1.23969e-06	0.000363509	NW_023666063.1	Un	27204592	27235096	+	y	3.43949
103240027	CEP162	0	centrosomal protein 162	centrosomal protein of 162 kDa	339.596	1.87857	0.390611	4.8093	1.5146e-06	0.000426205	NW_023666040.1	Un	184998361	185107075	-	y	3.37038
103216149	ANK3	0	ankyrin 3	ankyrin-3	915.76	1.86295	0.387072	4.81293	1.48734e-06	0.000426205	NW_023666048.1	Un	31446143	32148885	+	y	3.37038
119627936	LOC119627936	0	uncharacterized LOC119627936	0	8.76372	2.51614	0.523484	4.80652	1.53578e-06	0.000426205	NW_023666048.1	Un	38800651	39041663	-	y	3.37038
103236146	LOC103236146	0	uncharacterized LOC103236146	0	535.449	1.60567	0.334625	4.79842	1.59926e-06	0.000432092	NW_023666037.1	Un	40433352	40504200	+	y	3.36442
103227914	LOC103227914	CNTN3	contactin-3	contactin-3	61.7236	1.9022	0.39656	4.79675	1.61259e-06	0.000432092	NW_023666041.1	Un	131215618	131553635	+	y	3.36442
103226610	CROT	0	carnitine O-octanoyltransferase	peroxisomal carnitine O-octanoyltransferase	456.931	1.23026	0.258104	4.76653	1.87422e-06	0.000493681	NW_023666042.1	Un	42477753	42533686	+	y	3.30655
103230596	FMO1	0	flavin containing dimethylaniline monoxygenase 1	dimethylaniline monooxygenase [N-oxide-forming] 1|flavin containing monooxygenase 1	71.6345	2.01555	0.423669	4.75737	1.96129e-06	0.000505338	NW_023666055.1	Un	59419668	59462141	-	y	3.29642
103235706	DCUN1D4	0	defective in cullin neddylation 1 domain containing 4	DCN1-like protein 4	272.38	1.39137	0.292676	4.75397	1.99457e-06	0.000505338	NW_023666066.1	Un	17592907	17669493	-	y	3.29642
103232264	HMGN5	0	high mobility group nucleosome binding domain 5	high mobility group nucleosome-binding domain-containing protein 5	55.9662	1.65982	0.349303	4.75181	2.01602e-06	0.000505338	NW_023666067.1	Un	10969169	11056590	+	y	3.29642
103235080	GLYAT	0	glycine-N-acyltransferase	glycine N-acyltransferase	23.5598	2.47486	0.521726	4.74361	2.09948e-06	0.000517905	NW_023666038.1	Un	111976493	111992361	+	y	3.28575
103234863	FOSB	0	FosB proto-oncogene, AP-1 transcription factor subunit	protein fosB	769.447	1.82859	0.386536	4.73069	2.23754e-06	0.000543339	NW_023666073.1	Un	18534365	18539824	+	y	3.26493
103224460	ZNF326	0	zinc finger protein 326	DBIRD complex subunit ZNF326	395.991	1.35201	0.286387	4.72093	2.34773e-06	0.000561324	NW_023666033.1	Un	74450098	74485865	+	y	3.25079
103238153	KIF21A	0	kinesin family member 21A	kinesin-like protein KIF21A	1227.03	1.62482	0.345492	4.70293	2.56458e-06	0.000603881	NW_023666037.1	Un	211087795	211244317	+	y	3.21905
103236887	CYP7B1	0	cytochrome P450 family 7 subfamily B member 1	cytochrome P450 7B1|25-hydroxycholesterol 7-alpha-hydroxylase	99.5693	1.68674	0.359496	4.69195	2.70607e-06	0.000627688	NW_023666039.1	8	81044276	81069295	+	y	3.20226
103241769	LOC103241769	0	skin secretory protein xP2-like	skin secretory protein xP2-like	80.5395	1.83745	0.392389	4.68271	2.831e-06	0.000647009	NW_023666041.1	15	42303934	42316927	-	y	3.18909
103217425	TTN	0	titin	titin	55.8014	1.87897	0.402381	4.66963	3.01742e-06	0.000679619	NW_023666040.1	Un	135225818	135499926	+	y	3.16773
103238134	DCDC1	DCDC5	doublecortin domain containing 1	doublecortin domain-containing protein 1|doublecortin domain containing 5	951.406	2.18988	0.470835	4.65106	3.30235e-06	0.000712802	NW_023666038.1	Un	130980258	131486665	+	y	3.14703
103217223	CSRNP3	0	cysteine and serine rich nuclear protein 3	cysteine/serine-rich nuclear protein 3	84.4322	1.69373	0.364046	4.65252	3.27909e-06	0.000712802	NW_023666040.1	Un	148332088	148543145	-	y	3.14703
103216569	SHTN1	0	shootin 1	shootin-1	573.079	1.25672	0.270054	4.65358	3.26219e-06	0.000712802	NW_023666048.1	Un	70951161	71071731	-	y	3.14703
103223880	FDPS	0	farnesyl diphosphate synthase	farnesyl pyrophosphate synthase	2116.27	-1.4341	0.308933	-4.64209	3.44896e-06	0.000734251	NW_023666038.1	Un	7851668	7864161	-	y	3.13416
103237282	ANGPT1	0	angiopoietin 1	angiopoietin-1	9.37765	2.39948	0.517571	4.63605	3.55137e-06	0.000745836	NW_023666039.1	Un	38309530	38560517	+	y	3.12736
103222034	LOC103222034	0	cytidine monophosphate-N-acetylneuraminic acid hydroxylase	cytidine monophosphate-N-acetylneuraminic acid hydroxylase	87.4452	1.82215	0.394702	4.61652	3.90237e-06	0.000805192	NW_023666044.1	Un	25027340	25337823	-	y	3.0941
103214860	RASA3	0	RAS p21 protein activator 3	ras GTPase-activating protein 3	505.733	-1.66968	0.362035	-4.61193	3.98943e-06	0.000805192	NW_023666046.1	Un	49138039	49271270	-	y	3.0941
103243136	ABCA5	0	ATP binding cassette subfamily A member 5	ATP-binding cassette sub-family A member 5	84.3881	1.78409	0.386652	4.6142	3.94603e-06	0.000805192	NW_023666077.1	Un	23173582	23258733	+	y	3.0941
103228589	ROBO1	0	roundabout guidance receptor 1	roundabout homolog 1	62.4876	1.7954	0.389948	4.60421	4.14025e-06	0.000819	NW_023666041.1	Un	68583684	69736220	-	y	3.08672
119627541	LOC119627541	0	uncharacterized LOC119627541	0	59.9648	1.97228	0.428471	4.60306	4.16325e-06	0.000819	NW_023666046.1	Un	9782868	9797465	-	y	3.08672
119622303	LOC119622303	0	uncharacterized LOC119622303	0	43.3073	2.07667	0.452746	4.58683	4.50029e-06	0.000874237	NW_023666037.1	Un	105262762	105346156	-	y	3.05837
103223964	S100A6	0	S100 calcium binding protein A6	protein S100-A6	6345.78	-1.33759	0.292224	-4.57728	4.71063e-06	0.000903801	NW_023666038.1	Un	9659198	9660869	+	y	3.04393
103235726	SULT1E1	0	sulfotransferase family 1E member 1	sulfotransferase 1E1	45.1501	2.08925	0.457015	4.57151	4.84234e-06	0.000917741	NW_023666084.1	Un	4599799	4616560	+	y	3.03728
103232995	RPGRIP1L	0	RPGRIP1 like	protein fantom	322.18	1.4861	0.32534	4.56784	4.92779e-06	0.000922685	NW_023666047.1	Un	36894182	36995212	+	y	3.03495
103235063	FAM111A	0	FAM111 trypsin like peptidase A	protein FAM111A|family with sequence similarity 111 member A	241.371	1.95607	0.42979	4.55123	5.33343e-06	0.000960633	NW_023666038.1	Un	111723982	111745320	-	y	3.01744
103237123	TRIQK	0	triple QxxK/R motif containing	triple QxxK/R motif-containing protein	136.117	1.68187	0.369402	4.55294	5.29005e-06	0.000960633	NW_023666039.1	Un	52896013	52964541	+	y	3.01744
103226692	KMT2E	0	lysine methyltransferase 2E (inactive)	inactive histone-lysine N-methyltransferase 2E	1434.92	1.28976	0.283359	4.55167	5.3223e-06	0.000960633	NW_023666042.1	Un	29947884	30048854	-	y	3.01744
103243985	COL21A1	0	collagen type XXI alpha 1 chain	collagen alpha-1(XXI) chain	77.2146	1.68693	0.370796	4.54949	5.37771e-06	0.000960633	NW_023666058.1	Un	21390318	21657318	+	y	3.01744
103233450	MVD	0	mevalonate diphosphate decarboxylase	diphosphomevalonate decarboxylase	1244.37	-1.93107	0.427644	-4.5156	6.31374e-06	0.00111502	NW_023666047.1	Un	1646022	1653431	+	y	2.95272
119627212	LOC119627212	0	uncharacterized LOC119627212	0	2796.86	1.83196	0.406003	4.51218	6.41641e-06	0.00112042	NW_023666045.1	Un	40905168	40924409	+	y	2.95062
[truncated: 29,513 more rows]

## Sheet: Nx16vsNV16
Entrez GeneID	Gene Symbol	Aliases	description	other_designations	Base mean	log2(FC)	StdErr	Wald-Stats	P-value	P-adj	Scaffold	Chromosome	Start	End	Strand	DE?(y/n)	negLOG10(P-adj)
[truncated: 29,602 more rows]

[truncated: 1 more sheets: Nx48vsNV48]
