# Supplementary material for: Niclosamide as a chemical probe for analyzing SARS-CoV-2 modulation of host cell lipid metabolism
Source: Front Microbiol. 2023 Oct 11;14:1251065. doi: 10.3389/fmicb.2023.1251065 (PMC10603251; doi:10.3389/fmicb.2023.1251065)
Supplement: Supplementary file 1 [file Data_Sheet_1.zip › Table_S7_Effect_of_Time_DE Frontiers.xlsx]

## Sheet: LEGEND
Table S7. Differentially expressed (DE) genes identified by RNAseq in sample comparisons highlighting the effect of time
Column Title	Description
Entrez GeneID	NCBI unique gene identifier
Gene Symbol	Common abbreviated gene symbol
Aliases	Alternate commonly used abbreviated gene symbols
description	Gene name/Gene description
other_designations	Alternate gene name/gene description
Base mean	Mean of normalized counts
log2(FC)	Log(base 2) fold change
StdErr	Standard error
Wald-Stats	Wald statistic
P-value	P-value
P-adj	Adjusted p-value (bonferroni correction)
Scaffold	Scaffold where gene is located
Chromosome	Chromosome where gene is located
Start	Start of gene (bp position)
End	End of gene (bp position)
Strand	Strand gene is on
DE?(y/n)	If gene is significanlty differentially expressed (adjusted p-value ≤0.05, |log2(FC)|≥1) or not (y = yes, n=no)
Sample	Description
xx0	Untreated samples at 0 hours
xx16	Vehicle treated samples at 16 hours
xx48	Vehicle treated samples at 48 hours
Nx16	Niclosamide treated no virus samples at 16 hours
Nx48	Niclosamide treated no virus samples at 48 hours
xV16	Vehicle treated virus samples at 16 hours
xV48	Vehicle treated virus samples at 48 hours

## Sheet: xx0vsxx16
Entrez GeneID	Gene Symbol	Aliases	description	other_designations	Base mean	log2(FC)	StdErr	Wald-Stats	P-value	P-adj	Scaffold	Chromosome	Start	End	Strand	DE?(y/n)
103244579	LOC103244579	0	uncharacterized LOC103244579	uncharacterized protein LOC103244579	940.785	0.683944	0.126655	5.40005	6.66e-08	0.00151529	NW_023666034.1	Un	39335256	39564328	-	n
103243028	UNC13D	0	unc-13 homolog D	protein unc-13 homolog D	419.044	0.671974	0.157082	4.27784	1.89e-05	0.214603	NW_023666077.1	Un	16591806	16612493	+	n
103217851	TNS1	0	tensin 1	tensin-1	1508.4	0.613959	0.153112	4.00988	6.08e-05	0.356945	NW_023666040.1	Un	95520791	95727467	+	n
103229609	SERPINA1	0	serpin family A member 1	alpha-1-antitrypsin	551.058	0.56884	0.142134	4.00213	6.28e-05	0.356945	NW_023666053.1	Un	59387763	59400148	-	n
119619965	LOC119619965	0	uncharacterized LOC119619965	0	162.441	0.610184	0.15509	3.93438	8.34e-05	0.379425	NW_023666056.1	Un	17730570	17736175	+	n
103229070	LOC103229070	0	uncharacterized LOC103229070	0	193.62	0.600379	0.156487	3.83662	0.00012474	0.472846	NW_023666053.1	24	22940358	22988802	+	n
103238555	LRP1	0	LDL receptor related protein 1	prolow-density lipoprotein receptor-related protein 1	7071.69	0.48626	0.129562	3.75311	0.000174653	0.54695	NW_023666037.1	Un	192847265	192933317	-	n
103229249	SUSD6	0	sushi domain containing 6	sushi domain-containing protein 6	521.739	0.481387	0.129099	3.72881	0.000192385	0.54695	NW_023666053.1	Un	35079058	35182750	+	n
103241497	TM4SF4	0	transmembrane 4 L six family member 4	transmembrane 4 L6 family member 4	115.245	0.577918	0.162152	3.56405	0.000365181	0.922853	NW_023666041.1	Un	14039060	14069124	-	n
119627848	LOC119627848	0	uncharacterized LOC119627848	0	33.6653	-0.212446	0.164695	-1.28994	0.197072	0.999858	NW_023666033.1	Un	6	2040	+	n
103224085	LOC103224085	NBPF20	NBPF member 20	neuroblastoma breakpoint family member 20	22.3035	-0.166424	0.156791	-1.06144	0.288492	0.999858	NW_023666033.1	Un	4779	6022	+	n
119620227	LOC119620227	0	uncharacterized LOC119620227	0	3.41841	-0.0520333	0.0922192	-0.564235	0.572594	0.999858	NW_023666033.1	Un	64010	66462	+	n
119618265	LOC119618265	0	coiled-coil domain-containing protein 88B-like	LOW QUALITY PROTEIN: coiled-coil domain-containing protein 88B-like	11.0529	0.108406	0.122878	0.882225	0.377655	0.999858	NW_023666033.1	Un	71741	110147	-	n
119621367	LOC119621367	0	rootletin-like	putative ciliary rootlet coiled-coil protein 2|rootletin-like|uncharacterized protein LOC119621367	30.2963	-0.0364684	0.155432	-0.234627	0.814499	0.999858	NW_023666033.1	Un	135220	149285	-	n
119623896	LOC119623896	0	uncharacterized LOC119623896	0	4.52775	-0.0623359	0.0838823	-0.743135	0.4574	0.999858	NW_023666033.1	Un	156560	157618	-	n
119626510	LOC119626510	0	U1 spliceosomal RNA	0	1.49427	0.0386961	0.0634571	0.609798	0.541995	0.999858	NW_023666033.1	Un	165294	165453	-	n
119626444	LOC119626444	0	U1 spliceosomal RNA	0	0.161521	0.00673063	0.0267847	0.251286	0.801593	0.999858	NW_023666033.1	Un	172444	172606	-	n
103225515	LOC103225515	0	uncharacterized LOC103225515	LOW QUALITY PROTEIN: uncharacterized protein LOC103225515	0.17067	-0.00589581	0.0267847	-0.220118	0.825779	0.999858	NW_023666033.1	Un	177964	188936	-	n
119626482	LOC119626482	0	U1 spliceosomal RNA	0	0.317506	-0.0130569	0.0276928	-0.471491	0.63729	0.999858	NW_023666033.1	Un	187988	188148	-	n
119627512	TRNAG-CCC	0	transfer RNA glycine (anticodon CCC)	0	0.344974	-0.012209	0.0267847	-0.455821	0.648519	0.999858	NW_023666033.1	Un	223584	223656	-	n
119626362	LOC119626362	0	U1 spliceosomal RNA	0	51.0044	-0.197753	0.16566	-1.19373	0.232584	0.999858	NW_023666033.1	Un	292777	292941	-	n
#N/A	TRNAN-GUU_3	#N/A	#N/A	#N/A	0.172487	-0.00589581	0.0267847	-0.220118	0.825779	0.999858	NW_023666033.1	#N/A	299544	299618	-	n
#N/A	TRNAG-CCC_1	#N/A	#N/A	#N/A	25.193	0.0201758	0.0708949	0.284588	0.77596	0.999858	NW_023666033.1	#N/A	340113	340184	+	n
119626459	LOC119626459	0	U1 spliceosomal RNA	0	4.59118	-0.0663904	0.0952351	-0.69712	0.485727	0.999858	NW_023666033.1	Un	379260	379423	+	n
119626416	LOC119626416	0	U1 spliceosomal RNA	0	12.4339	-0.14964	0.133407	-1.12168	0.261998	0.999858	NW_023666033.1	Un	390960	391124	+	n
103225511	CROCC	0	ciliary rootlet coiled-coil, rootletin	LOW QUALITY PROTEIN: rootletin	223.358	0.0660975	0.163645	0.403908	0.68628	0.999858	NW_023666033.1	Un	414823	501772	+	n
103225510	MFAP2	0	microfibril associated protein 2	microfibrillar-associated protein 2|microfibrillar associated protein 2	2.03896	0.0465849	0.0709805	0.656306	0.511627	0.999858	NW_023666033.1	Un	503564	510642	-	n
119625289	LOC119625289	0	uncharacterized LOC119625289	0	2.73169	0.0711066	0.0802344	0.886235	0.375491	0.999858	NW_023666033.1	Un	506241	515661	+	n
103225508	ATP13A2	0	ATPase cation transporting 13A2	polyamine-transporting ATPase 13A2|ATPase 13A2	893.016	0.0616544	0.139969	0.440487	0.659584	0.999858	NW_023666033.1	Un	515070	542556	-	n
103225507	SDHB	0	succinate dehydrogenase complex iron sulfur subunit B	succinate dehydrogenase [ubiquinone] iron-sulfur subunit, mitochondrial	796.283	-0.225168	0.127097	-1.77162	0.0764573	0.999858	NW_023666033.1	Un	549591	583182	-	n
103225506	PADI2	0	peptidyl arginine deiminase 2	protein-arginine deiminase type-2	6.52491	0.177564	0.118574	1.49749	0.134265	0.999858	NW_023666033.1	Un	596809	650559	-	n
103225505	PADI1	0	peptidyl arginine deiminase 1	protein-arginine deiminase type-1	66.6839	0.346851	0.16492	2.10315	0.0354529	0.999858	NW_023666033.1	Un	731522	778340	+	n
103225504	PADI3	0	peptidyl arginine deiminase 3	protein-arginine deiminase type-3	2.96501	-0.0993248	0.0793653	-1.25149	0.210756	0.999858	NW_023666033.1	Un	781079	817000	+	n
103225502	PADI4	0	peptidyl arginine deiminase 4	protein-arginine deiminase type-4	0.175946	0.00673063	0.0267847	0.251286	0.801593	0.999858	NW_023666033.1	Un	849827	904511	+	n
103225499	RCC2	0	regulator of chromosome condensation 2	protein RCC2	3730.85	0.0876313	0.160448	0.546166	0.584952	0.999858	NW_023666033.1	Un	947461	980024	-	n
119627179	LOC119627179	0	ras-related protein Rab-5C-like	ras-related protein Rab-5C-like	65.0575	-0.0434607	0.164708	-0.263865	0.791884	0.999858	NW_023666033.1	Un	1038869	1040516	-	n
103225495	ARHGEF10L	0	Rho guanine nucleotide exchange factor 10 like	rho guanine nucleotide exchange factor 10-like protein	699.428	0.215903	0.142525	1.51484	0.129812	0.999858	NW_023666033.1	Un	1066875	1276869	+	n
103225494	ACTL8	0	actin like 8	actin-like protein 8	16.219	0.107934	0.115678	0.933056	0.350791	0.999858	NW_023666033.1	Un	1334287	1407923	+	n
103225492	KLHDC7A	0	kelch domain containing 7A	kelch domain-containing protein 7A	453.264	0.0862879	0.150629	0.572853	0.566744	0.999858	NW_023666033.1	Un	2072245	2077643	+	n
103225489	PAX7	0	paired box 7	paired box protein Pax-7	0.344974	-0.012209	0.0267847	-0.455821	0.648519	0.999858	NW_023666033.1	Un	2225691	2345698	+	n
103225487	ALDH4A1	0	aldehyde dehydrogenase 4 family member A1	delta-1-pyrroline-5-carboxylate dehydrogenase, mitochondrial	654.169	0.0820971	0.149168	0.550368	0.582067	0.999858	NW_023666033.1	Un	2463683	2495495	-	n
103225486	IFFO2	0	intermediate filament family orphan 2	intermediate filament family orphan 2	726.988	0.00159777	0.141488	0.0112926	0.99099	0.999858	NW_023666033.1	Un	2499892	2547341	-	n
103225484	UBR4	0	ubiquitin protein ligase E3 component n-recognin 4	E3 ubiquitin-protein ligase UBR4	8813.28	0.131143	0.149407	0.877752	0.380078	0.999858	NW_023666033.1	Un	2673758	2811993	-	n
103225971	EMC1	0	ER membrane protein complex subunit 1	ER membrane protein complex subunit 1	982.06	0.0960846	0.134308	0.715404	0.474359	0.999858	NW_023666033.1	Un	2820310	2849784	-	n
103225483	MRTO4	0	MRT4 homolog, ribosome maturation factor	mRNA turnover protein 4 homolog	530.491	0.201346	0.165819	1.21425	0.224651	0.999858	NW_023666033.1	Un	2849825	2857329	+	n
103225481	LOC103225481	0	aflatoxin B1 aldehyde reductase member 4	LOW QUALITY PROTEIN: aflatoxin B1 aldehyde reductase member 4	39.6776	-0.00934226	0.164432	-0.0568153	0.954692	0.999858	NW_023666033.1	Un	2858283	2865581	-	n
103225480	LOC103225480	AKR7A2	aflatoxin B1 aldehyde reductase member 2	aflatoxin B1 aldehyde reductase member 2|aldo-keto reductase family 7 member A2	1076.46	-0.019435	0.141319	-0.137525	0.890616	0.999858	NW_023666033.1	Un	2916851	2925038	-	n
119626546	LOC119626546	0	U6 spliceosomal RNA	0	0.99244	0.0249925	0.0508355	0.491634	0.622978	0.999858	NW_023666033.1	Un	2917962	2918069	-	n
103225479	SLC66A1	PQLC2	solute carrier family 66 member 1	lysosomal amino acid transporter 1 homolog|PQ loop repeat containing 2	312.815	0.0766675	0.161478	0.474787	0.634939	0.999858	NW_023666033.1	Un	2925127	2941705	+	n
103225478	CAPZB	0	capping actin protein of muscle Z-line subunit beta	F-actin-capping protein subunit beta|capping actin protein of muscle Z-line beta subunit	1888.25	0.123186	0.149151	0.825912	0.408854	0.999858	NW_023666033.1	Un	2951086	3096887	-	n
119625860	LOC119625860	0	putative uncharacterized protein encoded by LINC00596	LOW QUALITY PROTEIN: putative uncharacterized protein encoded by LINC00596	8.06222	0.0235056	0.122539	0.19182	0.847883	0.999858	NW_023666033.1	Un	3004677	3006144	-	n
103225475	MICOS10	MINOS1	mitochondrial contact site and cristae organizing system subunit 10	MICOS complex subunit MIC10|mitochondrial inner membrane organizing system 1	814.496	-0.166828	0.154094	-1.08264	0.278967	0.999858	NW_023666033.1	Un	3203771	3235147	+	n
103225474	LOC103225474	0	40S ribosomal protein S14-like	0	19.1622	0.293535	0.148324	1.97901	0.0478152	0.999858	NW_023666033.1	Un	3213726	3215707	+	n
103225472	LOC103225472	0	uncharacterized LOC103225472	0	12.4406	0.00612245	0.143715	0.0426013	0.966019	0.999858	NW_023666033.1	20	3241886	3253475	-	n
103225473	NBL1	0	NBL1, DAN family BMP antagonist	neuroblastoma suppressor of tumorigenicity 1|neuroblastoma 1, DAN family BMP antagonist	2032.94	0.103182	0.160938	0.641133	0.521436	0.999858	NW_023666033.1	Un	3253482	3267595	+	n
103225471	HTR6	0	5-hydroxytryptamine receptor 6	5-hydroxytryptamine receptor 6	21.3909	-0.112869	0.1549	-0.728657	0.466211	0.999858	NW_023666033.1	Un	3273571	3288466	+	n
103225469	TMCO4	0	transmembrane and coiled-coil domains 4	transmembrane and coiled-coil domain-containing protein 4	149.849	0.3469	0.156699	2.21379	0.0268429	0.999858	NW_023666033.1	Un	3289706	3408542	-	n
103225468	RNF186	0	ring finger protein 186	E3 ubiquitin-protein ligase RNF186	10.2285	0.0586067	0.12559	0.46665	0.640751	0.999858	NW_023666033.1	Un	3448090	3449581	-	n
103225467	OTUD3	0	OTU deubiquitinase 3	OTU domain-containing protein 3	460.36	0.0583259	0.151575	0.384799	0.700386	0.999858	NW_023666033.1	Un	3507291	3537289	+	n
103225462	PLA2G2F	0	phospholipase A2 group IIF	group IIF secretory phospholipase A2	0.343157	-0.01369	0.0283514	-0.482869	0.629189	0.999858	NW_023666033.1	Un	3770957	3782219	+	n
103225460	PLA2G2C	0	phospholipase A2 group IIC	putative inactive group IIC secretory phospholipase A2	0.17067	-0.00589581	0.0267847	-0.220118	0.825779	0.999858	NW_023666033.1	20	3795008	3887678	-	n
103225967	VWA5B1	0	von Willebrand factor A domain containing 5B1	von Willebrand factor A domain-containing protein 5B1	1.18773	0.0349869	0.0546433	0.640279	0.521991	0.999858	NW_023666033.1	Un	3955469	4023971	+	n
103225456	CAMK2N1	0	calcium/calmodulin dependent protein kinase II inhibitor 1	calcium/calmodulin-dependent protein kinase II inhibitor 1	447.329	0.160195	0.132659	1.20757	0.227211	0.999858	NW_023666033.1	Un	4148833	4152590	-	n
103225453	MUL1	0	mitochondrial E3 ubiquitin protein ligase 1	mitochondrial ubiquitin ligase activator of NFKB 1	302.01	0.0497358	0.145786	0.341157	0.732986	0.999858	NW_023666033.1	Un	4165473	4175061	-	n
103225455	FAM43B	0	family with sequence similarity 43 member B	protein FAM43B	12.781	-0.032675	0.131076	-0.249282	0.803142	0.999858	NW_023666033.1	Un	4225429	4229786	+	n
103225451	CDA	0	cytidine deaminase	cytidine deaminase	0.522562	0.00940254	0.0323383	0.290755	0.771239	0.999858	NW_023666033.1	Un	4270607	4299725	+	n
103225450	PINK1	0	PTEN induced kinase 1	serine/threonine-protein kinase PINK1, mitochondrial|PTEN induced putative kinase 1	576.02	-0.129974	0.147512	-0.881108	0.378259	0.999858	NW_023666033.1	Un	4316685	4333643	+	n
103225449	DDOST	0	dolichyl-diphosphooligosaccharide--protein glycosyltransferase non-catalytic subunit	dolichyl-diphosphooligosaccharide--protein glycosyltransferase 48 kDa subunit	3246.44	-0.0113174	0.129889	-0.0871316	0.930567	0.999858	NW_023666033.1	Un	4334087	4343482	-	n
103225448	KIF17	0	kinesin family member 17	kinesin-like protein KIF17	3.7768	0.0172659	0.0928822	0.185891	0.852531	0.999858	NW_023666033.1	Un	4346263	4395462	-	n
103225447	SH2D5	0	SH2 domain containing 5	SH2 domain-containing protein 5	91.6672	0.276888	0.164162	1.68668	0.0916653	0.999858	NW_023666033.1	Un	4396603	4408953	-	n
103225446	HP1BP3	0	heterochromatin protein 1 binding protein 3	heterochromatin protein 1-binding protein 3	1680.97	0.0138077	0.126061	0.109532	0.912781	0.999858	NW_023666033.1	2	4419796	4466087	-	n
103225443	EIF4G3	0	eukaryotic translation initiation factor 4 gamma 3	eukaryotic translation initiation factor 4 gamma 3	2109.47	0.0228544	0.132611	0.172342	0.863169	0.999858	NW_023666033.1	20	4485114	4858912	-	n
103225440	ECE1	0	endothelin converting enzyme 1	endothelin-converting enzyme 1	1375.42	0.201829	0.148207	1.3618	0.17326	0.999858	NW_023666033.1	Un	4933845	5063084	-	n
103225441	LOC103225441	0	uncharacterized LOC103225441	0	20.0556	0.000530352	0.141431	0.00374989	0.997008	0.999858	NW_023666033.1	Un	5063106	5065556	+	n
103225436	ALPL	0	alkaline phosphatase, biomineralization associated	alkaline phosphatase, tissue-nonspecific isozyme|alkaline phosphatase, liver/bone/kidney	83.1538	0.141342	0.165648	0.853269	0.39351	0.999858	NW_023666033.1	20	5163161	5231388	+	n
103225433	LOC103225433	RAP1GAP	RAP1 GTPase activating protein	rap1 GTPase-activating protein 1	102.521	0.0200632	0.161021	0.1246	0.90084	0.999858	NW_023666033.1	Un	5248534	5322289	-	n
103225432	USP48	0	ubiquitin specific peptidase 48	ubiquitin carboxyl-terminal hydrolase 48	1243.08	-0.0163606	0.124351	-0.131569	0.895326	0.999858	NW_023666033.1	Un	5331712	5436227	-	n
103225430	LDLRAD2	0	low density lipoprotein receptor class A domain containing 2	low-density lipoprotein receptor class A domain-containing protein 2	0.161521	0.00673063	0.0267847	0.251286	0.801593	0.999858	NW_023666033.1	Un	5476064	5487057	+	n
103225428	HSPG2	0	heparan sulfate proteoglycan 2	basement membrane-specific heparan sulfate proteoglycan core protein	13964.1	0.364143	0.14225	2.55987	0.010471	0.999858	NW_023666033.1	Un	5486538	5602022	-	n
103225426	CELA3B	0	chymotrypsin like elastase 3B	chymotrypsin-like elastase family member 3B	1.17572	0.0128091	0.0527776	0.2427	0.808238	0.999858	NW_023666033.1	Un	5641530	5649416	+	n
103225425	LOC103225425	0	uncharacterized LOC103225425	0	19.6558	0.00662626	0.145631	0.0455003	0.963709	0.999858	NW_023666033.1	Un	5666725	5672357	+	n
103225423	CDC42	0	cell division cycle 42	cell division control protein 42 homolog	1218.45	-0.00227493	0.141568	-0.0160695	0.987179	0.999858	NW_023666033.1	Un	5689906	5730175	+	n
103225420	WNT4	0	Wnt family member 4	protein Wnt-4	38.8989	0.167578	0.158289	1.05869	0.289743	0.999858	NW_023666033.1	Un	5754332	5781060	-	n
103225418	LOC103225418	0	uncharacterized LOC103225418	0	0.145019	-0.00589581	0.0267847	-0.220118	0.825779	0.999858	NW_023666033.1	Un	5793364	5796153	+	n
103225416	LOC103225416	0	BRCA2 and CDKN1A-interacting protein-like	LOW QUALITY PROTEIN: BRCA2 and CDKN1A-interacting protein-like	0.517462	-0.0205259	0.0280224	-0.732482	0.463875	0.999858	NW_023666033.1	Un	5945796	5946955	-	n
119625339	LOC119625339	0	uncharacterized LOC119625339	0	11.2477	0.0350815	0.123473	0.284124	0.776315	0.999858	NW_023666033.1	Un	6049755	6064090	-	n
103225415	LOC103225415	0	uncharacterized LOC103225415	0	29.0184	0.0962875	0.136845	0.703625	0.481666	0.999858	NW_023666033.1	Un	6064351	6067115	-	n
103225414	ZBTB40	0	zinc finger and BTB domain containing 40	zinc finger and BTB domain-containing protein 40	737.286	-0.0176748	0.134552	-0.131361	0.89549	0.999858	NW_023666033.1	Un	6099756	6179544	+	n
103225411	EPHA8	0	EPH receptor A8	ephrin type-A receptor 8	2.35209	0.0896063	0.0728488	1.23003	0.218685	0.999858	NW_023666033.1	Un	6215436	6253423	+	n
103225410	C1QA	0	complement C1q A chain	complement C1q subcomponent subunit A	0.175946	0.00673063	0.0267847	0.251286	0.801593	0.999858	NW_023666033.1	Un	6286036	6289144	+	n
103225409	C1QC	0	complement C1q C chain	complement C1q subcomponent subunit C	0.858318	0.0241127	0.0387037	0.623009	0.533279	0.999858	NW_023666033.1	Un	6293136	6297626	+	n
103225408	C1QB	0	complement C1q B chain	complement C1q subcomponent subunit B	1.47138	-0.0272822	0.05799	-0.470465	0.638023	0.999858	NW_023666033.1	Un	6302465	6310665	+	n
119625952	LOC119625952	0	uncharacterized LOC119625952	0	0.172487	-0.00589581	0.0267847	-0.220118	0.825779	0.999858	NW_023666033.1	Un	6338374	6342562	-	n
103225406	EPHB2	0	EPH receptor B2	ephrin type-B receptor 2	5216.5	0.0945874	0.164549	0.57483	0.565407	0.999858	NW_023666033.1	Un	6358995	6570523	+	n
103225405	TEX46	C20H1orf234	testis expressed 46	testis-expressed protein 46|chromosome 20 C1orf234 homolog	0.172487	-0.00589581	0.0267847	-0.220118	0.825779	0.999858	NW_023666033.1	Un	6651462	6654706	-	n
103225404	KDM1A	0	lysine demethylase 1A	lysine-specific histone demethylase 1A	1246.4	-0.0168999	0.122072	-0.138442	0.889891	0.999858	NW_023666033.1	Un	6659023	6724168	+	n
103225403	LUZP1	0	leucine zipper protein 1	leucine zipper protein 1	2191.58	0.0869292	0.153613	0.565897	0.571464	0.999858	NW_023666033.1	Un	6725671	6820846	-	n
103225402	HTR1D	0	5-hydroxytryptamine receptor 1D	5-hydroxytryptamine receptor 1D	434.841	0.145532	0.162685	0.894563	0.371021	0.999858	NW_023666033.1	Un	6834517	6862695	-	n
103225400	LOC103225400	0	uncharacterized LOC103225400	0	46.3373	0.0635301	0.165845	0.383068	0.701669	0.999858	NW_023666033.1	Un	6934158	6940008	-	n
103225964	HNRNPR	0	heterogeneous nuclear ribonucleoprotein R	heterogeneous nuclear ribonucleoprotein R	3843.9	-0.169631	0.153621	-1.10422	0.269499	0.999858	NW_023666033.1	Un	6963188	6997405	-	n
119626554	LOC119626554	0	U6 spliceosomal RNA	0	7.34175	0.166608	0.108797	1.53136	0.125679	0.999858	NW_023666033.1	Un	6980785	6980890	-	n
103225398	ZNF436	0	zinc finger protein 436	zinc finger protein 436	284.305	0.00772735	0.159474	0.0484553	0.961353	0.999858	NW_023666033.1	Un	7012537	7023058	-	n
103225397	TCEA3	0	transcription elongation factor A3	transcription elongation factor A protein 3	5.44658	0.0957843	0.105846	0.904938	0.365498	0.999858	NW_023666033.1	Un	7033548	7077559	-	n
103225396	ASAP3	0	ArfGAP with SH3 domain, ankyrin repeat and PH domain 3	arf-GAP with SH3 domain, ANK repeat and PH domain-containing protein 3	299.627	-0.0165053	0.164953	-0.10006	0.920296	0.999858	NW_023666033.1	Un	7081096	7137087	-	n
103225395	E2F2	0	E2F transcription factor 2	transcription factor E2F2	235.991	-0.0182573	0.161285	-0.113199	0.909873	0.999858	NW_023666033.1	Un	7158766	7183756	-	n
103225394	ID3	0	inhibitor of DNA binding 3, HLH protein	DNA-binding protein inhibitor ID-3	313.79	0.216408	0.162793	1.32934	0.183736	0.999858	NW_023666033.1	Un	7205390	7212042	-	n
103225393	RPL11	0	ribosomal protein L11	60S ribosomal protein L11	4011.16	-0.104808	0.134875	-0.77708	0.437112	0.999858	NW_023666033.1	Un	7345060	7349949	+	n
103225390	ELOA	TCEB3	elongin A	elongin-A|transcription elongation factor B subunit 3	1449.05	-0.00767632	0.14335	-0.0535495	0.957294	0.999858	NW_023666033.1	Un	7393194	7412071	+	n
103225391	LOC103225391	0	uncharacterized LOC103225391	0	4.24388	-0.0378305	0.100685	-0.37573	0.707118	0.999858	NW_023666033.1	Un	7413817	7428599	-	n
103225392	PITHD1	0	PITH domain containing 1	PITH domain-containing protein 1	254.936	-0.00571028	0.1497	-0.0381448	0.969572	0.999858	NW_023666033.1	Un	7428644	7438407	+	n
103225389	LYPLA2	0	lysophospholipase 2	acyl-protein thioesterase 2|lysophospholipase II	478.235	0.0288595	0.143398	0.201254	0.8405	0.999858	NW_023666033.1	Un	7440636	7445075	+	n
103225388	GALE	0	UDP-galactose-4-epimerase	UDP-glucose 4-epimerase	1214.4	0.112765	0.159489	0.707037	0.479543	0.999858	NW_023666033.1	Un	7445135	7450240	-	n
103225387	HMGCL	0	3-hydroxy-3-methylglutaryl-CoA lyase	hydroxymethylglutaryl-CoA lyase, mitochondrial|3-hydroxymethyl-3-methylglutaryl-CoA lyase	680.16	-0.0452097	0.13905	-0.325133	0.745081	0.999858	NW_023666033.1	Un	7451330	7475377	-	n
103225386	CNR2	0	cannabinoid receptor 2	cannabinoid receptor 2	0.347404	0.0148019	0.02852	0.519001	0.60376	0.999858	NW_023666033.1	Un	7526674	7569788	-	n
103225385	LOC103225385	0	BTB/POZ domain-containing protein 6-like	LOW QUALITY PROTEIN: BTB/POZ domain-containing protein 6-like	0.504436	0.0273839	0.0322915	0.848021	0.396426	0.999858	NW_023666033.1	Un	7556417	7558892	-	n
103225383	PNRC2	0	proline rich nuclear receptor coactivator 2	proline-rich nuclear receptor coactivator 2	610.081	-0.176869	0.147579	-1.19847	0.230734	0.999858	NW_023666033.1	Un	7620229	7623867	+	n
103225382	SRSF10	0	serine and arginine rich splicing factor 10	serine/arginine-rich splicing factor 10	1490.83	-0.0439518	0.147318	-0.298346	0.765439	0.999858	NW_023666033.1	Un	7625178	7641742	-	n
119626611	LOC119626611	0	uncharacterized LOC119626611	0	8.9424	0.0782126	0.11586	0.675062	0.499636	0.999858	NW_023666033.1	Un	7660757	7668824	-	n
103225380	MYOM3	0	myomesin 3	myomesin-3	13.7572	0.185776	0.130829	1.41999	0.155611	0.999858	NW_023666033.1	Un	7724520	7781060	-	n
103225379	LOC103225379	0	uncharacterized LOC103225379	0	1.1403	-0.00987166	0.0571891	-0.172614	0.862955	0.999858	NW_023666033.1	Un	7732983	7759402	+	n
103225378	IL22RA1	0	interleukin 22 receptor subunit alpha 1	interleukin-22 receptor subunit alpha-1	29.8343	0.190065	0.157809	1.2044	0.228435	0.999858	NW_023666033.1	Un	7792340	7813718	-	n
103225377	IFNLR1	0	interferon lambda receptor 1	interferon lambda receptor 1	110.443	0.107668	0.159298	0.675894	0.499108	0.999858	NW_023666033.1	Un	7824358	7857019	-	n
103225371	LOC103225371	0	uncharacterized LOC103225371	0	73.0988	0.0678535	0.165845	0.409137	0.682439	0.999858	NW_023666033.1	Un	7960052	7988590	-	n
103225373	GRHL3	0	grainyhead like transcription factor 3	grainyhead-like protein 3 homolog	0.957024	0.00205104	0.0499079	0.0410965	0.967219	0.999858	NW_023666033.1	Un	7984663	8020461	+	n
103225374	STPG1	0	sperm tail PG-rich repeat containing 1	O(6)-methylguanine-induced apoptosis 2	22.7245	0.049797	0.142587	0.349239	0.72691	0.999858	NW_023666033.1	Un	8021826	8077925	-	n
103225376	NIPAL3	0	NIPA like domain containing 3	NIPA-like protein 3	841.241	-0.0192727	0.158767	-0.12139	0.903382	0.999858	NW_023666033.1	Un	8077641	8134190	+	n
119626847	LOC119626847	0	uncharacterized LOC119626847	0	37.9891	0.0168315	0.164756	0.10216	0.91863	0.999858	NW_023666033.1	Un	8159357	8163124	-	n
103225370	RCAN3	0	RCAN family member 3	calcipressin-3	280.031	0.0228224	0.139345	0.163783	0.869902	0.999858	NW_023666033.1	Un	8163189	8200255	+	n
103225369	LOC103225369	NCMAP	non-compact myelin associated protein	noncompact myelin-associated protein	9.55579	0.00949889	0.129421	0.0733954	0.941491	0.999858	NW_023666033.1	Un	8220150	8271279	+	n
103225367	SRRM1	0	serine and arginine repetitive matrix 1	serine/arginine repetitive matrix protein 1	1810.79	0.166516	0.157397	1.05794	0.290083	0.999858	NW_023666033.1	Un	8307223	8337352	+	n
103225366	CLIC4	0	chloride intracellular channel 4	chloride intracellular channel protein 4	11496.4	-0.15781	0.134969	-1.16923	0.24231	0.999858	NW_023666033.1	Un	8406442	8502483	+	n
103225364	RUNX3	0	RUNX family transcription factor 3	runt-related transcription factor 3|runt related transcription factor 3	4.2107	-0.0885179	0.0853946	-1.03657	0.299934	0.999858	NW_023666033.1	Un	8555234	8619802	-	n
103225362	SYF2	0	SYF2 pre-mRNA splicing factor	pre-mRNA-splicing factor SYF2	502.214	-0.172322	0.131579	-1.30964	0.190316	0.999858	NW_023666033.1	Un	8880618	8891724	-	n
103225354	RSRP1	0	arginine and serine rich protein 1	arginine/serine-rich protein 1	809.436	-0.119619	0.1558	-0.767772	0.442623	0.999858	NW_023666033.1	Un	8902343	8907946	-	n
103225357	TMEM50A	0	transmembrane protein 50A	transmembrane protein 50A	695.01	-0.178938	0.140593	-1.27273	0.203114	0.999858	NW_023666033.1	Un	8931334	8956015	+	n
103225358	LOC103225358	0	RH-like protein	RH-like protein	42.1849	0.0220398	0.162388	0.135723	0.89204	0.999858	NW_023666033.1	Un	8954303	9021122	-	n
119627329	LOC119627329	0	uncharacterized LOC119627329	0	0.175946	0.00673063	0.0267847	0.251286	0.801593	0.999858	NW_023666033.1	Un	8978482	8981479	+	n
103225360	MACO1	TMEM57	macoilin 1	macoilin|transmembrane protein 57	376.492	0.0184665	0.137226	0.13457	0.892952	0.999858	NW_023666033.1	Un	9021795	9091102	+	n
103225353	LDLRAP1	0	low density lipoprotein receptor adaptor protein 1	low density lipoprotein receptor adapter protein 1	527.112	0.0356559	0.147977	0.240956	0.809589	0.999858	NW_023666033.1	Un	9131294	9155884	+	n
103225352	MAN1C1	0	mannosidase alpha class 1C member 1	LOW QUALITY PROTEIN: mannosyl-oligosaccharide 1,2-alpha-mannosidase IC	23.4668	0.1369	0.142856	0.958308	0.337907	0.999858	NW_023666033.1	Un	9247178	9425964	+	n
103225351	SELENON	SEPN1	selenoprotein N	selenoprotein N|selenoprotein N, 1	1230.87	0.139757	0.141581	0.987113	0.323587	0.999858	NW_023666033.1	Un	9444167	9464510	+	n
103225350	MTFR1L	0	mitochondrial fission regulator 1 like	mitochondrial fission regulator 1-like	342.833	-0.0460606	0.142229	-0.323849	0.746053	0.999858	NW_023666033.1	Un	9466232	9479626	+	n
103225349	LOC103225349	AUNIP	aurora kinase A and ninein interacting protein	aurora kinase A and ninein-interacting protein	59.4598	0.0564571	0.16563	0.340862	0.733207	0.999858	NW_023666033.1	Un	9480685	9504516	-	n
103225348	PAQR7	0	progestin and adipoQ receptor family member 7	membrane progestin receptor alpha	6.62632	-0.0172683	0.107618	-0.160458	0.87252	0.999858	NW_023666033.1	20	9506225	9520149	-	n
103225343	STMN1	0	stathmin 1	stathmin	1234.09	-0.147756	0.128589	-1.14906	0.250531	0.999858	NW_023666033.1	Un	9543679	9549933	-	n
103225342	PAFAH2	0	platelet activating factor acetylhydrolase 2	platelet-activating factor acetylhydrolase 2, cytoplasmic	334.843	0.044152	0.138724	0.318271	0.750279	0.999858	NW_023666033.1	Un	9583027	9646222	-	n
103225340	LOC103225340	0	transmembrane protein 258-like	0	1.34864	-0.000332047	0.0498894	-0.00665565	0.99469	0.999858	NW_023666033.1	Un	9591736	9592132	+	n
103225341	LOC103225341	0	eukaryotic translation initiation factor 2 subunit 3-like	0	22.2566	-0.0265828	0.152921	-0.173833	0.861997	0.999858	NW_023666033.1	Un	9639408	9641883	-	n
103225338	EXTL1	0	exostosin like glycosyltransferase 1	exostosin-like 1	2.52549	-0.0101116	0.0765342	-0.132119	0.89489	0.999858	NW_023666033.1	Un	9669585	9684584	+	n
103225337	SLC30A2	0	solute carrier family 30 member 2	zinc transporter 2	0.337467	0.0145446	0.0282728	0.514436	0.606947	0.999858	NW_023666033.1	Un	9686149	9695043	-	n
103225319	TRIM63	0	tripartite motif containing 63	E3 ubiquitin-protein ligase TRIM63	85.8871	0.0651689	0.164735	0.395597	0.692402	0.999858	NW_023666033.1	Un	9699249	9763031	-	n
103225320	LOC103225320	0	protein SET-like	protein SET-like	3.42636	-0.0290677	0.0946617	-0.307069	0.758791	0.999858	NW_023666033.1	Un	9752532	9753901	+	n
103225321	PDIK1L	0	PDLIM1 interacting kinase 1 like	serine/threonine-protein kinase PDIK1L	76.2524	-0.168852	0.164162	-1.02857	0.30368	0.999858	NW_023666033.1	Un	9761728	9772969	+	n
103225322	FAM110D	0	family with sequence similarity 110 member D	protein FAM110D	0.172487	-0.00589581	0.0267847	-0.220118	0.825779	0.999858	NW_023666033.1	Un	9810035	9813674	+	n
103225958	CUNH1orf232	0	chromosome unknown C1orf232 homolog	uncharacterized protein C1orf232 homolog	0.343945	0.000472926	0.0284977	0.0165952	0.98676	0.999858	NW_023666033.1	Un	9814945	9819755	-	n
103225323	ZNF593	0	zinc finger protein 593	zinc finger protein 593	276.123	0.140698	0.164893	0.853271	0.393509	0.999858	NW_023666033.1	Un	9820946	9822289	+	n
103225324	CNKSR1	0	connector enhancer of kinase suppressor of Ras 1	connector enhancer of kinase suppressor of ras 1	7.58724	-0.0289201	0.123031	-0.235064	0.814159	0.999858	NW_023666033.1	Un	9828677	9841637	+	n
103225325	CATSPER4	0	cation channel sperm associated 4	cation channel sperm-associated protein 4	1.54792	0.0377364	0.0636416	0.592952	0.553213	0.999858	NW_023666033.1	Un	9841766	9855452	+	n
103225329	CEP85	0	centrosomal protein 85	centrosomal protein of 85 kDa	828.635	-0.108864	0.129051	-0.843569	0.39891	0.999858	NW_023666033.1	Un	9874567	9925988	+	n
103225330	SH3BGRL3	0	SH3 domain binding glutamate rich protein like 3	SH3 domain-binding glutamic acid-rich-like protein 3	313.259	0.0177812	0.153867	0.115562	0.908	0.999858	NW_023666033.1	Un	9926348	9928676	+	n
103225331	UBXN11	0	UBX domain protein 11	UBX domain-containing protein 11	133.538	0.258869	0.159728	1.62069	0.105084	0.999858	NW_023666033.1	Un	9929437	9954930	-	n
103225332	CD52	0	CD52 molecule	CAMPATH-1 antigen	1.45549	0.0228374	0.0501966	0.454959	0.649139	0.999858	NW_023666033.1	Un	9965533	9968616	+	n
103225957	LIN28A	0	lin-28 homolog A	protein lin-28 homolog A	0.161521	0.00673063	0.0267847	0.251286	0.801593	0.999858	NW_023666033.1	Un	10042312	10084107	+	n
103225956	DHDDS	0	dehydrodolichyl diphosphate synthase subunit	dehydrodolichyl diphosphate synthase complex subunit DHDDS	2502.87	0.00841282	0.14725	0.057133	0.954439	0.999858	NW_023666033.1	Un	10086955	10135320	+	n
103225318	RPS6KA1	0	ribosomal protein S6 kinase A1	ribosomal protein S6 kinase alpha-1	1130.24	0.0229874	0.13442	0.171012	0.864214	0.999858	NW_023666033.1	Un	10197448	10243985	+	n
119625938	LOC119625938	0	translation initiation factor IF-2-like	translation initiation factor IF-2-like	27.7633	0.100587	0.160431	0.626981	0.530672	0.999858	NW_023666033.1	Un	10360827	10365064	-	n
103225315	ARID1A	0	AT-rich interaction domain 1A	LOW QUALITY PROTEIN: AT-rich interactive domain-containing protein 1A	2651.57	0.148126	0.141209	1.04898	0.294188	0.999858	NW_023666033.1	Un	10365062	10448898	+	n
103225312	PIGV	0	phosphatidylinositol glycan anchor biosynthesis class V	GPI mannosyltransferase 2	124.674	0.245358	0.156059	1.57222	0.1159	0.999858	NW_023666033.1	Un	10452872	10466103	+	n
103225314	ZDHHC18	0	zinc finger DHHC-type palmitoyltransferase 18	palmitoyltransferase ZDHHC18|zinc finger DHHC-type containing 18	327.67	0.181905	0.147356	1.23446	0.217031	0.999858	NW_023666033.1	Un	10488606	10522869	+	n
103225311	SFN	0	stratifin	14-3-3 protein sigma	61.5921	0.063446	0.165759	0.38276	0.701898	0.999858	NW_023666033.1	Un	10524808	10527364	+	n
103225308	GPN2	0	GPN-loop GTPase 2	GPN-loop GTPase 2	459.029	0.00832327	0.159349	0.0522331	0.958343	0.999858	NW_023666033.1	Un	10545656	10556677	-	n
103225955	GPATCH3	0	G-patch domain containing 3	G patch domain-containing protein 3	319.801	-0.123729	0.143179	-0.864159	0.387501	0.999858	NW_023666033.1	20	10556676	10568589	-	n
103225307	NR0B2	0	nuclear receptor subfamily 0 group B member 2	nuclear receptor subfamily 0 group B member 2	0.512009	-0.0203019	0.0279247	-0.727022	0.467213	0.999858	NW_023666033.1	Un	10579505	10582085	-	n
103225304	NUDC	0	nuclear distribution C, dynein complex regulator	nuclear migration protein nudC	3974.47	0.0316203	0.155816	0.202934	0.839187	0.999858	NW_023666033.1	Un	10590370	10615395	+	n
103225302	TRNP1	0	TMF1 regulated nuclear protein 1	TMF-regulated nuclear protein 1	212.886	-0.0324997	0.150612	-0.215784	0.829156	0.999858	NW_023666033.1	Un	10664941	10672079	+	n
103225301	TENT5B	FAM46B	terminal nucleotidyltransferase 5B	terminal nucleotidyltransferase 5B|family with sequence similarity 46 member B	77.83	0.0170867	0.162354	0.105244	0.916183	0.999858	NW_023666033.1	Un	10676449	10684416	-	n
103225299	SLC9A1	0	solute carrier family 9 member A1	sodium/hydrogen exchanger 1	430.524	0.0596818	0.145258	0.410867	0.68117	0.999858	NW_023666033.1	Un	10772193	10834851	-	n
103225295	WDTC1	0	WD and tetratricopeptide repeats 1	WD and tetratricopeptide repeats protein 1	765.813	-0.123841	0.155349	-0.797184	0.425344	0.999858	NW_023666033.1	Un	10899880	10979255	+	n
103225293	TMEM222	0	transmembrane protein 222	transmembrane protein 222	270.358	0.088976	0.163089	0.545566	0.585365	0.999858	NW_023666033.1	Un	10993151	11008080	+	n
103225292	LOC103225292	0	actin, cytoplasmic 1-like	0	24.2045	0.010623	0.158013	0.0672284	0.9464	0.999858	NW_023666033.1	Un	10995962	10998120	+	n
103225294	SYTL1	0	synaptotagmin like 1	synaptotagmin-like protein 1	58.4246	0.29756	0.163104	1.82436	0.0680979	0.999858	NW_023666033.1	Un	11012257	11024044	+	n
119619308	LOC119619308	0	uncharacterized LOC119619308	0	4.06165	0.0166161	0.0942294	0.176337	0.86003	0.999858	NW_023666033.1	Un	11017399	11019813	-	n
103225290	MAP3K6	0	mitogen-activated protein kinase kinase kinase 6	mitogen-activated protein kinase kinase kinase 6	460.542	0.0242092	0.15241	0.158843	0.873793	0.999858	NW_023666033.1	Un	11024966	11036597	-	n
103225287	FCN3	0	ficolin 3	ficolin-3	1.46258	0.0486596	0.0560562	0.86805	0.385367	0.999858	NW_023666033.1	Un	11038177	11049768	-	n
103225288	CD164L2	0	CD164 molecule like 2	CD164 sialomucin-like 2 protein	0.791103	0.0238805	0.0376502	0.634271	0.525904	0.999858	NW_023666033.1	Un	11048790	11053280	-	n
103225286	GPR3	0	G protein-coupled receptor 3	G-protein coupled receptor 3	33.1698	0.0647396	0.163079	0.396982	0.69138	0.999858	NW_023666033.1	Un	11060422	11063756	+	n
103225285	WASF2	0	WASP family member 2	wiskott-Aldrich syndrome protein family member 2|WAS protein family member 2	1761.02	0.199949	0.151706	1.31801	0.1875	0.999858	NW_023666033.1	Un	11071722	11162063	-	n
103225284	AHDC1	0	AT-hook DNA binding motif containing 1	AT-hook DNA-binding motif-containing protein 1	887.706	0.251301	0.138308	1.81697	0.0692219	0.999858	NW_023666033.1	Un	11206685	11277149	-	n
103225282	IFI6	0	interferon alpha inducible protein 6	interferon alpha-inducible protein 6	91.7686	0.196034	0.165795	1.18238	0.237053	0.999858	NW_023666033.1	Un	11339634	11345695	-	n
103225280	FAM76A	0	family with sequence similarity 76 member A	protein FAM76A	169.378	0.112128	0.153003	0.732848	0.463651	0.999858	NW_023666033.1	Un	11395132	11433164	+	n
103225278	STX12	0	syntaxin 12	syntaxin-12	263.747	-0.195131	0.150157	-1.29951	0.193769	0.999858	NW_023666033.1	Un	11443667	11494250	+	n
103225277	PPP1R8	0	protein phosphatase 1 regulatory subunit 8	nuclear inhibitor of protein phosphatase 1	519.694	-0.0247971	0.138828	-0.178617	0.858238	0.999858	NW_023666033.1	Un	11499988	11520681	+	n
119626478	LOC119626478	0	small Cajal body-specific RNA 1	0	23.4965	-0.0966918	0.144366	-0.669767	0.503006	0.999858	NW_023666033.1	Un	11503649	11503815	+	n
103225276	THEMIS2	0	thymocyte selection associated family member 2	protein THEMIS2	0.161521	0.00673063	0.0267847	0.251286	0.801593	0.999858	NW_023666033.1	Un	11544917	11560345	+	n
103225275	RPA2	0	replication protein A2	LOW QUALITY PROTEIN: replication protein A 32 kDa subunit	598.649	-0.134849	0.139648	-0.965633	0.334228	0.999858	NW_023666033.1	Un	11565046	11586556	-	n
103225274	SMPDL3B	0	sphingomyelin phosphodiesterase acid like 3B	LOW QUALITY PROTEIN: acid sphingomyelinase-like phosphodiesterase 3b	2.78607	-0.00658564	0.0853448	-0.0771651	0.938492	0.999858	NW_023666033.1	Un	11600329	11622556	+	n
103225272	XKR8	0	XK related 8	XK-related protein 8	1.34914	-0.05353	0.0509373	-1.0509	0.293305	0.999858	NW_023666033.1	Un	11622675	11631496	+	n
103225273	EYA3	0	EYA transcriptional coactivator and phosphatase 3	eyes absent homolog 3	1382.06	0.132686	0.148797	0.891725	0.37254	0.999858	NW_023666033.1	Un	11633750	11754343	-	n
103225270	PTAFR	0	platelet activating factor receptor	platelet-activating factor receptor	4.86922	-0.0528553	0.100088	-0.528087	0.597439	0.999858	NW_023666033.1	Un	11819317	11850460	-	n
119626407	LOC119626407	0	U7 small nuclear RNA	0	0.172487	-0.00589581	0.0267847	-0.220118	0.825779	0.999858	NW_023666033.1	Un	11827372	11827436	+	n
103225268	DNAJC8	0	DnaJ heat shock protein family (Hsp40) member C8	dnaJ homolog subfamily C member 8	768.016	-0.00918915	0.142004	-0.0647103	0.948405	0.999858	NW_023666033.1	Un	11875696	11905499	-	n
119620086	LOC119620086	0	40S ribosomal protein S27-like	40S ribosomal protein S27-like	0.810188	0.0131202	0.0469979	0.279165	0.780118	0.999858	NW_023666033.1	Un	11902684	11903047	+	n
103225267	ATP5IF1	ATPIF1	ATP synthase inhibitory factor subunit 1	ATPase inhibitor, mitochondrial|ATPase inhibitory factor 1	1354.41	-0.00503932	0.149643	-0.0336757	0.973136	0.999858	NW_023666033.1	Un	11910191	11912229	+	n
103225266	SESN2	0	sestrin 2	sestrin-2	485.706	0.0269403	0.161271	0.167049	0.867331	0.999858	NW_023666033.1	Un	11936606	11959826	+	n
103225264	MED18	0	mediator complex subunit 18	mediator of RNA polymerase II transcription subunit 18	166.252	-0.102754	0.151539	-0.678072	0.497726	0.999858	NW_023666033.1	Un	12005703	12012674	+	n
103225262	PHACTR4	0	phosphatase and actin regulator 4	phosphatase and actin regulator 4	1106.42	0.0601416	0.126336	0.476043	0.634044	0.999858	NW_023666033.1	Un	12051063	12198195	+	n
103225258	LOC103225258	0	uncharacterized LOC103225258	0	264.205	0.0235036	0.165831	0.141733	0.887291	0.999858	NW_023666033.1	Un	12211414	12214794	+	n
119626330	LOC119626330	0	small nucleolar RNA SNORA73 family	0	763.841	0.0202652	0.141557	0.143159	0.886164	0.999858	NW_023666033.1	Un	12212785	12212990	+	n
119626340	LOC119626340	0	small nucleolar RNA SNORA73 family	0	2414.12	-0.179427	0.131168	-1.36791	0.171339	0.999858	NW_023666033.1	Un	12213979	12214183	+	n
103225260	RCC1	0	regulator of chromosome condensation 1	regulator of chromosome condensation	1067.41	0.0267751	0.16415	0.163113	0.870429	0.999858	NW_023666033.1	Un	12221460	12246700	+	n
103225257	LOC103225257	TRNAU1AP	tRNA selenocysteine 1 associated protein 1	tRNA selenocysteine 1-associated protein 1	223.264	-0.0576003	0.160326	-0.35927	0.719393	0.999858	NW_023666033.1	Un	12262755	12292467	+	n
103225256	LOC103225256	0	NADH dehydrogenase [ubiquinone] 1 alpha subcomplex subunit 6-like	LOW QUALITY PROTEIN: NADH dehydrogenase [ubiquinone] 1 alpha subcomplex subunit 6-like	8.2517	0.116582	0.123056	0.947394	0.343438	0.999858	NW_023666033.1	Un	12263520	12264289	+	n
103225254	LOC103225254	0	uncharacterized LOC103225254	0	111.24	0.178082	0.164802	1.08058	0.279884	0.999858	NW_023666033.1	Un	12292995	12296570	-	n
119626483	LOC119626483	0	small nucleolar RNA SNORD99	0	25.0936	0.25291	0.156926	1.61166	0.107037	0.999858	NW_023666033.1	Un	12293173	12293247	-	n
119626467	LOC119626467	0	small nucleolar RNA SNORA61	0	11.2847	-0.0505819	0.129618	-0.390237	0.696361	0.999858	NW_023666033.1	Un	12294131	12294261	-	n
119626461	LOC119626461	0	small nucleolar RNA SNORA44	0	24.7214	0.262076	0.15922	1.646	0.0997628	0.999858	NW_023666033.1	Un	12294743	12294875	-	n
119626446	LOC119626446	0	small nucleolar RNA SNORA16B/SNORA16A family	0	23.2323	0.0682532	0.156629	0.435763	0.663009	0.999858	NW_023666033.1	Un	12295255	12295390	-	n
103225255	RAB42	0	RAB42, member RAS oncogene family	ras-related protein Rab-42	43.7206	-0.148493	0.165824	-0.895488	0.370526	0.999858	NW_023666033.1	Un	12301010	12304347	+	n
103225252	TAF12	0	TATA-box binding protein associated factor 12	transcription initiation factor TFIID subunit 12	262.316	-0.215665	0.141608	-1.52296	0.127768	0.999858	NW_023666033.1	Un	12313418	12350679	-	n
103225253	LOC103225253	0	uncharacterized LOC103225253	0	1.60464	-0.04796	0.0686001	-0.699125	0.484474	0.999858	NW_023666033.1	Un	12350697	12356578	+	n
119626476	LOC119626476	0	U11 spliceosomal RNA	0	0.175946	0.00673063	0.0267847	0.251286	0.801593	0.999858	NW_023666033.1	Un	12356445	12356579	+	n
103225250	GMEB1	0	glucocorticoid modulatory element binding protein 1	glucocorticoid modulatory element-binding protein 1	137.84	0.148884	0.161864	0.919812	0.357671	0.999858	NW_023666033.1	Un	12377908	12424805	+	n
119626469	LOC119626469	0	small Cajal body-specific RNA 24	0	0.509954	0.0114807	0.0361515	0.317572	0.75081	0.999858	NW_023666033.1	Un	12399702	12399832	+	n
103225249	YTHDF2	0	YTH N6-methyladenosine RNA binding protein 2	YTH domain-containing family protein 2	1343.36	0.00851424	0.143448	0.0593542	0.95267	0.999858	NW_023666033.1	Un	12443352	12479983	+	n
103225248	OPRD1	0	opioid receptor delta 1	delta-type opioid receptor	0.332979	0.0144262	0.0281584	0.512323	0.608425	0.999858	NW_023666033.1	Un	12520983	12574525	+	n
103225247	EPB41	0	erythrocyte membrane protein band 4.1	protein 4.1	1217.02	-0.0670055	0.12318	-0.543964	0.586466	0.999858	NW_023666033.1	Un	12597212	12828450	+	n
119621182	LOC119621182	0	60S ribosomal protein L21-like	60S ribosomal protein L21-like	4.06625	0.0867394	0.0921973	0.940801	0.346807	0.999858	NW_023666033.1	Un	12621312	12621858	+	n
119621185	LOC119621185	0	60S ribosomal protein L27-like	60S ribosomal protein L27-like	1.00367	0.0221577	0.050129	0.442013	0.658479	0.999858	NW_023666033.1	Un	12689672	12690412	-	n
103225245	TMEM200B	0	transmembrane protein 200B	transmembrane protein 200B	9.7413	-0.00246651	0.118331	-0.0208441	0.98337	0.999858	NW_023666033.1	Un	12827719	12832344	-	n
103225244	SRSF4	0	serine and arginine rich splicing factor 4	serine/arginine-rich splicing factor 4	1388.7	-0.103135	0.120715	-0.854369	0.392901	0.999858	NW_023666033.1	Un	12855848	12888333	-	n
103225243	MECR	0	mitochondrial trans-2-enoyl-CoA reductase	enoyl-[acyl-carrier-protein] reductase, mitochondrial	551.217	0.0683296	0.158357	0.431492	0.666111	0.999858	NW_023666033.1	Un	12899611	12938148	-	n
103225242	PTPRU	0	protein tyrosine phosphatase receptor type U	receptor-type tyrosine-protein phosphatase U	928.584	0.248128	0.137865	1.79979	0.0718939	0.999858	NW_023666033.1	Un	12943571	13032266	+	n
119621445	LOC119621445	0	uncharacterized LOC119621445	0	38.4864	-0.0797252	0.164563	-0.484466	0.628055	0.999858	NW_023666033.1	Un	13773203	13776361	-	n
103225238	MATN1	0	matrilin 1	cartilage matrix protein|matrilin 1, cartilage matrix protein	7.22344	0.0367271	0.0977992	0.375536	0.707262	0.999858	NW_023666033.1	Un	14521859	14532073	-	n
103225236	LAPTM5	0	lysosomal protein transmembrane 5	lysosomal-associated transmembrane protein 5	0.498988	0.0270329	0.0321881	0.839841	0.400997	0.999858	NW_023666033.1	Un	14543898	14569756	-	n
119618137	SDC3	0	syndecan 3	syndecan-3	106.264	0.00913579	0.164639	0.05549	0.955748	0.999858	NW_023666033.1	Un	14685586	14725086	-	n
103225232	PUM1	0	pumilio RNA binding family member 1	pumilio homolog 1	2081.83	0.0267167	0.117442	0.227488	0.820044	0.999858	NW_023666033.1	Un	14746531	14883447	-	n
119626440	LOC119626440	0	small nucleolar RNA SNORD103/SNORD85	0	5.68771	0.0077131	0.10554	0.0730825	0.94174	0.999858	NW_023666033.1	Un	14751026	14751112	-	n
119626439	LOC119626439	0	small nucleolar RNA SNORD103/SNORD85	0	14.1779	0.0489621	0.143755	0.340594	0.73341	0.999858	NW_023666033.1	Un	14764439	14764525	-	n
119626441	LOC119626441	0	small nucleolar RNA SNORD103/SNORD85	0	5.16513	-0.0638634	0.103875	-0.614812	0.538679	0.999858	NW_023666033.1	Un	14783590	14783663	-	n
103225229	NKAIN1	0	sodium/potassium transporting ATPase interacting 1	sodium/potassium-transporting ATPase subunit beta-1-interacting protein 1|Na+/K+ transporting ATPase interacting 1	174.545	0.124659	0.164548	0.757582	0.448701	0.999858	NW_023666033.1	Un	15000667	15062672	-	n
103225228	SNRNP40	0	small nuclear ribonucleoprotein U5 subunit 40	U5 small nuclear ribonucleoprotein 40 kDa protein	620.975	-0.0840868	0.161285	-0.521354	0.60212	0.999858	NW_023666033.1	Un	15081983	15133462	-	n
103225226	LOC103225226	0	transcription initiation factor IIA subunit 2-like	0	17.8388	0.0415841	0.141329	0.294237	0.768577	0.999858	NW_023666033.1	Un	15085585	15087872	-	n
103225225	ZCCHC17	0	zinc finger CCHC-type containing 17	nucleolar protein of 40 kDa	483.222	-0.0229126	0.142822	-0.160428	0.872544	0.999858	NW_023666033.1	Un	15133559	15201983	+	n
103225224	FABP3	0	fatty acid binding protein 3	fatty acid-binding protein, heart	96.4926	-0.0103754	0.163804	-0.0633401	0.949496	0.999858	NW_023666033.1	Un	15202099	15209969	-	n
103225223	SERINC2	0	serine incorporator 2	serine incorporator 2	345.191	0.143355	0.156047	0.918664	0.358272	0.999858	NW_023666033.1	Un	15255490	15289647	+	n
103225221	TINAGL1	0	tubulointerstitial nephritis antigen like 1	tubulointerstitial nephritis antigen-like	382.543	0.364752	0.145306	2.51023	0.0120652	0.999858	NW_023666033.1	Un	15395458	15406744	+	n
103225218	HCRTR1	0	hypocretin receptor 1	orexin receptor type 1	0.171458	0.00673063	0.0267847	0.251286	0.801593	0.999858	NW_023666033.1	Un	15439701	15447823	+	n
103225219	PEF1	0	penta-EF-hand domain containing 1	peflin	519.538	0.0125864	0.147559	0.0852974	0.932025	0.999858	NW_023666033.1	Un	15450500	15465799	-	n
103225215	COL16A1	0	collagen type XVI alpha 1 chain	collagen alpha-1(XVI) chain	32.9484	0.247285	0.164271	1.50535	0.132234	0.999858	NW_023666033.1	Un	15473076	15524662	-	n
103225211	ADGRB2	0	adhesion G protein-coupled receptor B2	adhesion G protein-coupled receptor B2	126.046	0.136132	0.113113	1.20351	0.228781	0.999858	NW_023666033.1	Un	15546819	15583862	-	n
103225210	SPOCD1	0	SPOC domain containing 1	SPOC domain-containing protein 1	147.843	0.325642	0.162206	2.00759	0.0446872	0.999858	NW_023666033.1	Un	15610819	15638954	-	n
103225209	PTP4A2	0	protein tyrosine phosphatase 4A2	protein tyrosine phosphatase type IVA 2|protein tyrosine phosphatase type IVA, member 2	1895.47	-0.101785	0.133585	-0.761945	0.446093	0.999858	NW_023666033.1	Un	15726008	15755081	-	n
103225208	KHDRBS1	0	KH RNA binding domain containing, signal transduction associated 1	KH domain-containing, RNA-binding, signal transduction-associated protein 1	3128.31	-0.026944	0.128724	-0.209317	0.834201	0.999858	NW_023666033.1	Un	15832444	15860835	+	n
103225205	TMEM39B	0	transmembrane protein 39B	transmembrane protein 39B	204.649	-0.105052	0.157863	-0.665461	0.505756	0.999858	NW_023666033.1	Un	15888258	15917353	+	n
103225204	KPNA6	0	karyopherin subunit alpha 6	importin subunit alpha-7	1954.25	-0.0137871	0.132923	-0.103723	0.917389	0.999858	NW_023666033.1	Un	15923418	15990214	+	n
103225195	TXLNA	0	taxilin alpha	alpha-taxilin	1772.89	0.0363198	0.15412	0.235659	0.813697	0.999858	NW_023666033.1	Un	15993847	16013069	+	n
103225196	CCDC28B	0	coiled-coil domain containing 28B	coiled-coil domain-containing protein 28B	143.596	0.137889	0.161465	0.85399	0.39311	0.999858	NW_023666033.1	Un	16014208	16020121	+	n
103225197	IQCC	0	IQ motif containing C	IQ domain-containing protein C	104.813	-0.127899	0.161429	-0.792293	0.42819	0.999858	NW_023666033.1	Un	16020300	16023435	+	n
103225199	DCDC2B	0	doublecortin domain containing 2B	LOW QUALITY PROTEIN: doublecortin domain-containing protein 2B	7.90096	0.0214496	0.113862	0.188383	0.850576	0.999858	NW_023666033.1	Un	16023567	16030589	+	n
103225201	TMEM234	0	transmembrane protein 234	transmembrane protein 234	143.327	0.269747	0.165339	1.63148	0.102789	0.999858	NW_023666033.1	20	16029060	16037741	-	n
103225202	EIF3I	0	eukaryotic translation initiation factor 3 subunit I	eukaryotic translation initiation factor 3 subunit I	1794.18	0.00117817	0.149159	0.00789874	0.993698	0.999858	NW_023666033.1	Un	16037676	16047663	+	n
119622602	LOC119622602	0	uncharacterized LOC119622602	0	0.172487	-0.00589581	0.0267847	-0.220118	0.825779	0.999858	NW_023666033.1	Un	16056656	16058011	+	n
103225194	FAM167B	0	family with sequence similarity 167 member B	protein FAM167B	0.346616	0.000475523	0.0285753	0.0166411	0.986723	0.999858	NW_023666033.1	Un	16066397	16068363	+	n
103225952	LCK	0	LCK proto-oncogene, Src family tyrosine kinase	tyrosine-protein kinase Lck	0.161521	0.00673063	0.0267847	0.251286	0.801593	0.999858	NW_023666033.1	Un	16070564	16104978	+	n
103225192	HDAC1	0	histone deacetylase 1	histone deacetylase 1	1624.82	-0.123252	0.117966	-1.04481	0.29611	0.999858	NW_023666033.1	Un	16112045	16155022	+	n
103225951	MARCKSL1	0	MARCKS like 1	MARCKS-related protein	251.602	0.293203	0.155571	1.88469	0.0594711	0.999858	NW_023666033.1	Un	16155227	16157608	-	n
103225190	FAM229A	0	family with sequence similarity 229 member A	protein FAM229A	6.77515	-0.0466595	0.119035	-0.39198	0.695073	0.999858	NW_023666033.1	Un	16183202	16185589	-	n
103225188	BSDC1	0	BSD domain containing 1	BSD domain-containing protein 1	781.005	-0.0835773	0.127781	-0.654066	0.513069	0.999858	NW_023666033.1	Un	16187014	16218470	-	n
103225186	LOC103225186	0	leucine-rich repeat-containing protein 37B-like	leucine-rich repeat-containing protein 37B-like	0.175946	0.00673063	0.0267847	0.251286	0.801593	0.999858	NW_023666033.1	Un	16241952	16243367	-	n
103225185	ZBTB8B	0	zinc finger and BTB domain containing 8B	zinc finger and BTB domain-containing protein 8B	48.3422	-0.108189	0.165845	-0.652351	0.514175	0.999858	NW_023666033.1	Un	16273916	16299903	+	n
103225182	ZBTB8A	0	zinc finger and BTB domain containing 8A	zinc finger and BTB domain-containing protein 8A	102.984	-0.0384594	0.162318	-0.236939	0.812704	0.999858	NW_023666033.1	Un	16349315	16415107	+	n
103225181	ZBTB8OS	0	zinc finger and BTB domain containing 8 opposite strand	protein archease	387.825	-0.172083	0.148407	-1.15954	0.246238	0.999858	NW_023666033.1	Un	16435940	16468769	-	n
103225179	RBBP4	0	RB binding protein 4, chromatin remodeling factor	histone-binding protein RBBP4	1742.05	0.0390135	0.136655	0.28549	0.775269	0.999858	NW_023666033.1	Un	16468913	16498674	+	n
103225180	SYNC	0	syncoilin, intermediate filament protein	syncoilin	255.184	0.00101255	0.162916	0.00621517	0.995041	0.999858	NW_023666033.1	Un	16498033	16521373	-	n
103225178	KIAA1522	0	KIAA1522 ortholog	uncharacterized protein KIAA1522 homolog	4131.35	0.128234	0.14668	0.874246	0.381984	0.999858	NW_023666033.1	Un	16560788	16595382	+	n
103225174	YARS1	YARS	tyrosyl-tRNA synthetase 1	tyrosine--tRNA ligase, cytoplasmic	866.962	0.114107	0.155658	0.733062	0.463521	0.999858	NW_023666033.1	Un	16595636	16639571	-	n
119623831	LOC119623831	0	uncharacterized LOC119623831	0	6.22101	0.0360799	0.113396	0.318175	0.750352	0.999858	NW_023666033.1	Un	16600979	16613174	+	n
103225175	LOC103225175	S100PBP	S100P binding protein	S100P-binding protein	579.102	-0.0769968	0.137799	-0.558763	0.576323	0.999858	NW_023666033.1	Un	16639541	16681170	+	n
103225176	FNDC5	0	fibronectin type III domain containing 5	fibronectin type III domain-containing protein 5	24.4508	0.0357351	0.152732	0.233973	0.815006	0.999858	NW_023666033.1	Un	16684568	16693140	-	n
103225171	HPCA	0	hippocalcin	neuron-specific calcium-binding protein hippocalcin	1.94592	-0.0330221	0.0628167	-0.525689	0.599104	0.999858	NW_023666033.1	Un	16708813	16717377	+	n
103225172	TMEM54	0	transmembrane protein 54	transmembrane protein 54	164.68	-0.238461	0.151854	-1.57034	0.116336	0.999858	NW_023666033.1	Un	16717323	16724512	-	n
103225948	RNF19B	0	ring finger protein 19B	E3 ubiquitin-protein ligase RNF19B	484.356	-0.0113153	0.153064	-0.0739255	0.94107	0.999858	NW_023666033.1	Un	16759809	16791208	-	n
103225169	AK2	0	adenylate kinase 2	adenylate kinase 2, mitochondrial	1882.91	0.0997297	0.163787	0.608901	0.54259	0.999858	NW_023666033.1	Un	16834346	16863178	-	n
103225166	AZIN2	0	antizyme inhibitor 2	antizyme inhibitor 2	157.905	0.294216	0.151862	1.93739	0.0526983	0.999858	NW_023666033.1	Un	16893177	16935047	+	n
103225162	TRIM62	0	tripartite motif containing 62	E3 ubiquitin-protein ligase TRIM62	111.373	-0.0683889	0.165785	-0.412515	0.679962	0.999858	NW_023666033.1	Un	16958126	16993441	-	n
103225164	LOC103225164	0	uncharacterized LOC103225164	0	2.40518	0.0391079	0.0636587	0.614338	0.538992	0.999858	NW_023666033.1	Un	16992360	17000969	+	n
119626221	LOC119626221	0	translation initiation factor IF-2-like	translation initiation factor IF-2-like	1.49747	0.0395791	0.0620822	0.637528	0.523781	0.999858	NW_023666033.1	Un	17069405	17074959	-	n
103225161	ZNF362	0	zinc finger protein 362	zinc finger protein 362	514.217	0.200375	0.136021	1.47312	0.14072	0.999858	NW_023666033.1	Un	17071702	17113728	+	n
103225947	A3GALT2	0	alpha 1,3-galactosyltransferase 2	alpha-1,3-galactosyltransferase 2	3.78932	0.0870315	0.095203	0.914167	0.360629	0.999858	NW_023666033.1	Un	17119667	17129303	-	n
103225160	PHC2	0	polyhomeotic homolog 2	polyhomeotic-like protein 2	1061.59	0.205194	0.160013	1.28236	0.199716	0.999858	NW_023666033.1	Un	17134793	17246546	-	n
103225157	ZSCAN20	0	zinc finger and SCAN domain containing 20	zinc finger and SCAN domain-containing protein 20	288.631	-0.0725158	0.144318	-0.502473	0.615335	0.999858	NW_023666033.1	Un	17289980	17319204	+	n
103225151	CSMD2	0	CUB and Sushi multiple domains 2	CUB and sushi domain-containing protein 2	0.171458	0.00673063	0.0267847	0.251286	0.801593	0.999858	NW_023666033.1	Un	17336997	18008225	-	n
103225150	CUNH1orf94	C20H1orf94	chromosome unknown C1orf94 homolog	uncharacterized protein C1orf94 homolog	3.38556	0.107455	0.0847226	1.26832	0.204684	0.999858	NW_023666033.1	Un	18019386	18061058	+	n
119623860	LOC119623860	0	uncharacterized LOC119623860	0	7.68441	0.0194162	0.119726	0.162172	0.871171	0.999858	NW_023666033.1	Un	18663423	18676463	-	n
103225149	GJB5	0	gap junction protein beta 5	gap junction beta-5 protein	1.36851	0.00029188	0.0596876	0.00489013	0.996098	0.999858	NW_023666033.1	Un	18708931	18712511	+	n
103225146	GJB4	0	gap junction protein beta 4	gap junction beta-4 protein	337.114	0.302463	0.144889	2.08755	0.0368388	0.999858	NW_023666033.1	Un	18713672	18716333	+	n
103225148	GJB3	0	gap junction protein beta 3	gap junction beta-3 protein	316.564	0.0551006	0.150419	0.366314	0.714131	0.999858	NW_023666033.1	Un	18734682	18739822	+	n
119626225	LOC119626225	0	uncharacterized LOC119626225	uncharacterized protein LOC119626225	9.84386	0.0346617	0.130092	0.26644	0.789901	0.999858	NW_023666033.1	Un	18804258	18809323	-	n
103225141	TMEM35B	0	transmembrane protein 35B	transmembrane protein 35B	155.764	-0.194958	0.15549	-1.25384	0.209902	0.999858	NW_023666033.1	Un	18809750	18814077	-	n
103225946	ZMYM6	0	zinc finger MYM-type containing 6	zinc finger MYM-type protein 6	250.078	0.186587	0.144689	1.28957	0.197199	0.999858	NW_023666033.1	Un	18814937	18861361	-	n
103225140	ZMYM1	0	zinc finger MYM-type containing 1	zinc finger MYM-type protein 1	306.407	-0.123358	0.153765	-0.802252	0.422407	0.999858	NW_023666033.1	Un	18929386	18964694	+	n
103225139	SFPQ	0	splicing factor proline and glutamine rich	splicing factor, proline- and glutamine-rich	7332.7	-0.0375228	0.139758	-0.268484	0.788327	0.999858	NW_023666033.1	Un	19006800	19023608	-	n
103225138	ZMYM4	0	zinc finger MYM-type containing 4	zinc finger MYM-type protein 4	1453.53	-0.0776528	0.126103	-0.615788	0.538035	0.999858	NW_023666033.1	Un	19099502	19257508	+	n
119626429	LOC119626429	0	small nucleolar RNA SNORA62/SNORA6 family	0	3.89241	-0.0372939	0.0830363	-0.449127	0.65334	0.999858	NW_023666033.1	Un	19144068	19144220	+	n
103225135	KIAA0319L	0	KIAA0319 like	dyslexia-associated protein KIAA0319-like protein homolog	1346.71	0.0455194	0.149284	0.304918	0.760428	0.999858	NW_023666033.1	Un	19271764	19401460	-	n
103225134	LOC103225134	0	actin, cytoplasmic 1-like	0	10.6331	-0.103427	0.135476	-0.763438	0.445202	0.999858	NW_023666033.1	Un	19361898	19363644	+	n
103225133	NCDN	0	neurochondrin	neurochondrin	338.113	0.221799	0.151214	1.46679	0.142432	0.999858	NW_023666033.1	Un	19401597	19410531	+	n
103225131	TFAP2E	0	transcription factor AP-2 epsilon	transcription factor AP-2-epsilon	2.34635	0.0523995	0.0791961	0.661642	0.508201	0.999858	NW_023666033.1	20	19409591	19440694	+	n
103225129	PSMB2	0	proteasome 20S subunit beta 2	proteasome subunit beta type-2|proteasome subunit beta 2	1476.94	-0.162227	0.155031	-1.04642	0.295369	0.999858	NW_023666033.1	Un	19448514	19486079	-	n
103225128	CUNH1orf216	C20H1orf216	chromosome unknown C1orf216 homolog	UPF0500 protein C1orf216 homolog	315.309	-0.0646637	0.144918	-0.446209	0.655447	0.999858	NW_023666033.1	Un	19565972	19571330	-	n
103225127	CLSPN	0	claspin	claspin	1148.1	-0.124669	0.164887	-0.756085	0.449598	0.999858	NW_023666033.1	Un	19586836	19624302	-	n
103225126	AGO4	0	argonaute RISC component 4	protein argonaute-4|argonaute 4, RISC catalytic component|argonaute RISC catalytic component 4	871.014	-0.0416381	0.157636	-0.264142	0.791671	0.999858	NW_023666033.1	Un	19672649	19725326	+	n
103225124	AGO1	0	argonaute RISC component 1	protein argonaute-1|argonaute 1, RISC catalytic component|argonaute RISC catalytic component 1	2849.14	-0.048373	0.121338	-0.398664	0.690141	0.999858	NW_023666033.1	Un	19754612	19801453	+	n
103225123	LOC103225123	AGO3	argonaute RISC catalytic component 3	protein argonaute-3|argonaute 3, RISC catalytic component	322.923	-0.126323	0.143394	-0.880948	0.378346	0.999858	NW_023666033.1	Un	19802929	19942329	+	n
103225120	LOC103225120	0	magnesium transporter protein 1-like	magnesium transporter protein 1-like	28.427	0.0247501	0.147271	0.168059	0.866537	0.999858	NW_023666033.1	Un	19950109	19956142	-	n
103225122	TEKT2	0	tektin 2	tektin-2	51.7607	0.191376	0.163923	1.16748	0.243018	0.999858	NW_023666033.1	Un	19954221	19958261	+	n
103225119	ADPRS	ADPRHL2	ADP-ribosylserine hydrolase	ADP-ribose glycohydrolase ARH3|ADP-ribosylhydrolase like 2	375.875	0.0299647	0.143413	0.20894	0.834495	0.999858	NW_023666033.1	Un	19958846	19963863	+	n
103225118	COL8A2	0	collagen type VIII alpha 2 chain	collagen alpha-2(VIII) chain	0.171458	0.00673063	0.0267847	0.251286	0.801593	0.999858	NW_023666033.1	Un	19965193	19999068	-	n
103225117	TRAPPC3	0	trafficking protein particle complex 3	trafficking protein particle complex subunit 3	586.792	-0.190355	0.138756	-1.37186	0.170106	0.999858	NW_023666033.1	Un	20010996	20023275	-	n
103225115	MAP7D1	0	MAP7 domain containing 1	MAP7 domain-containing protein 1	2085.85	0.132966	0.160636	0.827745	0.407815	0.999858	NW_023666033.1	Un	20029727	20056776	+	n
103225113	THRAP3	0	thyroid hormone receptor associated protein 3	thyroid hormone receptor-associated protein 3	3528.35	0.0131498	0.135307	0.0971847	0.92258	0.999858	NW_023666033.1	Un	20084730	20185864	+	n
103225114	SH3D21	0	SH3 domain containing 21	SH3 domain-containing protein 21	100.595	0.312841	0.165842	1.88638	0.0592437	0.999858	NW_023666033.1	Un	20185984	20201871	+	n
103225111	EVA1B	0	eva-1 homolog B	protein eva-1 homolog B	138.294	0.0854833	0.161116	0.530571	0.595716	0.999858	NW_023666033.1	Un	20202550	20204166	-	n
103225109	STK40	0	serine/threonine kinase 40	serine/threonine-protein kinase 40	1072.9	0.151983	0.157614	0.964273	0.334909	0.999858	NW_023666033.1	Un	20217573	20265834	-	n
103225108	LSM10	0	LSM10, U7 small nuclear RNA associated	U7 snRNA-associated Sm-like protein LSm10	361.796	-0.0878677	0.153148	-0.573744	0.566141	0.999858	NW_023666033.1	Un	20273280	20277597	-	n
103225107	OSCP1	0	organic solute carrier partner 1	protein OSCP1	73.8743	0.0527614	0.154992	0.340414	0.733545	0.999858	NW_023666033.1	Un	20294498	20325072	-	n
103225106	MRPS15	0	mitochondrial ribosomal protein S15	28S ribosomal protein S15, mitochondrial	1268.97	0.0519344	0.154526	0.336089	0.736804	0.999858	NW_023666033.1	Un	20330314	20340400	-	n
103225104	CSF3R	0	colony stimulating factor 3 receptor	granulocyte colony-stimulating factor receptor	0.317506	-0.0130569	0.0276928	-0.471491	0.63729	0.999858	NW_023666033.1	Un	20341272	20358216	-	n
103225101	GRIK3	0	glutamate ionotropic receptor kainate type subunit 3	glutamate receptor ionotropic, kainate 3	0.504678	-0.0113102	0.0359121	-0.314941	0.752806	0.999858	NW_023666033.1	Un	20731557	20968669	-	n
119623946	LOC119623946	0	uncharacterized LOC119623946	0	23.9324	-0.0397713	0.144068	-0.276059	0.782503	0.999858	NW_023666033.1	Un	21067955	21417674	-	n
103225099	ZC3H12A	0	zinc finger CCCH-type containing 12A	endoribonuclease ZC3H12A	179.138	0.0822244	0.160341	0.512811	0.608084	0.999858	NW_023666033.1	Un	21417692	21427581	+	n
103225096	MEAF6	0	MYST/Esa1 associated factor 6	chromatin modification-related protein MEAF6	497.762	-0.07706	0.136269	-0.565498	0.571735	0.999858	NW_023666033.1	Un	21435442	21457163	-	n
103225095	SNIP1	0	Smad nuclear interacting protein 1	smad nuclear-interacting protein 1	228.686	0.0131954	0.144935	0.0910432	0.927458	0.999858	NW_023666033.1	20	21479231	21496625	-	n
103225094	GNL2	0	G protein nucleolar 2	nucleolar GTP-binding protein 2	1022.7	-0.000767078	0.164118	-0.00467395	0.996271	0.999858	NW_023666033.1	Un	21509643	21539973	-	n
103225089	CUNH1orf109	C20H1orf109	chromosome unknown C1orf109 homolog	uncharacterized protein C1orf109 homolog	145.211	0.0681038	0.16072	0.423743	0.671753	0.999858	NW_023666033.1	Un	21629074	21640586	-	n
103225090	CDCA8	0	cell division cycle associated 8	borealin	496.2	-0.0539017	0.161114	-0.334556	0.73796	0.999858	NW_023666033.1	Un	21640701	21658296	+	n
103225088	EPHA10	0	EPH receptor A10	ephrin type-A receptor 10	78.0023	0.105924	0.164662	0.643284	0.52004	0.999858	NW_023666033.1	Un	21664825	21712734	-	n
103225087	MANEAL	0	mannosidase endo-alpha like	glycoprotein endo-alpha-1,2-mannosidase-like protein	184.967	-0.0842247	0.151985	-0.554164	0.579466	0.999858	NW_023666033.1	Un	21742543	21749935	+	n
103225084	YRDC	0	yrdC N6-threonylcarbamoyltransferase domain containing	yrdC domain-containing protein, mitochondrial	125.289	0.0478799	0.165752	0.288865	0.772685	0.999858	NW_023666033.1	Un	21752476	21757362	-	n
103225086	CUNH1orf122	C20H1orf122	chromosome unknown C1orf122 homolog	uncharacterized protein C1orf122 homolog	310.74	-0.10925	0.159102	-0.686667	0.492292	0.999858	NW_023666033.1	Un	21756931	21758594	+	n
103225083	MTF1	0	metal regulatory transcription factor 1	metal regulatory transcription factor 1	361.446	0.0266185	0.146744	0.181394	0.856058	0.999858	NW_023666033.1	Un	21758718	21810019	-	n
103225081	INPP5B	0	inositol polyphosphate-5-phosphatase B	LOW QUALITY PROTEIN: type II inositol 1,4,5-trisphosphate 5-phosphatase	442.118	-0.230172	0.13486	-1.70675	0.0878692	0.999858	NW_023666033.1	Un	21810113	21904293	-	n
103225942	SF3A3	0	splicing factor 3a subunit 3	splicing factor 3A subunit 3	1545.58	-0.145303	0.14245	-1.02003	0.307715	0.999858	NW_023666033.1	Un	21913328	21945579	-	n
103225079	FHL3	0	four and a half LIM domains 3	four and a half LIM domains protein 3	117.036	0.0833306	0.158802	0.524745	0.599761	0.999858	NW_023666033.1	Un	21952507	21961313	-	n
103225078	UTP11	0	UTP11 small subunit processome component	probable U3 small nucleolar RNA-associated protein 11|UTP11, small subunit processome component homolog	270.621	0.0531521	0.152484	0.348576	0.727408	0.999858	NW_023666033.1	Un	21967809	21980384	+	n
103225077	POU3F1	0	POU class 3 homeobox 1	POU domain, class 3, transcription factor 1	0.171458	0.00673063	0.0267847	0.251286	0.801593	0.999858	NW_023666033.1	Un	22000080	22002282	-	n
103225074	LOC103225074	0	ferritin light chain-like	0	0.323042	0.0130439	0.0267847	0.486988	0.626266	0.999858	NW_023666033.1	Un	22650381	22651279	-	n
103225072	LOC103225072	0	endoplasmic reticulum chaperone BiP-like	LOW QUALITY PROTEIN: endoplasmic reticulum chaperone BiP-like	1.52822	0.0124298	0.0637806	0.194883	0.845484	0.999858	NW_023666033.1	Un	22652614	22654960	+	n
103225068	RRAGC	0	Ras related GTP binding C	ras-related GTP-binding protein C	543.347	-0.0762726	0.130668	-0.583714	0.559413	0.999858	NW_023666033.1	Un	22777617	22798157	-	n
103225069	LOC103225069	MYCBP	MYC binding protein	C-Myc-binding protein	363.29	-0.313487	0.150895	-2.07751	0.0377544	0.999858	NW_023666033.1	Un	22801480	22811604	-	n
103225067	AKIRIN1	0	akirin 1	akirin-1	719.985	-0.00753176	0.135039	-0.0557746	0.955521	0.999858	NW_023666033.1	Un	22935469	22948425	+	n
119624204	NDUFS5	0	NADH:ubiquinone oxidoreductase subunit S5	NADH dehydrogenase [ubiquinone] iron-sulfur protein 5	1494.89	-0.249886	0.132192	-1.89032	0.0587147	0.999858	NW_023666033.1	Un	22970107	22978785	+	n
103225941	MACF1	0	microtubule actin crosslinking factor 1	microtubule-actin cross-linking factor 1	11001.8	0.168819	0.155884	1.08298	0.278819	0.999858	NW_023666033.1	Un	23023830	23431976	+	n
103225062	KIAA0754	0	KIAA0754 ortholog	uncharacterized protein KIAA0754 homolog	2363.45	0.24344	0.158461	1.53627	0.124471	0.999858	NW_023666033.1	Un	23352390	23357665	+	n
103225049	BMP8A	0	bone morphogenetic protein 8a	bone morphogenetic protein 8A	1.20579	0.0341675	0.0539229	0.633636	0.526319	0.999858	NW_023666033.1	Un	23436849	23470879	+	n
103225047	LOC103225047	0	succinyl-CoA:3-ketoacid coenzyme A transferase 2, mitochondrial-like	LOW QUALITY PROTEIN: succinyl-CoA:3-ketoacid coenzyme A transferase 2, mitochondrial-like	0.161521	0.00673063	0.0267847	0.251286	0.801593	0.999858	NW_023666033.1	Un	23460377	23461958	+	n
103225052	PABPC4	0	poly(A) binding protein cytoplasmic 4	polyadenylate-binding protein 4	1998.5	0.127056	0.158905	0.799575	0.423957	0.999858	NW_023666033.1	Un	23501231	23517166	-	n
119626472	LOC119626472	0	small nucleolar RNA SNORA55	0	16.5652	0.179804	0.138069	1.30227	0.192823	0.999858	NW_023666033.1	Un	23507751	23507886	-	n
103225053	HEYL	0	hes related family bHLH transcription factor with YRPW motif like	hairy/enhancer-of-split related with YRPW motif-like protein	105.886	0.0755636	0.165837	0.455649	0.648643	0.999858	NW_023666033.1	Un	23571966	23587587	-	n
119624212	LOC119624212	0	uncharacterized LOC119624212	0	29.6714	-0.131074	0.153496	-0.85392	0.393149	0.999858	NW_023666033.1	Un	23587588	23610514	+	n
103225054	NT5C1A	0	5'-nucleotidase, cytosolic IA	cytosolic 5'-nucleotidase 1A	7.21662	0.0264918	0.117018	0.22639	0.820898	0.999858	NW_023666033.1	Un	23598904	23620239	-	n
103225056	HPCAL4	0	hippocalcin like 4	hippocalcin-like protein 4	86.552	-0.0189218	0.164317	-0.115154	0.908323	0.999858	NW_023666033.1	Un	23626843	23639378	-	n
103225061	PPIE	0	peptidylprolyl isomerase E	peptidyl-prolyl cis-trans isomerase E	332.055	-0.0463798	0.146579	-0.316415	0.751688	0.999858	NW_023666033.1	Un	23687721	23703115	+	n
103225060	BMP8B	0	bone morphogenetic protein 8b	bone morphogenetic protein 8B	1.00264	0.0483429	0.0516521	0.935934	0.349307	0.999858	NW_023666033.1	Un	23706564	23738597	-	n
103225058	OXCT2	0	3-oxoacid CoA-transferase 2	succinyl-CoA:3-ketoacid coenzyme A transferase 2, mitochondrial	0.498988	0.0270329	0.0321881	0.839841	0.400997	0.999858	NW_023666033.1	Un	23718520	23721168	-	n
103225044	TRIT1	0	tRNA isopentenyltransferase 1	tRNA dimethylallyltransferase	294.669	0.0119801	0.143763	0.0833322	0.933587	0.999858	NW_023666033.1	Un	23775914	23824797	-	n
103225043	MYCL	0	MYCL proto-oncogene, bHLH transcription factor	protein L-Myc|v-myc avian myelocytomatosis viral oncogene lung carcinoma derived homolog	69.5646	0.0523978	0.163399	0.320674	0.748458	0.999858	NW_023666033.1	Un	23836432	23843547	-	n
103225042	MFSD2A	0	major facilitator superfamily domain containing 2A	sodium-dependent lysophosphatidylcholine symporter 1	39.3273	0.198675	0.160334	1.23913	0.215296	0.999858	NW_023666033.1	Un	23896231	23911104	+	n
103225041	CAP1	0	cyclase associated actin cytoskeleton regulatory protein 1	adenylyl cyclase-associated protein 1|adenylate cyclase associated protein 1	2774.27	-0.0372538	0.144354	-0.258074	0.79635	0.999858	NW_023666033.1	Un	23973781	24006213	+	n
103225040	PPT1	0	palmitoyl-protein thioesterase 1	palmitoyl-protein thioesterase 1	774.883	-0.0552445	0.14711	-0.375532	0.707265	0.999858	NW_023666033.1	Un	24006276	24030955	-	n
103225038	RLF	0	RLF zinc finger	zinc finger protein Rlf|rearranged L-myc fusion	761.475	-0.0964509	0.132805	-0.72626	0.46768	0.999858	NW_023666033.1	Un	24129570	24209498	+	n
119626555	LOC119626555	0	U6 spliceosomal RNA	0	0.952342	-0.0369709	0.0465237	-0.794669	0.426806	0.999858	NW_023666033.1	Un	24145995	24146102	+	n
103225036	TMCO2	0	transmembrane and coiled-coil domains 2	transmembrane and coiled-coil domain-containing protein 2	0.982676	0.00097798	0.053944	0.0181296	0.985536	0.999858	NW_023666033.1	Un	24216110	24221308	+	n
103225035	ZMPSTE24	0	zinc metallopeptidase STE24	CAAX prenyl protease 1 homolog	751.051	0.095519	0.145559	0.656221	0.511682	0.999858	NW_023666033.1	Un	24227799	24273781	+	n
103225034	COL9A2	0	collagen type IX alpha 2 chain	collagen alpha-2(IX) chain	0.504678	-0.0113102	0.0359121	-0.314941	0.752806	0.999858	NW_023666033.1	Un	24280125	24297147	-	n
103225033	SMAP2	0	small ArfGAP2	stromal membrane-associated protein 2	145.892	-0.0712738	0.15792	-0.451329	0.651753	0.999858	NW_023666033.1	Un	24334123	24382956	+	n
103225032	ZFP69B	0	ZFP69 zinc finger protein B	zinc finger protein 69 homolog B	0.17067	-0.00589581	0.0267847	-0.220118	0.825779	0.999858	NW_023666033.1	Un	24404515	24418342	+	n
103225030	ZFP69	0	ZFP69 zinc finger protein	zinc finger protein 69 homolog	86.6215	-0.0883408	0.16385	-0.539158	0.589778	0.999858	NW_023666033.1	Un	24436132	24455485	+	n
103225026	EXO5	0	exonuclease 5	exonuclease V	27.454	-0.0257011	0.16099	-0.159644	0.873161	0.999858	NW_023666033.1	Un	24467137	24475887	+	n
103225028	ZNF684	0	zinc finger protein 684	zinc finger protein 684	44.5082	-0.097413	0.164122	-0.593538	0.552821	0.999858	NW_023666033.1	Un	24488904	24505208	+	n
103225029	LOC103225029	0	eukaryotic translation initiation factor 2 subunit 3, X-linked-like	LOW QUALITY PROTEIN: eukaryotic translation initiation factor 2 subunit 3, X-linked-like	0.342127	0.000471154	0.0284447	0.0165639	0.986785	0.999858	NW_023666033.1	Un	24515491	24517559	+	n
103225025	RIMS3	0	regulating synaptic membrane exocytosis 3	regulating synaptic membrane exocytosis protein 3	282.908	0.0278531	0.165474	0.168323	0.866329	0.999858	NW_023666033.1	20	24578763	24625743	-	n
103225021	LOC103225021	0	uncharacterized LOC103225021	uncharacterized protein LOC103225021	20.7299	0.053027	0.154569	0.343064	0.731551	0.999858	NW_023666033.1	Un	24648194	24648735	-	n
103225022	NFYC	0	nuclear transcription factor Y subunit gamma	nuclear transcription factor Y subunit gamma	395.699	-0.0633579	0.137047	-0.462307	0.643861	0.999858	NW_023666033.1	Un	24648350	24728613	+	n
103225020	KCNQ4	0	potassium voltage-gated channel subfamily Q member 4	potassium voltage-gated channel subfamily KQT member 4	1.73343	-0.0290443	0.0525964	-0.552212	0.580803	0.999858	NW_023666033.1	Un	24741205	24797934	+	n
103225019	CITED4	0	Cbp/p300 interacting transactivator with Glu/Asp rich carboxy-terminal domain 4	cbp/p300-interacting transactivator 4	4.19491	0.00619127	0.0910248	0.0680174	0.945772	0.999858	NW_023666033.1	Un	24818645	24820500	-	n
103225939	LOC103225939	0	40S ribosomal protein S10-like	40S ribosomal protein S10-like	1.57372	-0.0668154	0.0648273	-1.03067	0.302697	0.999858	NW_023666033.1	Un	24841533	24842092	-	n
103225017	CTPS1	0	CTP synthase 1	CTP synthase 1	1084.36	0.0858814	0.165842	0.517851	0.604562	0.999858	NW_023666033.1	Un	24943246	24976031	+	n
103225018	SLFNL1	0	schlafen like 1	schlafen-like protein 1	85.3673	0.0791674	0.164343	0.481721	0.630004	0.999858	NW_023666033.1	Un	24963686	24989149	-	n
103225016	SCMH1	0	Scm polycomb group protein homolog 1	polycomb protein SCMH1|sex comb on midleg homolog 1	543.777	0.12272	0.135219	0.907567	0.364107	0.999858	NW_023666033.1	Un	24991229	25217051	-	n
103225854	LOC103225854	0	tricarboxylate transport protein, mitochondrial-like	0	18.0436	0.272087	0.150374	1.8094	0.070389	0.999858	NW_023666033.1	Un	25050207	25052026	-	n
119624282	LOC119624282	0	skin secretory protein xP2-like	skin secretory protein xP2-like	13.5452	0.0717592	0.144922	0.495158	0.620489	0.999858	NW_023666033.1	Un	25216832	25236237	+	n
103225014	FOXO6	0	forkhead box O6	forkhead box protein O6	112.703	0.188198	0.164871	1.14149	0.253666	0.999858	NW_023666033.1	Un	25329969	25352600	+	n
119624284	LOC119624284	0	uncharacterized LOC119624284	0	0.175946	0.00673063	0.0267847	0.251286	0.801593	0.999858	NW_023666033.1	Un	25422761	25438050	+	n
103225012	EDN2	0	endothelin 2	endothelin-2	168.065	0.194847	0.163907	1.18876	0.234533	0.999858	NW_023666033.1	Un	25447579	25453538	-	n
103225011	HIVEP3	0	HIVEP zinc finger 3	transcription factor HIVEP3|human immunodeficiency virus type I enhancer binding protein 3	116.037	0.229994	0.165837	1.38687	0.165482	0.999858	NW_023666033.1	20	25475093	26014749	-	n
103225009	GUCA2A	0	guanylate cyclase activator 2A	guanylin	0.161521	0.00673063	0.0267847	0.251286	0.801593	0.999858	NW_023666033.1	Un	26144686	26146880	-	n
103225008	FOXJ3	0	forkhead box J3	forkhead box protein J3	918.889	-0.0203598	0.135238	-0.150547	0.880333	0.999858	NW_023666033.1	Un	26160689	26310788	-	n
119626232	LOC119626232	0	translation initiation factor IF-2-like	translation initiation factor IF-2-like	41.8621	-0.0712308	0.165243	-0.431067	0.66642	0.999858	NW_023666033.1	Un	26309605	26332696	+	n
103225007	RIMKLA	0	ribosomal modification protein rimK like family member A	N-acetylaspartylglutamate synthase A	98.1735	-0.424693	0.159103	-2.6693	0.00760106	0.999858	NW_023666033.1	Un	26360425	26403424	+	n
103225002	ZMYND12	0	zinc finger MYND-type containing 12	zinc finger MYND domain-containing protein 12	33.2558	0.133012	0.164411	0.809017	0.418506	0.999858	NW_023666033.1	Un	26408723	26435856	-	n
119618119	PPCS	0	phosphopantothenoylcysteine synthetase	phosphopantothenate--cysteine ligase	250.295	-0.0462849	0.148534	-0.311612	0.755336	0.999858	NW_023666033.1	Un	26435490	26452563	+	n
103225003	CCDC30	0	coiled-coil domain containing 30	coiled-coil domain-containing protein 30|phosphopantothenate--cysteine ligase	96.3829	0.0880285	0.162165	0.542833	0.587245	0.999858	NW_023666033.1	Un	26442299	26631484	+	n
119624292	LOC119624292	0	40S ribosomal protein S3a-like	40S ribosomal protein S3a-like	3.72115	-0.0196077	0.0826085	-0.237356	0.81238	0.999858	NW_023666033.1	Un	26470591	26472288	+	n
119626557	LOC119626557	0	U6 spliceosomal RNA	0	0.482486	0.0122004	0.0355406	0.343281	0.731387	0.999858	NW_023666033.1	Un	26546244	26546347	+	n
103225005	LOC103225005	0	succinate dehydrogenase cytochrome b560 subunit, mitochondrial-like	succinate dehydrogenase cytochrome b560 subunit, mitochondrial-like	5.93823	0.0419431	0.104139	0.402762	0.687123	0.999858	NW_023666033.1	Un	26591631	26592912	+	n
103225001	PPIH	0	peptidylprolyl isomerase H	peptidyl-prolyl cis-trans isomerase H	395.611	-0.249701	0.152928	-1.6328	0.10251	0.999858	NW_023666033.1	Un	26635054	26659466	+	n
103225000	YBX1	0	Y-box binding protein 1	Y-box-binding protein 1	9400.77	-0.183746	0.133632	-1.37502	0.169125	0.999858	NW_023666033.1	Un	26660014	26680491	+	n
103224997	P3H1	0	prolyl 3-hydroxylase 1	prolyl 3-hydroxylase 1	531.178	0.106029	0.142239	0.745424	0.456016	0.999858	NW_023666033.1	Un	26724624	26743984	-	n
103224998	CUNH1orf50	C20H1orf50	chromosome unknown C1orf50 homolog	uncharacterized protein C1orf50 homolog	90.6522	-0.0408831	0.160402	-0.25488	0.798816	0.999858	NW_023666033.1	Un	26744005	26753089	+	n
103224993	TMEM269	0	transmembrane protein 269	transmembrane protein 269	12.2964	-0.0138505	0.134055	-0.103319	0.917709	0.999858	NW_023666033.1	Un	26764689	26776660	+	n
103224995	LOC103224995	SVBP	small vasohibin binding protein	small vasohibin-binding protein	35.2127	-0.114068	0.16058	-0.710352	0.477486	0.999858	NW_023666033.1	Un	26782431	26795143	-	n
103224996	LOC103224996	ERMAP	erythroblast membrane associated protein (Scianna blood group)	erythroid membrane-associated protein	93.4499	0.0254148	0.165795	0.15329	0.878169	0.999858	NW_023666033.1	Un	26794342	26829244	+	n
119624298	LOC119624298	0	uncharacterized LOC119624298	0	1.20329	0.00688518	0.0423051	0.162751	0.870715	0.999858	NW_023666033.1	Un	26826164	26828881	-	n
103224992	ZNF691	0	zinc finger protein 691	zinc finger protein 691	179.853	-0.0332201	0.160192	-0.207377	0.835716	0.999858	NW_023666033.1	Un	26830786	26836698	+	n
103224987	SLC2A1	0	solute carrier family 2 member 1	solute carrier family 2, facilitated glucose transporter member 1	625.991	0.0777686	0.153544	0.506492	0.612512	0.999858	NW_023666033.1	Un	26904124	26937791	-	n
103224989	LOC103224989	0	uncharacterized LOC103224989	0	47.2242	0.166846	0.164552	1.01394	0.31061	0.999858	NW_023666033.1	Un	26937658	26946187	+	n
103224985	LOC103224985	0	putative olfactory receptor 2B3	LOW QUALITY PROTEIN: putative olfactory receptor 2B3	0.344974	-0.012209	0.0267847	-0.455821	0.648519	0.999858	NW_023666033.1	Un	27137779	27138720	-	n
103224982	LOC103224982	0	olfactory receptor 2G3-like	LOW QUALITY PROTEIN: olfactory receptor 2G3-like	0.17067	-0.00589581	0.0267847	-0.220118	0.825779	0.999858	NW_023666033.1	Un	27183165	27184179	+	n
119624309	LOC119624309	0	uncharacterized LOC119624309	0	0.145019	-0.00589581	0.0267847	-0.220118	0.825779	0.999858	NW_023666033.1	Un	27265044	27266857	+	n
103224980	FAM183A	0	family with sequence similarity 183 member A	protein FAM183A	0.989242	0.0170912	0.0448182	0.381346	0.702947	0.999858	NW_023666033.1	Un	27267886	27276623	+	n
103224976	EBNA1BP2	0	EBNA1 binding protein 2	probable rRNA-processing protein EBP2	1153.69	-0.00969596	0.162518	-0.059661	0.952426	0.999858	NW_023666033.1	20	27284455	27293074	-	n
103224978	CFAP57	0	cilia and flagella associated protein 57	cilia- and flagella-associated protein 57	5.11317	0.0765079	0.102301	0.747872	0.454537	0.999858	NW_023666033.1	Un	27293178	27369532	+	n
103224977	LOC103224977	0	uncharacterized LOC103224977	0	9.54677	0.135706	0.10853	1.2504	0.211155	0.999858	NW_023666033.1	Un	27297907	27386035	-	n
103224973	CUNH1orf210	C20H1orf210	chromosome unknown C1orf210 homolog	type III endosome membrane protein TEMP	85.3757	0.136186	0.149119	0.913271	0.3611	0.999858	NW_023666033.1	Un	27397521	27401727	-	n
103224972	TIE1	0	tyrosine kinase with immunoglobulin like and EGF like domains 1	tyrosine-protein kinase receptor Tie-1	2.0107	0.0287899	0.076046	0.378585	0.704996	0.999858	NW_023666033.1	Un	27415676	27438411	+	n
103224969	LOC103224969	0	uncharacterized LOC103224969	0	16.2035	-0.168347	0.148474	-1.13385	0.256858	0.999858	NW_023666033.1	Un	27441733	27468319	-	n
103224970	MPL	0	MPL proto-oncogene, thrombopoietin receptor	thrombopoietin receptor	0.820125	0.013576	0.0471251	0.288084	0.773282	0.999858	NW_023666033.1	Un	27447283	27462737	+	n
103224971	CDC20	0	cell division cycle 20	cell division cycle protein 20 homolog	1536.59	-0.0742726	0.152168	-0.488095	0.625482	0.999858	NW_023666033.1	Un	27468096	27472613	+	n
103224964	ELOVL1	0	ELOVL fatty acid elongase 1	elongation of very long chain fatty acids protein 1	570.184	-0.118696	0.135095	-0.878618	0.379609	0.999858	NW_023666033.1	Un	27472818	27477500	-	n
103224965	MED8	0	mediator complex subunit 8	mediator of RNA polymerase II transcription subunit 8	234.596	-0.0963124	0.153725	-0.626522	0.530972	0.999858	NW_023666033.1	Un	27493122	27498999	-	n
103224966	SZT2	0	SZT2 subunit of KICSTOR complex	KICSTOR complex protein SZT2|SZT2 subunit KICSTOR complex|SZT2, KICSTOR complex subunit|seizure threshold 2 homolog	1245.03	0.203764	0.140024	1.4552	0.145613	0.999858	NW_023666033.1	Un	27499022	27560769	+	n
103224967	HYI	0	hydroxypyruvate isomerase (putative)	putative hydroxypyruvate isomerase	237.77	0.0643992	0.145275	0.443291	0.657555	0.999858	NW_023666033.1	Un	27560766	27563822	-	n
103224963	PTPRF	0	protein tyrosine phosphatase receptor type F	receptor-type tyrosine-protein phosphatase F	2908.31	0.304914	0.131717	2.31492	0.0206175	0.999858	NW_023666033.1	20	27638912	27731698	+	n
103224954	KDM4A	0	lysine demethylase 4A	lysine-specific demethylase 4A	1451.17	-0.104641	0.133269	-0.785189	0.432343	0.999858	NW_023666033.1	Un	27759913	27816770	+	n
103224957	ST3GAL3	0	ST3 beta-galactoside alpha-2,3-sialyltransferase 3	CMP-N-acetylneuraminate-beta-1,4-galactoside alpha-2,3-sialyltransferase	182.925	0.18554	0.14934	1.2424	0.21409	0.999858	NW_023666033.1	Un	27817001	28051211	+	n
103224958	ARTN	0	artemin	artemin	3.30648	0.0464204	0.0884281	0.524951	0.599617	0.999858	NW_023666033.1	Un	28051969	28057269	+	n
103224959	LOC103224959	0	uncharacterized LOC103224959	0	15.3373	-0.0454541	0.14668	-0.309886	0.756648	0.999858	NW_023666033.1	Un	28065792	28068033	-	n
103224962	IPO13	0	importin 13	importin-13	476.14	-0.0583946	0.147664	-0.395456	0.692506	0.999858	NW_023666033.1	Un	28068120	28089732	+	n
103224953	DPH2	0	diphthamide biosynthesis 2	2-(3-amino-3-carboxypropyl)histidine synthase subunit 2|DPH2 homolog	237.673	0.192141	0.165143	1.16348	0.244634	0.999858	NW_023666033.1	Un	28091355	28095097	+	n
103224952	ATP6V0B	0	ATPase H+ transporting V0 subunit b	V-type proton ATPase 21 kDa proteolipid subunit	315.644	0.00829601	0.152822	0.0542855	0.956708	0.999858	NW_023666033.1	Un	28096130	28100073	+	n
103224947	B4GALT2	0	beta-1,4-galactosyltransferase 2	beta-1,4-galactosyltransferase 2	355.394	-0.0158698	0.154789	-0.102525	0.91834	0.999858	NW_023666033.1	Un	28100963	28112968	+	n
103224948	CCDC24	0	coiled-coil domain containing 24	coiled-coil domain-containing protein 24	81.7035	0.119946	0.165581	0.724393	0.468825	0.999858	NW_023666033.1	Un	28113283	28117954	+	n
103224950	SLC6A9	0	solute carrier family 6 member 9	sodium- and chloride-dependent glycine transporter 1	10.6523	0.13693	0.127599	1.07312	0.283216	0.999858	NW_023666033.1	Un	28117913	28153448	-	n
103224946	LOC103224946	0	uncharacterized LOC103224946	0	0.145019	-0.00589581	0.0267847	-0.220118	0.825779	0.999858	NW_023666033.1	Un	28154340	28158803	-	n
119624366	LOC119624366	0	uncharacterized LOC119624366	0	0.700326	0.0176099	0.036009	0.489041	0.624813	0.999858	NW_023666033.1	Un	28170636	28191355	+	n
103224942	DMAP1	0	DNA methyltransferase 1 associated protein 1	DNA methyltransferase 1-associated protein 1	341.751	0.0466125	0.144685	0.322165	0.747328	0.999858	NW_023666033.1	Un	28344983	28352253	+	n
103224939	ERI3	0	ERI1 exoribonuclease family member 3	ERI1 exoribonuclease 3	329.781	0.136445	0.143638	0.949921	0.342153	0.999858	NW_023666033.1	Un	28352665	28487948	-	n
103224941	RNF220	0	ring finger protein 220	E3 ubiquitin-protein ligase RNF220	695.451	0.018315	0.134223	0.136452	0.891464	0.999858	NW_023666033.1	Un	28542689	28789415	+	n
119624393	LOC119624393	0	uncharacterized LOC119624393	0	12.1548	-0.0746578	0.138303	-0.539813	0.589326	0.999858	NW_023666033.1	Un	28770710	28783135	-	n
103224936	TMEM53	0	transmembrane protein 53	transmembrane protein 53	66.0648	0.0494887	0.165128	0.299699	0.764407	0.999858	NW_023666033.1	Un	28790921	28812672	-	n
103224938	ARMH1	C20H1orf228	armadillo like helical domain containing 1	armadillo-like helical domain containing protein 1	34.9938	0.121474	0.149309	0.813573	0.41589	0.999858	NW_023666033.1	Un	28812755	28870113	+	n
119626544	LOC119626544	0	U5 spliceosomal RNA	0	217.749	-0.104872	0.161411	-0.64972	0.515873	0.999858	NW_023666033.1	Un	28866378	28866495	-	n
119626543	LOC119626543	0	U5 spliceosomal RNA	0	86.9967	0.0415281	0.164769	0.252038	0.801012	0.999858	NW_023666033.1	Un	28875986	28876102	-	n
103224934	KIF2C	0	kinesin family member 2C	kinesin-like protein KIF2C	756.997	-0.111034	0.158731	-0.699511	0.484233	0.999858	NW_023666033.1	Un	28883900	28912000	+	n
103224933	RPS8	0	ribosomal protein S8	40S ribosomal protein S8	7318.88	-0.0135858	0.118491	-0.114657	0.908717	0.999858	NW_023666033.1	Un	28921774	28924988	+	n
119626437	LOC119626437	0	small nucleolar RNA SNORD55/SNORD39	0	64.9162	-0.0948609	0.165818	-0.572078	0.567269	0.999858	NW_023666033.1	Un	28922191	28922271	+	n
119626449	LOC119626449	0	small nucleolar RNA SNORD46	0	28.3782	-0.019464	0.157329	-0.123715	0.901541	0.999858	NW_023666033.1	Un	28922810	28922914	+	n
119626448	LOC119626448	0	small nucleolar RNA SNORD38	0	24.6062	-0.0264076	0.155558	-0.169761	0.865198	0.999858	NW_023666033.1	Un	28924119	28924188	+	n
119626447	LOC119626447	0	small nucleolar RNA SNORD38	0	15.4707	0.0541675	0.143563	0.377309	0.705944	0.999858	NW_023666033.1	Un	28924637	28924706	+	n
103224927	BEST4	0	bestrophin 4	bestrophin-4	0.161521	0.00673063	0.0267847	0.251286	0.801593	0.999858	NW_023666033.1	Un	28929610	28933959	-	n
103224928	PLK3	0	polo like kinase 3	serine/threonine-protein kinase PLK3	80.1166	0.165062	0.165643	0.99649	0.319012	0.999858	NW_023666033.1	Un	28945518	28950952	+	n
103224929	DYNLT4	TCTEX1D4	dynein light chain Tctex-type 4	tctex1 domain-containing protein 4|Tctex1 domain containing 4	1.85818	0.0780547	0.0663576	1.17627	0.239486	0.999858	NW_023666033.1	Un	28950874	28951729	-	n
103224930	BTBD19	0	BTB domain containing 19	BTB/POZ domain-containing protein 19	20.5469	0.225388	0.149483	1.50778	0.131611	0.999858	NW_023666033.1	Un	28951629	28959142	+	n
119626545	LOC119626545	0	U5 spliceosomal RNA	0	148.1	-0.140296	0.165721	-0.846576	0.397231	0.999858	NW_023666033.1	Un	28963352	28963469	-	n
103224932	PTCH2	0	patched 2	protein patched homolog 2	6.03703	0.0222144	0.111104	0.199942	0.841526	0.999858	NW_023666033.1	Un	28965427	28987647	-	n
103224925	EIF2B3	0	eukaryotic translation initiation factor 2B subunit gamma	translation initiation factor eIF-2B subunit gamma	235.493	-0.0643889	0.160889	-0.400207	0.689004	0.999858	NW_023666033.1	20	28995635	29143641	-	n
103224921	HECTD3	0	HECT domain E3 ubiquitin protein ligase 3	E3 ubiquitin-protein ligase HECTD3	498.289	-0.0358052	0.141145	-0.253677	0.799745	0.999858	NW_023666033.1	Un	29160011	29169400	-	n
103224922	UROD	0	uroporphyrinogen decarboxylase	uroporphyrinogen decarboxylase	342.143	-0.0425806	0.141788	-0.300312	0.763939	0.999858	NW_023666033.1	Un	29169581	29173007	+	n
103224918	ZSWIM5	0	zinc finger SWIM-type containing 5	zinc finger SWIM domain-containing protein 5	145.83	-0.195608	0.161109	-1.21414	0.224696	0.999858	NW_023666033.1	Un	29173822	29371049	-	n
103224920	LOC103224920	0	V-type proton ATPase subunit G 1-like	V-type proton ATPase subunit G 1-like	0.17067	-0.00589581	0.0267847	-0.220118	0.825779	0.999858	NW_023666033.1	Un	29420813	29421850	+	n
103224913	MUTYH	0	mutY DNA glycosylase	adenine DNA glycosylase	199.424	-0.00604711	0.157157	-0.0384783	0.969306	0.999858	NW_023666033.1	Un	29499731	29512629	-	n
103224914	TOE1	0	target of EGR1, exonuclease	target of EGR1 protein 1|target of EGR1, member 1 (nuclear)	157.702	0.0167917	0.165474	0.101477	0.919172	0.999858	NW_023666033.1	Un	29511210	29515693	+	n
103224915	TESK2	0	testis associated actin remodelling kinase 2	dual specificity testis-specific protein kinase 2|testis-specific kinase 2	35.9123	-0.0534637	0.16005	-0.334043	0.738347	0.999858	NW_023666033.1	20	29515606	29664413	-	n
119626508	LOC119626508	0	small nucleolar RNA U13	0	0.175946	0.00673063	0.0267847	0.251286	0.801593	0.999858	NW_023666033.1	Un	29530335	29530436	-	n
119624422	CCDC163	0	coiled-coil domain containing 163	transmembrane protein CCDC163	24.0975	-0.0336089	0.16089	-0.208893	0.834532	0.999858	NW_023666033.1	Un	29668633	29672787	-	n
103224912	MMACHC	0	metabolism of cobalamin associated C	cyanocobalamin reductase / alkylcobalamin dealkylase|methylmalonic aciduria (cobalamin deficiency) cblC type, with homocystinuria	84.2511	-0.0137924	0.164291	-0.0839511	0.933095	0.999858	NW_023666033.1	Un	29672895	29682539	+	n
103224911	PRDX1	0	peroxiredoxin 1	peroxiredoxin-1	4267.93	-0.21005	0.157182	-1.33635	0.181436	0.999858	NW_023666033.1	Un	29683930	29694719	-	n
103224909	AKR1A1	0	aldo-keto reductase family 1 member A1	aldo-keto reductase family 1 member A1	506.288	-0.0855602	0.132298	-0.646726	0.517809	0.999858	NW_023666033.1	Un	29719095	29738521	+	n
119624434	LOC119624434	0	uncharacterized LOC119624434	0	3.52509	0.0158015	0.0941094	0.167906	0.866657	0.999858	NW_023666033.1	Un	29745150	29750615	-	n
103224908	LOC103224908	NASP	nuclear autoantigenic sperm protein	nuclear autoantigenic sperm protein	2929.51	-0.12845	0.1446	-0.888311	0.374373	0.999858	NW_023666033.1	Un	29752275	29789237	+	n
103224907	CCDC17	0	coiled-coil domain containing 17	coiled-coil domain-containing protein 17	84.862	0.196829	0.162707	1.20971	0.22639	0.999858	NW_023666033.1	Un	29790195	29795088	-	n
103224906	GPBP1L1	0	GC-rich promoter binding protein 1 like 1	vasculin-like protein 1	989.865	0.0277128	0.130421	0.212488	0.831727	0.999858	NW_023666033.1	Un	29796755	29858204	-	n
103224904	TMEM69	0	transmembrane protein 69	transmembrane protein 69	265.812	0.176699	0.164209	1.07606	0.281901	0.999858	NW_023666033.1	Un	29858304	29864440	+	n
103224903	LOC103224903	IPP	intracisternal A particle-promoted polypeptide	actin-binding protein IPP	279.338	-0.0919711	0.146824	-0.626404	0.53105	0.999858	NW_023666033.1	Un	29869143	29909944	-	n
103224901	MAST2	0	microtubule associated serine/threonine kinase 2	microtubule-associated serine/threonine-protein kinase 2	1324.08	-0.0126859	0.144434	-0.0878314	0.930011	0.999858	NW_023666033.1	Un	29968452	30231930	+	n
103224900	PIK3R3	0	phosphoinositide-3-kinase regulatory subunit 3	phosphatidylinositol 3-kinase regulatory subunit gamma	202.342	-0.177342	0.157298	-1.12743	0.259561	0.999858	NW_023666033.1	Un	30235810	30332860	-	n
103224898	TSPAN1	0	tetraspanin 1	tetraspanin-1	32.6542	0.118195	0.133848	0.883059	0.377205	0.999858	NW_023666033.1	Un	30375245	30386795	+	n
103224897	P3R3URF	0	PIK3R3 upstream reading frame	PIK3R3 upstream open reading frame protein	0.161521	0.00673063	0.0267847	0.251286	0.801593	0.999858	NW_023666033.1	Un	30375883	30377456	-	n
103224896	POMGNT1	0	protein O-linked mannose N-acetylglucosaminyltransferase 1 (beta 1,2-)	protein O-linked-mannose beta-1,2-N-acetylglucosaminyltransferase 1	802.039	0.0522019	0.141798	0.368143	0.712767	0.999858	NW_023666033.1	Un	30389151	30398705	-	n
103224895	LURAP1	0	leucine rich adaptor protein 1	leucine rich adaptor protein 1	35.2353	0.156427	0.159518	0.980622	0.326779	0.999858	NW_023666033.1	Un	30403323	30421671	+	n
103224890	RAD54L	0	RAD54 like	DNA repair and recombination protein RAD54-like	724.308	-0.0547093	0.153616	-0.356144	0.721733	0.999858	NW_023666033.1	Un	30444519	30476524	+	n
103224891	LRRC41	0	leucine rich repeat containing 41	leucine-rich repeat-containing protein 41	771.628	0.0352178	0.13458	0.261686	0.793564	0.999858	NW_023666033.1	Un	30476451	30502278	-	n
103224893	UQCRH	0	ubiquinol-cytochrome c reductase hinge protein	cytochrome b-c1 complex subunit 6, mitochondrial|uncharacterized protein UQCRH	901.191	-0.269128	0.133452	-2.01666	0.0437307	0.999858	NW_023666033.1	Un	30502274	30507160	+	n
103224889	NSUN4	0	NOP2/Sun RNA methyltransferase 4	5-methylcytosine rRNA methyltransferase NSUN4|NOP2/Sun RNA methyltransferase family member 4	302.854	-0.0603659	0.140487	-0.429691	0.667421	0.999858	NW_023666033.1	Un	30537493	30565092	+	n
119624446	LOC119624446	0	sperm head and tail associated protein-like	sperm head and tail associated protein-like	29.4627	0.065728	0.159804	0.411305	0.680849	0.999858	NW_023666033.1	Un	30538757	30540870	+	n
103224888	LOC103224888	0	fatty-acid amide hydrolase 1	fatty-acid amide hydrolase 1	458.184	0.155848	0.164192	0.94918	0.342529	0.999858	NW_023666033.1	Un	30578187	30598729	+	n
103224886	LOC103224886	0	vitamin D3 hydroxylase-associated protein-like	vitamin D3 hydroxylase-associated protein-like	1.9346	0.0273907	0.0682459	0.401353	0.688161	0.999858	NW_023666033.1	Un	30614313	30625206	+	n
103224885	LOC103224885	0	uncharacterized LOC103224885	0	2.70159	-0.0205728	0.0771794	-0.266559	0.789809	0.999858	NW_023666033.1	Un	30627963	30631877	+	n
119624453	LOC119624453	0	uncharacterized LOC119624453	0	0.830919	0.0138817	0.0472575	0.293745	0.768953	0.999858	NW_023666033.1	Un	30632856	30635869	-	n
103224884	DMBX1	0	diencephalon/mesencephalon homeobox 1	diencephalon/mesencephalon homeobox protein 1	59.804	0.0398181	0.165837	0.240103	0.81025	0.999858	NW_023666033.1	Un	30676139	30700662	+	n
103224882	KNCN	0	kinocilin	kinocilin	0.649455	0.0229572	0.0397148	0.578051	0.56323	0.999858	NW_023666033.1	Un	30729372	30735539	-	n
103224881	MKNK1	0	MAPK interacting serine/threonine kinase 1	MAP kinase-interacting serine/threonine-protein kinase 1|MAP kinase interacting serine/threonine kinase 1	124.313	-0.296651	0.158952	-1.8663	0.0619999	0.999858	NW_023666033.1	Un	30741655	30788020	-	n
103224879	MOB3C	0	MOB kinase activator 3C	MOB kinase activator 3C	81.6208	0.210716	0.163535	1.28851	0.19757	0.999858	NW_023666033.1	Un	30791061	30820325	-	n
103224880	ATPAF1	0	ATP synthase mitochondrial F1 complex assembly factor 1	ATP synthase mitochondrial F1 complex assembly factor 1	615.652	-0.0326897	0.142533	-0.229348	0.818599	0.999858	NW_023666033.1	Un	30809081	30852693	-	n
103224878	TEX38	0	testis expressed 38	testis-expressed protein 38	0.347404	0.0148019	0.02852	0.519001	0.60376	0.999858	NW_023666033.1	Un	30854800	30856896	+	n
103224877	EFCAB14	0	EF-hand calcium binding domain 14	EF-hand calcium-binding domain-containing protein 14	1412.87	0.059856	0.122537	0.488474	0.625214	0.999858	NW_023666033.1	Un	30858489	30900991	-	n
103224876	CYP4B1	0	cytochrome P450 family 4 subfamily B member 1	cytochrome P450 4B1	16.4108	0.170339	0.146088	1.16601	0.243611	0.999858	NW_023666033.1	20	30987874	31007108	+	n
103225928	LOC103225928	0	cytochrome P450 4A11-like	LOW QUALITY PROTEIN: cytochrome P450 4A11-like	0.172487	-0.00589581	0.0267847	-0.220118	0.825779	0.999858	NW_023666033.1	Un	31152092	31158360	+	n
119624464	LOC119624464	0	cytochrome P450 4A11-like	cytochrome P450 4A11-like	0.172487	-0.00589581	0.0267847	-0.220118	0.825779	0.999858	NW_023666033.1	Un	31264583	31275245	+	n
119626172	LOC119626172	0	60S ribosomal protein L23a-like	60S ribosomal protein L23a-like	2.71586	0.00242158	0.080405	0.0301173	0.975974	0.999858	NW_023666033.1	Un	31308140	31308637	+	n
103224869	LOC103224869	0	uncharacterized LOC103224869	0	281.925	0.00575654	0.165587	0.0347645	0.972268	0.999858	NW_023666033.1	Un	31343898	31346867	+	n
103224865	PDZK1IP1	0	PDZK1 interacting protein 1	PDZK1-interacting protein 1	47.83	0.300586	0.165283	1.81861	0.068971	0.999858	NW_023666033.1	Un	31348061	31355180	-	n
103224867	TAL1	0	TAL bHLH transcription factor 1, erythroid differentiation factor	T-cell acute lymphocytic leukemia protein 1	0.682679	-0.0259828	0.0312726	-0.830847	0.40606	0.999858	NW_023666033.1	Un	31381680	31398704	-	n
103225926	STIL	0	STIL centriolar assembly protein	SCL-interrupting locus protein|SCL/TAL1 interrupting locus	586.948	-0.0943297	0.146568	-0.643589	0.519842	0.999858	NW_023666033.1	Un	31417152	31498017	-	n
103224864	CMPK1	0	cytidine/uridine monophosphate kinase 1	UMP-CMP kinase	874.753	-0.0850818	0.136882	-0.62157	0.534225	0.999858	NW_023666033.1	Un	31498080	31540968	+	n
103224860	LOC103224860	0	uncharacterized LOC103224860	0	110.143	0.0508183	0.165707	0.306676	0.75909	0.999858	NW_023666033.1	Un	31593971	31597251	-	n
103224863	FOXD2	0	forkhead box D2	forkhead box protein D2	38.9551	0.0073909	0.164974	0.0448004	0.964266	0.999858	NW_023666033.1	Un	31597589	31602542	+	n
103224856	TRABD2B	0	TraB domain containing 2B	metalloprotease TIKI2	2541.54	0.0834987	0.164059	0.508954	0.610784	0.999858	NW_023666033.1	Un	31928460	32158401	-	n
103224857	LOC103224857	0	putative selection and upkeep of intraepithelial T-cells protein 1 homolog	putative selection and upkeep of intraepithelial T-cells protein 1 homolog|selection and upkeep of intraepithelial T-cells protein 1-like	707.112	0.1853	0.139037	1.33274	0.182617	0.999858	NW_023666033.1	Un	32156793	32376098	+	n
103224846	LOC103224846	0	selection and upkeep of intraepithelial T-cells protein 1	selection and upkeep of intraepithelial T-cells protein 1	0.171458	0.00673063	0.0267847	0.251286	0.801593	0.999858	NW_023666033.1	Un	32261494	32479327	-	n
103224847	SLC5A9	0	solute carrier family 5 member 9	LOW QUALITY PROTEIN: sodium/glucose cotransporter 4	17.6301	0.242119	0.134692	1.79758	0.0722437	0.999858	NW_023666033.1	Un	32514401	32553098	+	n
103224850	SPATA6	0	spermatogenesis associated 6	spermatogenesis-associated protein 6	128.114	0.0956303	0.158968	0.60157	0.54746	0.999858	NW_023666033.1	Un	32564920	32837908	-	n
119625888	LOC119625888	0	prostaglandin E synthase 3-like	0	78.1442	-0.147434	0.165829	-0.889073	0.373964	0.999858	NW_023666033.1	Un	32582480	32584114	-	n
103224854	AGBL4	0	ATP/GTP binding protein like 4	cytosolic carboxypeptidase 6	0.171458	0.00673063	0.0267847	0.251286	0.801593	0.999858	NW_023666033.1	Un	32830717	34295008	-	n
103224853	BEND5	0	BEN domain containing 5	BEN domain-containing protein 5	34.7017	0.104361	0.157283	0.663523	0.506996	0.999858	NW_023666033.1	Un	33027290	33079209	-	n
103224843	LOC103224843	0	cytochrome c-like	cytochrome c-like	0.486358	-0.0257423	0.0318622	-0.807927	0.419133	0.999858	NW_023666033.1	Un	34526273	34527185	+	n
103224842	LOC103224842	0	periphilin-1-like	LOW QUALITY PROTEIN: periphilin-1-like	3.71847	-0.0269559	0.0956448	-0.281834	0.778071	0.999858	NW_023666033.1	Un	34608965	34610529	+	n
103224837	DMRTA2	0	DMRT like family A2	doublesex- and mab-3-related transcription factor A2	0.161521	0.00673063	0.0267847	0.251286	0.801593	0.999858	NW_023666033.1	Un	34697588	34703671	-	n
103224836	FAF1	0	Fas associated factor 1	FAS-associated factor 1	752.826	-0.101714	0.126819	-0.802039	0.42253	0.999858	NW_023666033.1	Un	34720208	35259074	-	n
103224834	CDKN2C	0	cyclin dependent kinase inhibitor 2C	cyclin-dependent kinase 4 inhibitor C	478.884	-0.326729	0.140726	-2.32174	0.020247	0.999858	NW_023666033.1	Un	35266760	35273493	+	n
119624515	LOC119624515	0	protein shisa-5-like	0	1.85518	0.0775769	0.0652723	1.18851	0.234632	0.999858	NW_023666033.1	Un	35291078	35292017	-	n
103224831	LOC103224831	0	cofilin-1-like	LOW QUALITY PROTEIN: cofilin-1-like	0.145019	-0.00589581	0.0267847	-0.220118	0.825779	0.999858	NW_023666033.1	Un	35440347	35519510	-	n
103224830	RNF11	0	ring finger protein 11	RING finger protein 11	623.196	-0.140563	0.147947	-0.950092	0.342065	0.999858	NW_023666033.1	Un	35519280	35555996	+	n
103224829	LOC103224829	0	eukaryotic translation initiation factor 3 subunit H-like	eukaryotic translation initiation factor 3 subunit H-like	32.3396	-0.0134301	0.163026	-0.0823804	0.934344	0.999858	NW_023666033.1	Un	35544617	35545898	+	n
103224828	TTC39A	0	tetratricopeptide repeat domain 39A	tetratricopeptide repeat protein 39A	478.038	0.0275586	0.153048	0.180065	0.857102	0.999858	NW_023666033.1	Un	35569670	35614293	-	n
103224825	EPS15	0	epidermal growth factor receptor pathway substrate 15	epidermal growth factor receptor substrate 15	1663.84	-0.166191	0.122259	-1.35934	0.174038	0.999858	NW_023666033.1	Un	35638864	35801433	-	n
103224824	LOC103224824	0	small ubiquitin-related modifier 1-like	small ubiquitin-related modifier 1-like	0.504678	-0.0113102	0.0359121	-0.314941	0.752806	0.999858	NW_023666033.1	Un	35744438	35745504	+	n
103225924	OSBPL9	0	oxysterol binding protein like 9	oxysterol-binding protein-related protein 9	1395.26	-0.135852	0.123904	-1.09643	0.272893	0.999858	NW_023666033.1	Un	35898554	36066705	+	n
119626481	LOC119626481	0	small nucleolar RNA SNORA26	0	0.172487	-0.00589581	0.0267847	-0.220118	0.825779	0.999858	NW_023666033.1	Un	36001328	36001450	-	n
103224822	NRDC	0	nardilysin convertase	nardilysin	1933.41	-0.213633	0.116964	-1.82648	0.0677775	0.999858	NW_023666033.1	Un	36066999	36168310	-	n
103224821	RAB3B	0	RAB3B, member RAS oncogene family	ras-related protein Rab-3B	47.2602	-0.012373	0.165778	-0.0746363	0.940504	0.999858	NW_023666033.1	Un	36204689	36280528	-	n
103224818	TXNDC12	0	thioredoxin domain containing 12	thioredoxin domain-containing protein 12	434.541	-0.0589484	0.138953	-0.424231	0.671397	0.999858	NW_023666033.1	Un	36341886	36377088	-	n
103224817	KTI12	0	KTI12 chromatin associated homolog	protein KTI12 homolog	334.844	-0.0598831	0.142878	-0.419121	0.675128	0.999858	NW_023666033.1	Un	36353679	36356341	-	n
103224819	BTF3L4	0	basic transcription factor 3 like 4	transcription factor BTF3 homolog 4	308.92	-0.0567015	0.147918	-0.38333	0.701475	0.999858	NW_023666033.1	Un	36377013	36409702	+	n
103224815	ZFYVE9	0	zinc finger FYVE-type containing 9	zinc finger FYVE domain-containing protein 9|dynein assembly factor 3, axonemal homolog	848.823	-0.0592848	0.147667	-0.401476	0.68807	0.999858	NW_023666033.1	20	36465757	36674023	+	n
103224812	CC2D1B	0	coiled-coil and C2 domain containing 1B	coiled-coil and C2 domain-containing protein 1B	782.845	0.0381063	0.134528	0.28326	0.776978	0.999858	NW_023666033.1	Un	36671665	36692878	-	n
103224814	ORC1	0	origin recognition complex subunit 1	origin recognition complex subunit 1	612.351	-0.00408145	0.165818	-0.024614	0.980363	0.999858	NW_023666033.1	Un	36698288	36730187	-	n
103224811	PRPF38A	0	pre-mRNA processing factor 38A	pre-mRNA-splicing factor 38A	722.484	-0.0963021	0.138556	-0.695042	0.487029	0.999858	NW_023666033.1	Un	36730247	36745058	+	n
103224810	TUT4	ZCCHC11	terminal uridylyl transferase 4	terminal uridylyltransferase 4|zinc finger CCHC-type containing 11	1050.02	0.00283301	0.140791	0.0201221	0.983946	0.999858	NW_023666033.1	Un	36748098	36875297	-	n
103224807	GPX7	0	glutathione peroxidase 7	glutathione peroxidase 7	0.172487	-0.00589581	0.0267847	-0.220118	0.825779	0.999858	NW_023666033.1	Un	36929159	36936411	+	n
103224805	COA7	0	cytochrome c oxidase assembly factor 7	cytochrome c oxidase assembly factor 7	328.833	0.0314707	0.160181	0.19647	0.844242	0.999858	NW_023666033.1	Un	37011719	37024727	-	n
103224804	ZYG11B	0	zyg-11 family member B, cell cycle regulator	protein zyg-11 homolog B	686.56	-0.244118	0.136413	-1.78955	0.0735261	0.999858	NW_023666033.1	Un	37057064	37159377	+	n
103225921	ZYG11A	0	zyg-11 family member A, cell cycle regulator	protein zyg-11 homolog A	1.29733	0.00220597	0.0561934	0.0392567	0.968686	0.999858	NW_023666033.1	Un	37181174	37232753	+	n
103224803	ECHDC2	0	enoyl-CoA hydratase domain containing 2	enoyl-CoA hydratase domain-containing protein 2, mitochondrial	42.5912	-0.0715191	0.160742	-0.444931	0.656369	0.999858	NW_023666033.1	Un	37235451	37261600	-	n
103224800	SCP2	0	sterol carrier protein 2	non-specific lipid-transfer protein	989.75	-0.11827	0.146956	-0.804797	0.420937	0.999858	NW_023666033.1	Un	37285652	37412244	+	n
103224797	PODN	0	podocan	podocan	0.495529	0.00870402	0.0319047	0.272813	0.784997	0.999858	NW_023666033.1	Un	37422847	37446478	+	n
103224796	SLC1A7	0	solute carrier family 1 member 7	excitatory amino acid transporter 5	0.172487	-0.00589581	0.0267847	-0.220118	0.825779	0.999858	NW_023666033.1	Un	37448190	37501993	-	n
103224794	CPT2	0	carnitine palmitoyltransferase 2	carnitine O-palmitoyltransferase 2, mitochondrial	440.463	-0.159276	0.134884	-1.18084	0.237667	0.999858	NW_023666033.1	Un	37554716	37572175	+	n
103224795	CZIB	C20H1orf123	CXXC motif containing zinc binding protein	CXXC motif containing zinc binding protein	253.724	0.00802542	0.155564	0.0515891	0.958856	0.999858	NW_023666033.1	Un	37572075	37579851	-	n
103224792	MAGOH	0	mago homolog, exon junction complex subunit	protein mago nashi homolog|mago homolog, exon junction complex core component	472.544	-0.159448	0.156815	-1.01679	0.309254	0.999858	NW_023666033.1	Un	37585253	37598122	-	n
103224793	LRP8	0	LDL receptor related protein 8	low-density lipoprotein receptor-related protein 8	1311.97	0.0251542	0.164398	0.153008	0.878392	0.999858	NW_023666033.1	Un	37601412	37686958	-	n
103225919	LOC103225919	0	phosphate carrier protein, mitochondrial-like	0	0.171458	0.00673063	0.0267847	0.251286	0.801593	0.999858	NW_023666033.1	Un	37789212	37791711	-	n
103224789	GLIS1	0	GLIS family zinc finger 1	zinc finger protein GLIS1	32.9194	0.0216128	0.15374	0.14058	0.888202	0.999858	NW_023666033.1	Un	37858253	38092756	-	n
119626410	LOC119626410	0	U7 small nuclear RNA	0	1.28922	0.00188498	0.0592617	0.0318077	0.974625	0.999858	NW_023666033.1	Un	38043211	38043275	-	n
103224788	NDC1	0	NDC1 transmembrane nucleoporin	nucleoporin NDC1	752.177	0.018088	0.155117	0.116609	0.90717	0.999858	NW_023666033.1	Un	38118704	38186249	-	n
103224786	YIPF1	0	Yip1 domain family member 1	protein YIPF1	219.743	-0.0148651	0.153202	-0.0970297	0.922703	0.999858	NW_023666033.1	Un	38191199	38237251	-	n
103224787	DIO1	0	iodothyronine deiodinase 1	type I iodothyronine deiodinase|deiodinase, iodothyronine type I	71.5667	-0.027565	0.157773	-0.174712	0.861306	0.999858	NW_023666033.1	Un	38237235	38258803	+	n
103224784	HSPB11	0	heat shock protein family B (small) member 11	intraflagellar transport protein 25 homolog	81.0978	-0.130373	0.165321	-0.788605	0.430343	0.999858	NW_023666033.1	Un	38246325	38294860	-	n
103224785	LRRC42	0	leucine rich repeat containing 42	leucine-rich repeat-containing protein 42	577.284	-0.0619964	0.133758	-0.463495	0.643009	0.999858	NW_023666033.1	Un	38294640	38316413	+	n
103224783	LOC103224783	0	heterogeneous nuclear ribonucleoprotein A3-like	0	0.479027	-0.00992878	0.0355029	-0.279661	0.779737	0.999858	NW_023666033.1	Un	38323063	38324380	-	n
103224782	LDLRAD1	0	low density lipoprotein receptor class A domain containing 1	low-density lipoprotein receptor class A domain-containing protein 1	0.676136	-0.000140816	0.0437052	-0.00322194	0.997429	0.999858	NW_023666033.1	Un	38355844	38365234	-	n
103224778	TMEM59	0	transmembrane protein 59	transmembrane protein 59	903.665	-0.0336892	0.156888	-0.214735	0.829974	0.999858	NW_023666033.1	Un	38374721	38397688	-	n
103224781	TCEANC2	0	transcription elongation factor A N-terminal and central domain containing 2	transcription elongation factor A N-terminal and central domain-containing protein 2	143.025	0.0525764	0.152643	0.344439	0.730516	0.999858	NW_023666033.1	Un	38397708	38446226	+	n
103224777	CDCP2	0	CUB domain containing protein 2	CUB domain-containing protein 2	0.34134	-0.012209	0.0267847	-0.455821	0.648519	0.999858	NW_023666033.1	Un	38478995	38498968	-	n
103224775	CYB5RL	0	cytochrome b5 reductase like	NADH-cytochrome b5 reductase-like	69.9223	-0.190137	0.165618	-1.14805	0.250949	0.999858	NW_023666033.1	Un	38520947	38550694	-	n
103224776	MRPL37	0	mitochondrial ribosomal protein L37	39S ribosomal protein L37, mitochondrial	954.134	-0.042648	0.144664	-0.294808	0.768141	0.999858	NW_023666033.1	Un	38550771	38570269	+	n
103224772	SSBP3	0	single stranded DNA binding protein 3	single-stranded DNA-binding protein 3	133.304	-0.00343534	0.159327	-0.0215616	0.982798	0.999858	NW_023666033.1	Un	38577762	38758509	-	n
103224771	LOC103224771	0	heterogeneous nuclear ribonucleoprotein A1-like	heterogeneous nuclear ribonucleoprotein A1-like	0.171458	0.00673063	0.0267847	0.251286	0.801593	0.999858	NW_023666033.1	Un	38887427	38888244	+	n
103224768	ACOT11	0	acyl-CoA thioesterase 11	acyl-coenzyme A thioesterase 11	278.178	0.344688	0.162135	2.12593	0.0335087	0.999858	NW_023666033.1	Un	38892834	38959527	+	n
119624916	LOC119624916	0	uncharacterized LOC119624916	0	3.97717	0.0395608	0.0900515	0.439314	0.660434	0.999858	NW_023666033.1	Un	38917975	38923807	-	n
103224770	FAM151A	0	family with sequence similarity 151 member A	protein FAM151A	2.24919	0.0625375	0.062105	1.00696	0.313952	0.999858	NW_023666033.1	Un	38957320	38971949	-	n
103224766	MROH7	0	maestro heat like repeat family member 7	maestro heat-like repeat-containing protein family member 7	4.46486	0.10524	0.101252	1.03938	0.298627	0.999858	NW_023666033.1	Un	38992766	39055145	+	n
103224765	TTC4	0	tetratricopeptide repeat domain 4	tetratricopeptide repeat protein 4	333.66	-0.059737	0.148813	-0.401424	0.688108	0.999858	NW_023666033.1	Un	39060340	39088741	+	n
103224764	PARS2	0	prolyl-tRNA synthetase 2, mitochondrial	probable proline--tRNA ligase, mitochondrial|prolyl-tRNA synthetase 2, mitochondrial (putative)	178.159	0.113825	0.157243	0.723877	0.469141	0.999858	NW_023666033.1	Un	39101606	39109215	-	n
103224761	LEXM	0	lymphocyte expansion molecule	lymphocyte expansion molecule	0.344974	-0.012209	0.0267847	-0.455821	0.648519	0.999858	NW_023666033.1	Un	39151872	39189649	+	n
103224760	DHCR24	0	24-dehydrocholesterol reductase	delta(24)-sterol reductase	1587.61	-0.00883666	0.163588	-0.0540179	0.956921	0.999858	NW_023666033.1	Un	39196928	39233564	-	n
103224759	LOC103224759	0	uncharacterized LOC103224759	0	6.83047	0.00100023	0.10568	0.00946475	0.992448	0.999858	NW_023666033.1	Un	39233408	39235299	+	n
103224758	TMEM61	0	transmembrane protein 61	transmembrane protein 61	6.45499	0.0331173	0.111164	0.297914	0.765769	0.999858	NW_023666033.1	Un	39312545	39324412	+	n
103224757	BSND	0	barttin CLCNK type accessory subunit beta	barttin|barttin CLCNK type accessory beta subunit	3.56612	0.00651249	0.0907451	0.0717669	0.942787	0.999858	NW_023666033.1	Un	39326045	39351215	+	n
103224756	PCSK9	0	proprotein convertase subtilisin/kexin type 9	proprotein convertase subtilisin/kexin type 9	1.48608	0.0539363	0.0585583	0.921071	0.357014	0.999858	NW_023666033.1	Un	39376138	39401572	+	n
103224755	USP24	0	ubiquitin specific peptidase 24	ubiquitin carboxyl-terminal hydrolase 24	1754.23	-0.0290184	0.138741	-0.209155	0.834327	0.999858	NW_023666033.1	Un	39403051	39551237	-	n
103224743	LOC103224743	0	cofilin-1	LOW QUALITY PROTEIN: cofilin-1	33.8718	-0.119647	0.162736	-0.735224	0.462203	0.999858	NW_023666033.1	Un	40645516	40646616	+	n
103224742	PLPP3	0	phospholipid phosphatase 3	phospholipid phosphatase 3	216.886	0.0912381	0.158901	0.574182	0.565845	0.999858	NW_023666033.1	Un	40825334	40909946	-	n
103224740	PRKAA2	0	protein kinase AMP-activated catalytic subunit alpha 2	5'-AMP-activated protein kinase catalytic subunit alpha-2	1311.16	-0.123448	0.148867	-0.829246	0.406965	0.999858	NW_023666033.1	Un	40974341	41041274	+	n
103224739	FYB2	C20H1orf168	FYN binding protein 2	FYN-binding protein 2	10.4692	0.164148	0.136029	1.20671	0.227544	0.999858	NW_023666033.1	Un	41045574	41128653	-	n
103224737	C8B	0	complement C8 beta chain	complement component C8 beta chain	0.870754	0.0444946	0.0405373	1.09762	0.27237	0.999858	NW_023666033.1	Un	41262434	41300129	-	n
103224733	DAB1	0	DAB adaptor protein 1	disabled homolog 1|DAB1, reelin adaptor protein	874.007	0.0138106	0.162014	0.0852435	0.932068	0.999858	NW_023666033.1	Un	41328262	42605152	-	n
103224730	OMA1	0	OMA1 zinc metallopeptidase	metalloendopeptidase OMA1, mitochondrial	222.662	-0.208193	0.165729	-1.25623	0.209034	0.999858	NW_023666033.1	Un	42861042	42928149	-	n
119626242	LOC119626242	0	vegetative cell wall protein gp1-like	vegetative cell wall protein gp1-like	2.0007	0.0443814	0.0682757	0.650032	0.515671	0.999858	NW_023666033.1	Un	42927534	42929069	+	n
103224729	TACSTD2	0	tumor associated calcium signal transducer 2	tumor-associated calcium signal transducer 2	0.337467	0.0145446	0.0282728	0.514436	0.606947	0.999858	NW_023666033.1	Un	42956629	42959787	-	n
103224728	MYSM1	0	Myb like, SWIRM and MPN domains 1	histone H2A deubiquitinase MYSM1	682.035	0.186528	0.138084	1.35083	0.176749	0.999858	NW_023666033.1	Un	43034947	43078496	-	n
119625056	LOC119625056	0	uncharacterized LOC119625056	uncharacterized protein LOC119625056	22.2077	0.139436	0.156772	0.889421	0.373777	0.999858	NW_023666033.1	Un	43135973	43155076	-	n
103224726	JUN	0	Jun proto-oncogene, AP-1 transcription factor subunit	transcription factor AP-1	3365.37	0.318522	0.140782	2.26252	0.023665	0.999858	NW_023666033.1	Un	43155223	43158790	-	n
119625058	LOC119625058	0	uncharacterized LOC119625058	0	0.512797	-0.00881605	0.0321153	-0.274513	0.783691	0.999858	NW_023666033.1	Un	43271517	43275368	-	n
103224723	FGGY	0	FGGY carbohydrate kinase domain containing	FGGY carbohydrate kinase domain-containing protein	224.056	0.0947373	0.148993	0.635851	0.524874	0.999858	NW_023666033.1	Un	43692739	44137087	+	n
119625072	LOC119625072	0	DPH3 homolog	DPH3 homolog	0.17067	-0.00589581	0.0267847	-0.220118	0.825779	0.999858	NW_023666033.1	Un	44014573	44015169	-	n
103224721	HOOK1	0	hook microtubule tethering protein 1	protein Hook homolog 1	917.864	-0.0491693	0.138373	-0.355339	0.722336	0.999858	NW_023666033.1	Un	44188364	44257809	+	n
103224720	LOC103224720	0	mitochondrial import receptor subunit TOM22 homolog	mitochondrial import receptor subunit TOM22 homolog	0.343157	-0.01369	0.0283514	-0.482869	0.629189	0.999858	NW_023666033.1	Un	44205012	44206174	-	n
103224719	CYP2J2	0	cytochrome P450 family 2 subfamily J member 2	cytochrome P450 2J2	68.0298	0.0875188	0.1638	0.534303	0.593132	0.999858	NW_023666033.1	20	44276756	44308738	-	n
103224718	CUNH1orf87	C20H1orf87	chromosome unknown C1orf87 homolog	uncharacterized protein C1orf87 homolog	1.12096	-0.0069263	0.0522814	-0.132481	0.894604	0.999858	NW_023666033.1	Un	44375051	44458082	-	n
119625076	LOC119625076	0	uncharacterized LOC119625076	0	0.332191	0.00046139	0.0281506	0.0163901	0.986923	0.999858	NW_023666033.1	Un	45028654	45031168	-	n
119625077	LOC119625077	0	uncharacterized LOC119625077	0	2.79497	0.0341215	0.0653632	0.522029	0.60165	0.999858	NW_023666033.1	Un	45101979	45185106	-	n
103224710	LOC103224710	0	uncharacterized LOC103224710	0	0.495529	0.00870402	0.0319047	0.272813	0.784997	0.999858	NW_023666033.1	Un	45309889	45323740	-	n
103224714	NFIA	0	nuclear factor I A	nuclear factor 1 A-type	512.099	0.0590528	0.155925	0.378727	0.704891	0.999858	NW_023666033.1	Un	45443120	45829474	+	n
103224711	LOC103224711	0	uncharacterized LOC103224711	0	4.4611	-0.0770264	0.104762	-0.735252	0.462186	0.999858	NW_023666033.1	Un	45444055	45449747	-	n
119625086	LOC119625086	0	uncharacterized LOC119625086	0	489.125	-0.193074	0.154232	-1.25185	0.210626	0.999858	NW_023666033.1	Un	45795784	45796406	+	n
103224707	TM2D1	0	TM2 domain containing 1	TM2 domain-containing protein 1	145.871	-0.0843053	0.156391	-0.539068	0.58984	0.999858	NW_023666033.1	Un	46047254	46086773	-	n
103225915	PATJ	0	PATJ crumbs cell polarity complex component	inaD-like protein	1636.47	0.056444	0.161798	0.348855	0.727198	0.999858	NW_023666033.1	Un	46104467	46515476	+	n
119626276	LOC119626276	0	U6 spliceosomal RNA	0	1.70399	0.0399368	0.0603795	0.661431	0.508336	0.999858	NW_023666033.1	Un	46186803	46186910	+	n
119626310	LOC119626310	0	U6 spliceosomal RNA	0	3.68999	0.00505898	0.0942423	0.0536805	0.95719	0.999858	NW_023666033.1	Un	46221571	46221676	+	n
119625112	LOC119625112	0	ragulator complex protein LAMTOR5-like	ragulator complex protein LAMTOR5-like	6.49185	0.026853	0.108281	0.247994	0.804139	0.999858	NW_023666033.1	Un	46390765	46392280	+	n
103225914	L1TD1	0	LINE1 type transposase domain containing 1	LINE-1 type transposase domain-containing protein 1	0.840504	-0.00856985	0.0382197	-0.224226	0.822581	0.999858	NW_023666033.1	Un	46557118	46568721	+	n
103224706	KANK4	0	KN motif and ankyrin repeat domains 4	KN motif and ankyrin repeat domain-containing protein 4	0.484563	0.0195849	0.0275057	0.712031	0.476445	0.999858	NW_023666033.1	Un	46598886	46720949	-	n
103224705	USP1	0	ubiquitin specific peptidase 1	ubiquitin carboxyl-terminal hydrolase 1	1017.26	-0.101975	0.159621	-0.638857	0.522916	0.999858	NW_023666033.1	Un	46836798	46851713	+	n
103224703	DOCK7	0	dedicator of cytokinesis 7	dedicator of cytokinesis protein 7	1040.41	-0.11006	0.129485	-0.849986	0.395333	0.999858	NW_023666033.1	Un	46854699	47083061	-	n
103224701	ANGPTL3	0	angiopoietin like 3	angiopoietin-related protein 3	0.346616	0.000475523	0.0285753	0.0166411	0.986723	0.999858	NW_023666033.1	Un	46993589	47002411	+	n
103224699	ATG4C	0	autophagy related 4C cysteine peptidase	cysteine protease ATG4C	468.474	-0.0362906	0.152932	-0.237299	0.812425	0.999858	NW_023666033.1	Un	47164446	47276287	+	n
119625179	LOC119625179	0	histone H3.3A	histone H3.3A	7.1103	-0.000613688	0.123518	-0.00496841	0.996036	0.999858	NW_023666033.1	Un	47484886	47485467	+	n
103224695	FOXD3	0	forkhead box D3	forkhead box protein D3	2.97316	-0.0444218	0.0883984	-0.502519	0.615303	0.999858	NW_023666033.1	Un	47713740	47717084	+	n
103224694	ALG6	0	ALG6 alpha-1,3-glucosyltransferase	dolichyl pyrophosphate Man9GlcNAc2 alpha-1,3-glucosyltransferase	142.577	-0.0841625	0.165142	-0.509637	0.610306	0.999858	NW_023666033.1	Un	47753730	47820742	+	n
103224691	LOC103224691	ITGB3BP	integrin subunit beta 3 binding protein	centromere protein R	192.915	0.0423235	0.15794	0.267972	0.788721	0.999858	NW_023666033.1	Un	47822547	47897119	-	n
103224693	EFCAB7	0	EF-hand calcium binding domain 7	EF-hand calcium-binding domain-containing protein 7	107.139	-0.0599132	0.164494	-0.364226	0.715689	0.999858	NW_023666033.1	Un	47896942	47947384	+	n
103224690	PGM1	0	phosphoglucomutase 1	phosphoglucomutase-1	1150.4	0.0679251	0.126055	0.538852	0.589989	0.999858	NW_023666033.1	Un	47968868	48035370	+	n
119625190	LOC119625190	0	uncharacterized LOC119625190	0	5.24065	0.067153	0.102235	0.65685	0.511278	0.999858	NW_023666033.1	Un	48074670	48086195	+	n
103224689	ROR1	0	receptor tyrosine kinase like orphan receptor 1	inactive tyrosine-protein kinase transmembrane receptor ROR1	161.278	0.151285	0.16562	0.913445	0.361008	0.999858	NW_023666033.1	Un	48147168	48565776	+	n
103224685	UBE2U	0	ubiquitin conjugating enzyme E2 U	ubiquitin-conjugating enzyme E2 U|ubiquitin conjugating enzyme E2 U (putative)	0.175946	0.00673063	0.0267847	0.251286	0.801593	0.999858	NW_023666033.1	Un	48649296	48711899	+	n
103224683	CACHD1	0	cache domain containing 1	VWFA and cache domain-containing protein 1	2392.37	0.0413779	0.128909	0.320985	0.748222	0.999858	NW_023666033.1	Un	48910967	49136487	+	n
103224679	RAVER2	0	ribonucleoprotein, PTB binding 2	ribonucleoprotein PTB-binding 2	2042.01	0.0307332	0.14678	0.209383	0.834149	0.999858	NW_023666033.1	Un	49186938	49272893	+	n
103224682	JAK1	0	Janus kinase 1	tyrosine-protein kinase JAK1	3230	-0.0553205	0.118338	-0.467477	0.640159	0.999858	NW_023666033.1	Un	49273103	49510023	-	n
119626243	LOC119626243	0	collagen alpha-1(I) chain-like	LOW QUALITY PROTEIN: collagen alpha-1(I) chain-like	33.0655	0.201618	0.154463	1.30529	0.191796	0.999858	NW_023666033.1	Un	49500064	49522172	-	n
103224675	AK4	0	adenylate kinase 4	adenylate kinase 4, mitochondrial	3057.76	0.0691113	0.122983	0.561958	0.574145	0.999858	NW_023666033.1	Un	49603492	49717228	+	n
103224672	DNAJC6	0	DnaJ heat shock protein family (Hsp40) member C6	putative tyrosine-protein phosphatase auxilin	1322.16	0.108356	0.153199	0.70729	0.479386	0.999858	NW_023666033.1	Un	49732880	49896207	+	n
119626517	LOC119626517	0	U2 spliceosomal RNA	0	4.48827	0.108057	0.102128	1.05806	0.290027	0.999858	NW_023666033.1	Un	49896729	49896919	+	n
103224671	LEPROT	0	leptin receptor overlapping transcript	leptin receptor gene-related protein	4396.11	0.0367156	0.157546	0.233046	0.815726	0.999858	NW_023666033.1	Un	49901379	49914739	+	n
103224667	LOC103224667	0	transcription factor BTF3-like	0	35.5165	0.143207	0.161956	0.884233	0.37657	0.999858	NW_023666033.1	Un	49976570	49978328	+	n
103224669	LEPR	0	leptin receptor	leptin receptor	193.56	0.0735391	0.164854	0.446086	0.655535	0.999858	NW_023666033.1	Un	49988601	50125048	+	n
103224666	PDE4B	0	phosphodiesterase 4B	cAMP-specific 3',5'-cyclic phosphodiesterase 4B	11.5848	0.015408	0.140888	0.109364	0.912914	0.999858	NW_023666033.1	20	50280842	50864221	+	n
103224665	SGIP1	0	SH3GL interacting endocytic adaptor 1	SH3-containing GRB2-like protein 3-interacting protein 1|SH3 domain GRB2 like endophilin interacting protein 1	0.343157	-0.01369	0.0283514	-0.482869	0.629189	0.999858	NW_023666033.1	Un	51029997	51245493	+	n
103224661	DNAI4	WDR78	dynein axonemal intermediate chain 4	LOW QUALITY PROTEIN: dynein intermediate chain 4, axonemal|WD repeat domain 78	67.709	0.167233	0.165657	1.00951	0.312729	0.999858	NW_023666033.1	Un	51300091	51405974	-	n
103224662	MIER1	0	MIER1 transcriptional regulator	mesoderm induction early response protein 1	859.005	-0.0526863	0.136706	-0.385397	0.699943	0.999858	NW_023666033.1	Un	51405769	51469651	+	n
103224660	SLC35D1	0	solute carrier family 35 member D1	UDP-glucuronic acid/UDP-N-acetylgalactosamine transporter	214.32	-0.0586554	0.162613	-0.360706	0.718319	0.999858	NW_023666033.1	Un	51480960	51538885	-	n
103224654	LOC103224654	0	dnaJ homolog subfamily B member 6-like	0	15.5117	-0.158462	0.144083	-1.0998	0.271418	0.999858	NW_023666033.1	Un	51770109	51771011	+	n
119625281	LOC119625281	0	uncharacterized LOC119625281	0	68.3771	0.386132	0.165375	2.33489	0.0195491	0.999858	NW_023666033.1	Un	51897980	51901098	-	n
103224653	SERBP1	0	SERPINE1 mRNA binding protein 1	plasminogen activator inhibitor 1 RNA-binding protein	5502.84	0.0165347	0.153862	0.107464	0.914421	0.999858	NW_023666033.1	Un	51909968	51932020	-	n
103224652	GADD45A	0	growth arrest and DNA damage inducible alpha	growth arrest and DNA damage-inducible protein GADD45 alpha	429.898	0.00111175	0.143392	0.00775325	0.993814	0.999858	NW_023666033.1	Un	52186271	52189568	+	n
103224649	GNG12	0	G protein subunit gamma 12	guanine nucleotide-binding protein G(I)/G(S)/G(O) subunit gamma-12	602.069	-0.056075	0.144204	-0.388859	0.697381	0.999858	NW_023666033.1	20	52202557	52331733	-	n
119626400	LOC119626400	0	U7 small nuclear RNA	0	1.04142	0.0416794	0.0477856	0.872217	0.38309	0.999858	NW_023666033.1	Un	52274113	52274174	-	n
103224647	DIRAS3	0	DIRAS family GTPase 3	GTP-binding protein Di-Ras3	1.15516	-0.0120552	0.0573138	-0.210338	0.833404	0.999858	NW_023666033.1	Un	52548118	52553856	-	n
103224646	LOC103224646	0	uncharacterized LOC103224646	0	0.696867	0.000419944	0.0358309	0.0117202	0.990649	0.999858	NW_023666033.1	Un	52552693	52624381	+	n
103224645	WLS	0	Wnt ligand secretion mediator	protein wntless homolog|wntless Wnt ligand secretion mediator	654.156	0.102547	0.142701	0.718618	0.472377	0.999858	NW_023666033.1	Un	52598872	52734627	-	n
103224644	LOC103224644	0	C-terminal-binding protein 2-like	0	7.20638	-0.0984968	0.115989	-0.849193	0.395774	0.999858	NW_023666033.1	Un	52662223	52665152	-	n
103224643	RPE65	0	retinoid isomerohydrolase RPE65	retinoid isomerohydrolase|RPE65, retinoid isomerohydrolase|retinal pigment epithelium-specific protein 65kDa	9.8785	0.0383248	0.129429	0.296108	0.767148	0.999858	NW_023666033.1	Un	52929979	52950761	-	n
103224642	DEPDC1	0	DEP domain containing 1	DEP domain-containing protein 1A	503.954	-0.102316	0.158186	-0.646809	0.517756	0.999858	NW_023666033.1	Un	52974265	52997660	-	n
103224638	LOC103224638	0	ATPase family AAA domain-containing protein 1-like	LOW QUALITY PROTEIN: ATPase family AAA domain-containing protein 1-like	1.31399	-0.05417	0.0516274	-1.04925	0.294063	0.999858	NW_023666033.1	Un	53408542	53410002	+	n
119625291	LOC119625291	0	uncharacterized LOC119625291	0	0.484563	0.0195849	0.0275057	0.712031	0.476445	0.999858	NW_023666033.1	Un	53543498	53670036	+	n
103224633	LRRC7	0	leucine rich repeat containing 7	leucine-rich repeat-containing protein 7	72.1656	0.340539	0.163509	2.08269	0.0372792	0.999858	NW_023666033.1	Un	54048608	54605591	+	n
103224629	LRRC40	0	leucine rich repeat containing 40	leucine-rich repeat-containing protein 40	403.877	-0.170528	0.158138	-1.07835	0.280877	0.999858	NW_023666033.1	Un	54626253	54689586	-	n
103224631	SRSF11	0	serine and arginine rich splicing factor 11	serine/arginine-rich splicing factor 11	1846.81	-0.0017326	0.134776	-0.0128554	0.989743	0.999858	NW_023666033.1	Un	54689578	54736573	+	n
103224627	ANKRD13C	0	ankyrin repeat domain 13C	ankyrin repeat domain-containing protein 13C	722.338	-0.120582	0.144628	-0.833736	0.40443	0.999858	NW_023666033.1	Un	54743297	54832055	-	n
103224624	CTH	0	cystathionine gamma-lyase	cystathionine gamma-lyase	303.341	0.0237308	0.140304	0.169138	0.865688	0.999858	NW_023666033.1	Un	54904074	54931820	+	n
103224623	LOC103224623	0	protein mago nashi homolog 2	protein mago nashi homolog 2	2.51633	0.0140491	0.0703629	0.199666	0.841742	0.999858	NW_023666033.1	Un	55070731	55071422	+	n
103224617	PTGER3	0	prostaglandin E receptor 3	prostaglandin E2 receptor EP3 subtype	0.316476	0.000445681	0.0276707	0.0161066	0.987149	0.999858	NW_023666033.1	Un	55495970	55576801	-	n
103224616	ZRANB2	0	zinc finger RANBP2-type containing 2	zinc finger Ran-binding domain-containing protein 2	601.925	0.113496	0.137471	0.825604	0.409029	0.999858	NW_023666033.1	Un	55596269	55614724	-	n
103224614	NEGR1	0	neuronal growth regulator 1	neuronal growth regulator 1	43.4587	0.22059	0.150889	1.46194	0.143758	0.999858	NW_023666033.1	Un	55940382	56522362	-	n
119625894	LOC119625894	0	uncharacterized LOC119625894	0	2.56811	0.0915335	0.072571	1.2613	0.207202	0.999858	NW_023666033.1	Un	56522438	56791872	+	n
119625310	LOC119625310	0	uncharacterized LOC119625310	0	11.7474	-0.0223698	0.131838	-0.169677	0.865265	0.999858	NW_023666033.1	Un	57899460	57920594	-	n
103224606	LRRIQ3	0	leucine rich repeats and IQ motif containing 3	leucine-rich repeat and IQ domain-containing protein 3	33.4383	0.055935	0.162586	0.344034	0.730821	0.999858	NW_023666033.1	Un	58332856	58498845	-	n
103224612	LOC103224612	0	fucose-1-phosphate guanylyltransferase	fucose-1-phosphate guanylyltransferase|serine/threonine-protein kinase TNNI3K	267.032	-0.270102	0.158417	-1.70501	0.0881927	0.999858	NW_023666033.1	Un	58498875	58835130	+	n
103224603	ERICH3	0	glutamate rich 3	glutamate-rich protein 3	126.789	0.0256983	0.116333	0.220903	0.825168	0.999858	NW_023666033.1	Un	58856242	58970695	-	n
103224600	CRYZ	0	crystallin zeta	quinone oxidoreductase	1895.73	-0.028142	0.145482	-0.19344	0.846615	0.999858	NW_023666033.1	Un	58998853	59027683	-	n
103224601	TYW3	0	tRNA-yW synthesizing protein 3 homolog	tRNA wybutosine-synthesizing protein 3 homolog	205.566	0.126906	0.155261	0.817372	0.413716	0.999858	NW_023666033.1	Un	59027707	59061378	+	n
103224595	SLC44A5	0	solute carrier family 44 member 5	choline transporter-like protein 5|inositol hexakisphosphate and diphosphoinositol-pentakisphosphate kinase 2 pseudogene	69.7416	-0.131032	0.163196	-0.802913	0.422025	0.999858	NW_023666033.1	20	59492985	60040482	-	n
103224592	ACADM	0	acyl-CoA dehydrogenase medium chain	medium-chain specific acyl-CoA dehydrogenase, mitochondrial|acyl-CoA dehydrogenase, C-4 to C-12 straight chain	1344.9	-0.0781459	0.138043	-0.566099	0.571326	0.999858	NW_023666033.1	Un	60040154	60081642	+	n
103224591	RABGGTB	0	Rab geranylgeranyltransferase subunit beta	geranylgeranyl transferase type-2 subunit beta|Rab geranylgeranyltransferase beta subunit	598.934	-0.0971908	0.159343	-0.609948	0.541896	0.999858	NW_023666033.1	Un	60102782	60111881	+	n
119626451	LOC119626451	0	small nucleolar RNA SNORD45	0	23.6933	-0.0077777	0.153844	-0.0505556	0.95968	0.999858	NW_023666033.1	Un	60103697	60103776	+	n
119626450	LOC119626450	0	small nucleolar RNA SNORD45	0	25.4811	-0.125873	0.158114	-0.796088	0.425981	0.999858	NW_023666033.1	Un	60104511	60104595	+	n
119626452	LOC119626452	0	small nucleolar RNA SNORD45	0	22.11	0.137313	0.154891	0.886512	0.375342	0.999858	NW_023666033.1	Un	60106099	60106172	+	n
103224588	MSH4	0	mutS homolog 4	mutS protein homolog 4	1.54223	0.0848848	0.062588	1.35625	0.175021	0.999858	NW_023666033.1	Un	60112695	60228261	+	n
103224589	ASB17	0	ankyrin repeat and SOCS box containing 17	ankyrin repeat and SOCS box protein 17	0.171458	0.00673063	0.0267847	0.251286	0.801593	0.999858	NW_023666033.1	Un	60234207	60246662	-	n
103224585	ST6GALNAC3	0	ST6 N-acetylgalactosaminide alpha-2,6-sialyltransferase 3	alpha-N-acetylgalactosaminide alpha-2,6-sialyltransferase 3	5.80109	-0.0678585	0.109149	-0.621702	0.534138	0.999858	NW_023666033.1	Un	60430141	60992129	+	n
103224584	ST6GALNAC5	0	ST6 N-acetylgalactosaminide alpha-2,6-sialyltransferase 5	alpha-N-acetylgalactosaminide alpha-2,6-sialyltransferase 5	0.175946	0.00673063	0.0267847	0.251286	0.801593	0.999858	NW_023666033.1	Un	61222545	61409715	+	n
103225849	LOC103225849	0	adenosine deaminase-like	adenosine deaminase-like	0.161521	0.00673063	0.0267847	0.251286	0.801593	0.999858	NW_023666033.1	Un	61261713	61263320	+	n
103224583	PIGK	0	phosphatidylinositol glycan anchor biosynthesis class K	GPI-anchor transamidase	593.541	-0.0998591	0.151583	-0.658776	0.51004	0.999858	NW_023666033.1	Un	61436500	61551083	-	n
119625337	LOC119625337	0	uncharacterized LOC119625337	0	26.0157	-0.239062	0.158944	-1.50406	0.132566	0.999858	NW_023666033.1	Un	61551099	61576055	+	n
103224582	AK5	0	adenylate kinase 5	adenylate kinase isoenzyme 5	4.65754	0.0219894	0.0969281	0.226863	0.82053	0.999858	NW_023666033.1	Un	61612657	61900965	+	n
103224581	ZZZ3	0	zinc finger ZZ-type containing 3	ZZ-type zinc finger-containing protein 3	1111.08	-0.0137988	0.134565	-0.102544	0.918325	0.999858	NW_023666033.1	Un	61902515	62026654	-	n
103224580	USP33	0	ubiquitin specific peptidase 33	ubiquitin carboxyl-terminal hydrolase 33	942.997	-0.0418364	0.131975	-0.317003	0.751242	0.999858	NW_023666033.1	Un	62039421	62109951	-	n
103224578	MIGA1	0	mitoguardin 1	mitoguardin 1	248.743	-0.0141123	0.162303	-0.0869503	0.930711	0.999858	NW_023666033.1	Un	62122595	62215630	+	n
103224577	LOC103224577	0	nuclear speckle splicing regulatory protein 1-like	0	24.7346	0.270516	0.158563	1.70605	0.0879997	0.999858	NW_023666033.1	Un	62189710	62192075	+	n
103224574	NEXN	0	nexilin F-actin binding protein	nexilin	2.96282	0.0659729	0.0664626	0.992632	0.320889	0.999858	NW_023666033.1	Un	62227937	62283369	+	n
103224575	FUBP1	0	far upstream element binding protein 1	far upstream element-binding protein 1	1594.06	-0.0710389	0.15208	-0.467115	0.640418	0.999858	NW_023666033.1	Un	62279925	62320345	-	n
103224573	DNAJB4	0	DnaJ heat shock protein family (Hsp40) member B4	dnaJ homolog subfamily B member 4	427.218	-0.0105307	0.155801	-0.0675907	0.946111	0.999858	NW_023666033.1	Un	62320059	62356906	+	n
103224572	GIPC2	0	GIPC PDZ domain containing family member 2	PDZ domain-containing protein GIPC2	0.688743	0.000519805	0.0399865	0.0129995	0.989628	0.999858	NW_023666033.1	Un	62384410	62484620	+	n
103224571	PTGFR	0	prostaglandin F receptor	prostaglandin F2-alpha receptor	19.5601	0.133878	0.139711	0.958244	0.33794	0.999858	NW_023666033.1	Un	62818687	62866086	+	n
103224570	IFI44L	0	interferon induced protein 44 like	LOW QUALITY PROTEIN: interferon-induced protein 44-like	22.8132	0.0638742	0.153651	0.41571	0.677622	0.999858	NW_023666033.1	Un	62941725	62963152	+	n
119625369	LOC119625369	0	uncharacterized LOC119625369	0	0.860443	-0.0302201	0.0437779	-0.690303	0.490003	0.999858	NW_023666033.1	Un	62963419	62965658	+	n
103224569	IFI44	0	interferon induced protein 44	interferon-induced protein 44	2.21516	0.0430434	0.0578758	0.743721	0.457045	0.999858	NW_023666033.1	Un	62977916	62998438	+	n
103224565	LOC103224565	0	histone H2A.Z-like	histone H2A.Z-like	13.0234	-0.214487	0.143212	-1.49769	0.134214	0.999858	NW_023666033.1	Un	63418355	63419229	-	n
103224555	ADGRL2	0	adhesion G protein-coupled receptor L2	adhesion G protein-coupled receptor L2	3539.64	-0.0948125	0.126623	-0.748779	0.453991	0.999858	NW_023666033.1	20	65631411	66426433	+	n
103224552	LOC103224552	0	uncharacterized LOC103224552	0	0.484563	0.0195849	0.0275057	0.712031	0.476445	0.999858	NW_023666033.1	Un	65872113	65879777	-	n
103224554	LOC103224554	0	negative elongation factor E-like	0	127.566	0.137549	0.165106	0.833095	0.404791	0.999858	NW_023666033.1	Un	66305566	66311882	+	n
103224546	LOC103224546	0	pancreatic progenitor cell differentiation and proliferation factor-like	pancreatic progenitor cell differentiation and proliferation factor-like	0.171458	0.00673063	0.0267847	0.251286	0.801593	0.999858	NW_023666033.1	Un	67256489	67257211	-	n
103224541	TTLL7	0	tubulin tyrosine ligase like 7	tubulin polyglutamylase TTLL7	393.933	-0.17062	0.135956	-1.25496	0.209492	0.999858	NW_023666033.1	Un	68280409	68409515	-	n
103224540	PRKACB	0	protein kinase cAMP-activated catalytic subunit beta	cAMP-dependent protein kinase catalytic subunit beta	376.853	-0.0914234	0.148504	-0.61563	0.538139	0.999858	NW_023666033.1	Un	68486788	68652007	+	n
119625383	LOC119625383	0	thioredoxin, mitochondrial-like	0	77.0547	0.0999447	0.165796	0.602817	0.546631	0.999858	NW_023666033.1	Un	68487179	68495810	+	n
103224535	SAMD13	0	sterile alpha motif domain containing 13	sterile alpha motif domain-containing protein 13	11.9753	0.146038	0.13702	1.06582	0.286507	0.999858	NW_023666033.1	Un	68708727	68758403	+	n
103224536	LOC103224536	0	uricase	uricase	0.171458	0.00673063	0.0267847	0.251286	0.801593	0.999858	NW_023666033.1	Un	68772588	68805401	-	n
103224537	DNASE2B	0	deoxyribonuclease 2 beta	deoxyribonuclease-2-beta	0.664382	-0.000557105	0.0353626	-0.0157541	0.987431	0.999858	NW_023666033.1	Un	68805853	68822815	+	n
103224530	RPF1	0	ribosome production factor 1 homolog	ribosome production factor 1	308.396	-0.128918	0.151627	-0.850231	0.395197	0.999858	NW_023666033.1	Un	68890875	68909846	+	n
103224529	GNG5	0	G protein subunit gamma 5	guanine nucleotide-binding protein G(I)/G(S)/G(O) subunit gamma-5	605.852	-0.123915	0.149743	-0.827517	0.407944	0.999858	NW_023666033.1	Un	68909832	68918200	-	n
103224531	SPATA1	0	spermatogenesis associated 1	spermatogenesis-associated protein 1	17.438	0.0867655	0.141957	0.611211	0.54106	0.999858	NW_023666033.1	Un	68927719	68977926	+	n
119625487	LOC119625487	0	uncharacterized LOC119625487	0	0.465983	-0.00711286	0.0313563	-0.22684	0.820548	0.999858	NW_023666033.1	Un	69018372	69022148	+	n
119625508	LOC119625508	0	uncharacterized LOC119625508	0	0.171458	0.00673063	0.0267847	0.251286	0.801593	0.999858	NW_023666033.1	Un	69025635	69030688	-	n
103224525	LOC103224525	SSX2IP	SSX family member 2 interacting protein	afadin- and alpha-actinin-binding protein	451.986	-0.10523	0.154044	-0.683117	0.494533	0.999858	NW_023666033.1	Un	69056695	69105446	-	n
103224524	LPAR3	0	lysophosphatidic acid receptor 3	lysophosphatidic acid receptor 3	2.24683	-0.0179646	0.0772045	-0.232688	0.816004	0.999858	NW_023666033.1	Un	69229207	69311934	-	n
103224522	MCOLN3	0	mucolipin TRP cation channel 3	mucolipin-3|mucolipin 3	0.462524	-0.0244548	0.0314213	-0.778286	0.4364	0.999858	NW_023666033.1	Un	69475343	69506379	-	n
103224521	DNAI3	WDR63	dynein axonemal intermediate chain 3	dynein intermediate chain 3, axonemal|WD repeat domain 63	5.54325	0.1338	0.0963146	1.3892	0.164772	0.999858	NW_023666033.1	Un	69520777	69594860	+	n
103224520	SYDE2	0	synapse defective Rho GTPase homolog 2	rho GTPase-activating protein SYDE2	285.35	-0.0936271	0.145586	-0.643103	0.520157	0.999858	NW_023666033.1	Un	69618408	69660914	-	n
103224519	CUNH1orf52	C20H1orf52	chromosome unknown C1orf52 homolog	UPF0690 protein C1orf52 homolog	178.369	-0.0317965	0.152842	-0.208035	0.835202	0.999858	NW_023666033.1	Un	69709224	69718675	-	n
103224518	BCL10	0	BCL10 immune signaling adaptor	B-cell lymphoma/leukemia 10|B cell CLL/lymphoma 10	228.225	0.0657855	0.150511	0.43708	0.662053	0.999858	NW_023666033.1	Un	69724708	69736042	-	n
103224515	DDAH1	0	dimethylarginine dimethylaminohydrolase 1	N(G),N(G)-dimethylarginine dimethylaminohydrolase 1	965.948	-0.119116	0.126825	-0.939217	0.347619	0.999858	NW_023666033.1	Un	69777493	70020724	-	n
119625622	LOC119625622	0	uncharacterized LOC119625622	0	0.812006	0.0130255	0.047018	0.277032	0.781756	0.999858	NW_023666033.1	Un	69920511	69922702	-	n
103224516	CCN1	CYR61	cellular communication network factor 1	CCN family member 1|cysteine rich angiogenic inducer 61	11979.2	0.150989	0.155054	0.973784	0.330164	0.999858	NW_023666033.1	Un	70022960	70025930	+	n
103224513	LOC103224513	0	mitochondrial import inner membrane translocase subunit TIM50-like	mitochondrial import inner membrane translocase subunit TIM50-like	0.520921	-0.00891245	0.0322532	-0.276327	0.782297	0.999858	NW_023666033.1	Un	70043218	70044560	+	n
103224512	ZNHIT6	0	zinc finger HIT-type containing 6	box C/D snoRNA protein 1	490.629	0.125258	0.161267	0.776713	0.437328	0.999858	NW_023666033.1	Un	70088519	70143107	-	n
103224511	COL24A1	0	collagen type XXIV alpha 1 chain	collagen alpha-1(XXIV) chain	218.175	0.245407	0.164457	1.49223	0.13564	0.999858	NW_023666033.1	Un	70158828	70548531	-	n
119625633	LOC119625633	0	uncharacterized LOC119625633	0	4.76515	0.0119101	0.0915554	0.130086	0.896499	0.999858	NW_023666033.1	Un	70667003	70693584	-	n
103224509	ODF2L	0	outer dense fiber of sperm tails 2 like	LOW QUALITY PROTEIN: protein BCAP	44.884	-0.00553504	0.164272	-0.0336943	0.973121	0.999858	NW_023666033.1	Un	70731218	70778372	-	n
103224508	CLCA2	0	chloride channel accessory 2	calcium-activated chloride channel regulator 2	0.486358	-0.0257423	0.0318622	-0.807927	0.419133	0.999858	NW_023666033.1	Un	70803175	70835376	+	n
103224504	CLCA4	0	chloride channel accessory 4	calcium-activated chloride channel regulator 4	0.842145	0.0118083	0.0473436	0.249416	0.803039	0.999858	NW_023666033.1	Un	70921064	70954895	+	n
103224502	LOC103224502	0	transcription initiation factor TFIID subunit 9-like	0	0.638471	-0.019096	0.0395794	-0.482473	0.62947	0.999858	NW_023666033.1	Un	70990977	70992116	+	n
103224500	LOC103224500	0	mitochondrial import inner membrane translocase subunit TIM50-like	mitochondrial import inner membrane translocase subunit TIM50-like	1.53476	-0.0327604	0.0604106	-0.542296	0.587615	0.999858	NW_023666033.1	Un	71092279	71093444	-	n
119625641	LOC119625641	0	uncharacterized LOC119625641	0	5.63833	0.0468167	0.10957	0.427278	0.669177	0.999858	NW_023666033.1	Un	71093593	71094773	-	n
103224496	SH3GLB1	0	SH3 domain containing GRB2 like, endophilin B1	endophilin-B1	788.953	-0.0954941	0.137159	-0.696229	0.486286	0.999858	NW_023666033.1	Un	71094699	71138519	+	n
103224494	SELENOF	44089	selenoprotein F	selenoprotein F|15 kDa selenoprotein	835.582	-0.083529	0.140648	-0.593888	0.552587	0.999858	NW_023666033.1	Un	71236551	71286047	-	n
103224493	HS2ST1	0	heparan sulfate 2-O-sulfotransferase 1	heparan sulfate 2-O-sulfotransferase 1	609.593	-0.0833099	0.151298	-0.550636	0.581883	0.999858	NW_023666033.1	Un	71286321	71488665	+	n
103225904	LOC103225904	0	uncharacterized LOC103225904	0	15.1669	-0.0873606	0.13556	-0.644441	0.51929	0.999858	NW_023666033.1	Un	71506699	71514008	+	n
103224491	LMO4	0	LIM domain only 4	LIM domain transcription factor LMO4	619.102	-0.139924	0.154892	-0.903362	0.366334	0.999858	NW_023666033.1	Un	71708189	71726923	+	n
103224490	LOC103224490	0	uncharacterized LOC103224490	uncharacterized protein LOC103224490	4.15807	0.0888601	0.100786	0.881674	0.377953	0.999858	NW_023666033.1	Un	71712925	71715617	-	n
119625647	LOC119625647	0	uncharacterized LOC119625647	0	403.093	0.111388	0.153637	0.725005	0.468449	0.999858	NW_023666033.1	Un	72343651	72359809	+	n
103224485	LOC103224485	0	uncharacterized LOC103224485	0	0.844315	0.0329893	0.0435519	0.757471	0.448768	0.999858	NW_023666033.1	Un	72977119	73020773	-	n
103224484	LOC103224484	0	COP9 signalosome complex subunit 6-like	LOW QUALITY PROTEIN: COP9 signalosome complex subunit 6-like	4.20996	0.0630645	0.100128	0.629838	0.5288	0.999858	NW_023666033.1	Un	73082532	73083655	+	n
119625673	LOC119625673	0	uncharacterized LOC119625673	0	22.9393	0.0801486	0.150789	0.53153	0.595052	0.999858	NW_023666033.1	Un	73155142	73164425	-	n
103224486	PKN2	0	protein kinase N2	serine/threonine-protein kinase N2	1380.95	-0.083566	0.14393	-0.580603	0.561508	0.999858	NW_023666033.1	Un	73164386	73324100	+	n
119626547	LOC119626547	0	U6 spliceosomal RNA	0	2.88165	0.101083	0.0742919	1.36062	0.173633	0.999858	NW_023666033.1	Un	73304280	73304387	+	n
103224487	LOC103224487	0	elongin-C-like	elongin-C-like	70.1064	0.188833	0.16528	1.14251	0.253242	0.999858	NW_023666033.1	Un	73316802	73320412	+	n
103224483	GTF2B	0	general transcription factor IIB	transcription initiation factor IIB	596.934	-0.12716	0.152796	-0.832224	0.405283	0.999858	NW_023666033.1	Un	73339910	73378634	-	n
119625695	LOC119625695	0	uncharacterized LOC119625695	0	9.16828	-0.116558	0.127546	-0.913855	0.360793	0.999858	NW_023666033.1	Un	73406950	73408462	-	n
103224481	KYAT3	0	kynurenine aminotransferase 3	kynurenine--oxoglutarate transaminase 3	438.465	-0.145345	0.158778	-0.915398	0.359983	0.999858	NW_023666033.1	Un	73428282	73491315	-	n
103224482	RBMXL1	RBM1	RBMX like 1	RNA binding motif protein, X-linked-like-1|RNA binding motif protein, X-linked like 1	428.637	0.0812956	0.143808	0.565306	0.571866	0.999858	NW_023666033.1	Un	73478835	73491261	-	n
103224476	LOC103224476	GBP2	guanylate-binding protein 2	guanylate-binding protein 2	25.8423	-0.0567301	0.160135	-0.354265	0.72314	0.999858	NW_023666033.1	Un	73626524	73653565	-	n
103224473	LOC103224473	GBP7	guanylate-binding protein 7	guanylate-binding protein 7	0.332979	0.0144262	0.0281584	0.512323	0.608425	0.999858	NW_023666033.1	Un	73658618	73700319	-	n
119625752	LOC119625752	0	uncharacterized LOC119625752	0	0.334008	0.000463185	0.0282049	0.0164221	0.986898	0.999858	NW_023666033.1	Un	73659845	73674491	+	n
103224467	LRRC8B	0	leucine rich repeat containing 8 VRAC subunit B	volume-regulated anion channel subunit LRRC8B|leucine rich repeat containing 8 family member B	107.883	-0.0695986	0.161874	-0.429956	0.667228	0.999858	NW_023666033.1	20	73985860	74057137	+	n
103225902	LOC103225902	0	serine/arginine repetitive matrix protein 1-like	serine/arginine repetitive matrix protein 1-like	7.68355	-0.0334538	0.122701	-0.272644	0.785127	0.999858	NW_023666033.1	Un	74089739	74091112	-	n
103224465	LRRC8C	0	leucine rich repeat containing 8 VRAC subunit C	volume-regulated anion channel subunit LRRC8C|leucine rich repeat containing 8 family member C	168.231	-0.137823	0.154604	-0.89146	0.372683	0.999858	NW_023666033.1	Un	74090983	74181626	+	n
103224462	LRRC8D	0	leucine rich repeat containing 8 VRAC subunit D	volume-regulated anion channel subunit LRRC8D|leucine rich repeat containing 8 family member D	838.076	0.154642	0.13022	1.18755	0.235011	0.999858	NW_023666033.1	Un	74274554	74391546	+	n
103224461	LOC103224461	0	gem-associated protein 8-like	0	11.1181	-0.0218062	0.12708	-0.171595	0.863756	0.999858	NW_023666033.1	Un	74448287	74450032	-	n
103224460	ZNF326	0	zinc finger protein 326	DBIRD complex subunit ZNF326	630.603	-0.121813	0.137071	-0.88869	0.37417	0.999858	NW_023666033.1	Un	74450098	74485865	+	n
103224457	BARHL2	0	BarH like homeobox 2	barH-like 2 homeobox protein	2.87005	0.0375493	0.0844624	0.444568	0.656632	0.999858	NW_023666033.1	Un	75223047	75228743	-	n
103224453	ZNF644	0	zinc finger protein 644	zinc finger protein 644	1013.68	0.032538	0.139705	0.232905	0.815835	0.999858	NW_023666033.1	20	75421926	75523700	-	n
119626262	LOC119626262	0	probable ATP-dependent DNA helicase HFM1	LOW QUALITY PROTEIN: probable ATP-dependent DNA helicase HFM1	9.04277	-0.0303236	0.111929	-0.270919	0.786454	0.999858	NW_023666033.1	Un	75821214	75902182	-	n
103225900	LOC103225900	0	neuroblastoma breakpoint family member 11-like	putative neuroblastoma breakpoint family member 7	1.19404	0.0339001	0.0538305	0.629756	0.528854	0.999858	NW_023666033.1	20	75923833	75937216	-	n
119625783	LOC119625783	0	probable ATP-dependent DNA helicase HFM1	probable ATP-dependent DNA helicase HFM1	78.7496	0.0200588	0.157577	0.127296	0.898707	0.999858	NW_023666033.1	Un	76135735	76158977	-	n
103224447	CDC7	0	cell division cycle 7	cell division cycle 7-related protein kinase	361.366	0.010621	0.155411	0.0683415	0.945514	0.999858	NW_023666033.1	Un	76257291	76282191	+	n
103224444	TGFBR3	0	transforming growth factor beta receptor 3	transforming growth factor beta receptor type 3	145.293	0.187327	0.165834	1.1296	0.258643	0.999858	NW_023666033.1	Un	76431841	76637238	-	n
119625788	LOC119625788	0	40S ribosomal protein S29-like	40S ribosomal protein S29-like	2.61418	-0.0137354	0.0758876	-0.180997	0.85637	0.999858	NW_023666033.1	Un	76447182	76447467	-	n
103224442	BRDT	0	bromodomain testis associated	bromodomain testis-specific protein	3.05178	0.0417967	0.0819433	0.510069	0.610003	0.999858	NW_023666033.1	Un	76698618	76761937	+	n
103224441	BTBD8	EPHX4	BTB domain containing 8	LOW QUALITY PROTEIN: BTB/POZ domain-containing protein 8|epoxide hydrolase 4	32.5471	-0.240712	0.159531	-1.50887	0.131331	0.999858	NW_023666033.1	20	76774473	76924716	+	n
103224437	LOC103224437	SETSIP	SET like protein	protein SETSIP	2.30055	-0.03544	0.0713488	-0.496715	0.61939	0.999858	NW_023666033.1	Un	76820314	76822132	-	n
103224436	LOC103224436	0	60S ribosomal protein L3-like	0	8.39485	-0.242567	0.125342	-1.93523	0.0529617	0.999858	NW_023666033.1	Un	76964988	76966344	-	n
119625790	LOC119625790	0	actin, alpha skeletal muscle-like	0	0.145019	-0.00589581	0.0267847	-0.220118	0.825779	0.999858	NW_023666033.1	Un	76978950	76980710	-	n
103224433	GLMN	0	glomulin, FKBP associated protein	glomulin	161.143	-0.0659328	0.156325	-0.421768	0.673195	0.999858	NW_023666033.1	Un	76991118	77056937	-	n
103224434	RPAP2	0	RNA polymerase II associated protein 2	putative RNA polymerase II subunit B1 CTD phosphatase RPAP2	288.692	-0.0492264	0.147461	-0.333827	0.73851	0.999858	NW_023666033.1	Un	77056890	77145495	+	n
103224430	GFI1	0	growth factor independent 1 transcriptional repressor	zinc finger protein Gfi-1	0.477997	0.0121545	0.0354731	0.34264	0.731869	0.999858	NW_023666033.1	Un	77232568	77242841	-	n
103224429	EVI5	0	ecotropic viral integration site 5	ecotropic viral integration site 5 protein homolog	625.598	-0.0610124	0.149275	-0.408726	0.682741	0.999858	NW_023666033.1	Un	77267182	77548133	-	n
103224428	LOC103224428	0	ATP synthase F(0) complex subunit C3, mitochondrial-like	ATP synthase F(0) complex subunit C3, mitochondrial-like	3.09331	-0.0237693	0.0832844	-0.285399	0.775339	0.999858	NW_023666033.1	Un	77394774	77395467	+	n
103224427	RPL5	0	ribosomal protein L5	60S ribosomal protein L5	6284.33	-0.0171052	0.122292	-0.139871	0.888762	0.999858	NW_023666033.1	Un	77589296	77599820	+	n
119626426	LOC119626426	0	small nucleolar RNA SNORD21	0	25.896	-0.117059	0.158199	-0.739949	0.459331	0.999858	NW_023666033.1	Un	77595210	77595305	+	n
119626435	LOC119626435	0	small nucleolar RNA SNORA66	0	7.44074	-0.0205299	0.119379	-0.171973	0.863459	0.999858	NW_023666033.1	Un	77598610	77598741	+	n
103224426	DIPK1A	FAM69A	divergent protein kinase domain 1A	divergent protein kinase domain 1A|family with sequence similarity 69 member A	133.825	-0.124472	0.165811	-0.750688	0.452841	0.999858	NW_023666033.1	Un	77600047	77723124	-	n
103224423	MTF2	0	metal response element binding transcription factor 2	metal-response element-binding transcription factor 2	720.979	-0.112713	0.143834	-0.783634	0.433255	0.999858	NW_023666033.1	Un	77852799	77911518	+	n
103224421	TMED5	0	transmembrane p24 trafficking protein 5	transmembrane emp24 domain-containing protein 5	470.821	-0.139348	0.149448	-0.932419	0.35112	0.999858	NW_023666033.1	Un	77924332	77952991	-	n
103224422	CCDC18	0	coiled-coil domain containing 18	LOW QUALITY PROTEIN: coiled-coil domain-containing protein 18	387.727	-0.0268402	0.161876	-0.165807	0.868309	0.999858	NW_023666033.1	Un	77952982	78062394	+	n
103224420	DR1	0	down-regulator of transcription 1	protein Dr1	535.804	-0.132979	0.144037	-0.923231	0.355887	0.999858	NW_023666033.1	Un	78142863	78159920	+	n
103224419	FNBP1L	0	formin binding protein 1 like	formin-binding protein 1-like	1382.36	-0.00639077	0.134711	-0.0474406	0.962162	0.999858	NW_023666033.1	Un	78243489	78351474	+	n
103224415	BCAR3	0	BCAR3 adaptor protein, NSP family member	breast cancer anti-estrogen resistance protein 3|BCAR3, NSP family adaptor protein|breast cancer anti-estrogen resistance 3	228.669	0.115179	0.154898	0.743583	0.457129	0.999858	NW_023666033.1	Un	78358638	78653780	-	n
103224418	LOC103224418	0	60S ribosomal protein L5-like	60S ribosomal protein L5-like	0.519103	-0.0112004	0.036218	-0.30925	0.757132	0.999858	NW_023666033.1	Un	78606732	78607749	+	n
119625817	LOC119625817	0	translation initiation factor IF-2-like	translation initiation factor IF-2-like	1.80357	-0.0351911	0.0718054	-0.49009	0.62407	0.999858	NW_023666033.1	Un	78653141	78655067	+	n
103224414	DNTTIP2	0	deoxynucleotidyltransferase terminal interacting protein 2	deoxynucleotidyltransferase terminal-interacting protein 2	905.689	0.0270777	0.157947	0.171435	0.863882	0.999858	NW_023666033.1	Un	78669648	78682103	-	n
103224413	GCLM	0	glutamate-cysteine ligase modifier subunit	glutamate--cysteine ligase regulatory subunit	826.813	-0.125766	0.156345	-0.804417	0.421156	0.999858	NW_023666033.1	Un	78685243	78710789	-	n
103224411	ABCA4	0	ATP binding cassette subfamily A member 4	retinal-specific phospholipid-transporting ATPase ABCA4	4.07176	0.0784877	0.0851632	0.921615	0.356729	0.999858	NW_023666033.1	Un	78780072	78910160	-	n
103224410	LOC103224410	0	60S ribosomal protein L21-like	0	0.834792	-0.0361544	0.0481718	-0.750531	0.452935	0.999858	NW_023666033.1	Un	78829086	78829617	+	n
103224409	ARHGAP29	0	Rho GTPase activating protein 29	rho GTPase-activating protein 29	10600.2	-0.0676936	0.13644	-0.49614	0.619795	0.999858	NW_023666033.1	Un	78954579	79029594	-	n
103224407	LOC103224407	0	uncharacterized LOC103224407	0	1.16959	-0.0126504	0.0607755	-0.208149	0.835113	0.999858	NW_023666033.1	Un	79115240	79116981	+	n
103224406	ABCD3	0	ATP binding cassette subfamily D member 3	ATP-binding cassette sub-family D member 3	580.622	-0.172187	0.149836	-1.14917	0.250486	0.999858	NW_023666033.1	Un	79200936	79302556	+	n
103224405	F3	0	coagulation factor III, tissue factor	tissue factor	120.815	0.197364	0.158789	1.24294	0.213891	0.999858	NW_023666033.1	Un	79312869	79325353	-	n
103224403	LOC103224403	0	heterogeneous nuclear ribonucleoprotein H2-like	LOW QUALITY PROTEIN: heterogeneous nuclear ribonucleoprotein H2-like	4.04117	-0.018452	0.0890632	-0.207178	0.83587	0.999858	NW_023666033.1	Un	79386368	79388010	-	n
103224400	LOC103224400	0	syncytin-1-like	syncytin-1-like|uncharacterized protein LOC103224400	55.8805	0.0148525	0.155677	0.0954061	0.923992	0.999858	NW_023666033.1	Un	79578550	79633149	-	n
103224401	SLC44A3	0	solute carrier family 44 member 3	choline transporter-like protein 3	190.74	0.0275206	0.161993	0.169888	0.865098	0.999858	NW_023666033.1	Un	79633384	79708241	+	n
103224399	CNN3	0	calponin 3	calponin-3	1813.23	-0.172425	0.150408	-1.14638	0.251639	0.999858	NW_023666033.1	Un	79710141	79740641	-	n
103224398	LOC103224398	0	uncharacterized LOC103224398	0	0.172487	-0.00589581	0.0267847	-0.220118	0.825779	0.999858	NW_023666033.1	Un	79763425	79776769	+	n
103224397	ALG14	0	ALG14 UDP-N-acetylglucosaminyltransferase subunit	UDP-N-acetylglucosamine transferase subunit ALG14 homolog	34.0019	0.210326	0.164748	1.27665	0.201724	0.999858	NW_023666033.1	Un	79791080	79890325	-	n
103224395	TLCD4	TMEM56	TLC domain containing 4	TLC domain-containing protein 4|transmembrane protein 56	162.525	-0.0540384	0.162401	-0.332746	0.739326	0.999858	NW_023666033.1	Un	79929624	80011691	+	n
103224396	RWDD3	0	RWD domain containing 3	RWD domain-containing protein 3	109.412	-0.0563478	0.157173	-0.358508	0.719963	0.999858	NW_023666033.1	Un	80048895	80063445	+	n
119626511	LOC119626511	0	U1 spliceosomal RNA	0	0.172487	-0.00589581	0.0267847	-0.220118	0.825779	0.999858	NW_023666033.1	Un	80995562	80995723	+	n
119626220	LOC119626220	0	60S ribosomal protein L17-like	0	0.290037	-0.012209	0.0267847	-0.455821	0.648519	0.999858	NW_023666033.1	Un	81352391	81352987	+	n
103224389	PTBP2	0	polypyrimidine tract binding protein 2	polypyrimidine tract-binding protein 2	353.625	0.035039	0.157388	0.222628	0.823825	0.999858	NW_023666033.1	Un	81500832	81593658	+	n
119628089	LOC119628089	0	uncharacterized LOC119628089	0	1.28714	-0.0233654	0.0630182	-0.370773	0.710807	0.999858	NW_023666034.1	Un	41375	42445	+	n
103247700	LOC103247700	0	uncharacterized LOC103247700	0	21.1708	-0.0697345	0.149614	-0.466095	0.641147	0.999858	NW_023666034.1	Un	153262	179289	-	n
119628083	FAM153B	0	family with sequence similarity 153 member B	protein FAM153B	7.31021	0.132903	0.119537	1.11182	0.266217	0.999858	NW_023666034.1	Un	203534	215797	-	n
119628087	LOC119628087	0	uncharacterized LOC119628087	0	17.9262	-0.00664588	0.150506	-0.0441569	0.964779	0.999858	NW_023666034.1	Un	238224	244735	-	n
119628084	LOC119628084	0	uncharacterized LOC119628084	0	118.414	0.323741	0.158387	2.044	0.040954	0.999858	NW_023666034.1	Un	250610	261127	-	n
103247717	LOC103247717	0	uncharacterized LOC103247717	0	11.3081	0.00137168	0.125998	0.0108865	0.991314	0.999858	NW_023666034.1	Un	322434	332779	+	n
119628090	LOC119628090	0	uncharacterized LOC119628090	0	0.631377	-0.0338782	0.0356587	-0.950067	0.342078	0.999858	NW_023666034.1	Un	332885	335385	-	n
119628092	LOC119628092	0	uncharacterized LOC119628092	0	5.3298	0.0326445	0.109114	0.299178	0.764804	0.999858	NW_023666034.1	Un	343632	356919	-	n
103245021	THOC3	0	THO complex 3	THO complex subunit 3	779.026	-0.0797455	0.144599	-0.551494	0.581295	0.999858	NW_023666034.1	Un	473478	482230	+	n
103245020	LOC103245020	0	uncharacterized LOC103245020	0	3.10465	0.0343933	0.0768921	0.447293	0.654664	0.999858	NW_023666034.1	Un	553324	556131	+	n
103245019	CPLX2	0	complexin 2	complexin-2	0.635012	-0.034012	0.0357276	-0.951982	0.341106	0.999858	NW_023666034.1	Un	557840	646727	-	n
103245018	HRH2	0	histamine receptor H2	histamine H2 receptor	0.172487	-0.00589581	0.0267847	-0.220118	0.825779	0.999858	NW_023666034.1	Un	729120	782228	-	n
103245017	SFXN1	0	sideroflexin 1	sideroflexin-1	759.206	0.0519027	0.157962	0.328578	0.742475	0.999858	NW_023666034.1	Un	912794	964512	-	n
103245010	LOC103245010	0	heterogeneous nuclear ribonucleoprotein A1-like	heterogeneous nuclear ribonucleoprotein A1-like	71.9211	-0.184661	0.165538	-1.11552	0.264627	0.999858	NW_023666034.1	Un	1451528	1452858	-	n
119628126	LOC119628126	0	uncharacterized LOC119628126	0	0.52335	0.0282135	0.0326092	0.8652	0.386929	0.999858	NW_023666034.1	Un	1510592	1537243	+	n
103244996	CPEB4	0	cytoplasmic polyadenylation element binding protein 4	cytoplasmic polyadenylation element-binding protein 4	408.673	0.110764	0.161948	0.683948	0.494008	0.999858	NW_023666034.1	Un	2494612	2566116	-	n
119628131	LOC119628131	0	uncharacterized LOC119628131	0	0.462524	-0.0244548	0.0314213	-0.778286	0.4364	0.999858	NW_023666034.1	Un	2746970	2764108	-	n
103244993	BOD1	0	biorientation of chromosomes in cell division 1	biorientation of chromosomes in cell division protein 1	571.096	0.0600331	0.159297	0.376862	0.706276	0.999858	NW_023666034.1	Un	2834543	2844425	+	n
119628135	LOC119628135	0	uncharacterized LOC119628135	0	42.2565	0.25793	0.16515	1.56179	0.118337	0.999858	NW_023666034.1	Un	2867094	2877655	+	n
103244991	STC2	0	stanniocalcin 2	stanniocalcin-2	42.0685	0.328087	0.165196	1.98605	0.0470275	0.999858	NW_023666034.1	Un	3118073	3132787	+	n
103244987	BNIP1	0	BCL2 interacting protein 1	vesicle transport protein SEC20	138.34	0.0877931	0.163513	0.536917	0.591325	0.999858	NW_023666034.1	Un	3271011	3303323	-	n
103244986	CREBRF	0	CREB3 regulatory factor	CREB3 regulatory factor	458.886	0.00743673	0.16555	0.0449215	0.96417	0.999858	NW_023666034.1	Un	3307958	3391600	-	n
103244984	ATP6V0E1	0	ATPase H+ transporting V0 subunit e1	V-type proton ATPase subunit e 1	1463.12	-0.0515569	0.122903	-0.419492	0.674857	0.999858	NW_023666034.1	Un	3412128	3462226	-	n
119618494	LOC119618494	0	small nucleolar RNA SNORA74	0	55.1448	0.34141	0.162475	2.10131	0.0356138	0.999858	NW_023666034.1	Un	3425078	3425279	-	n
103244983	RPL26L1	0	ribosomal protein L26 like 1	LOW QUALITY PROTEIN: 60S ribosomal protein L26-like 1	453.694	-0.0996306	0.13594	-0.732899	0.46362	0.999858	NW_023666034.1	Un	3475651	3483669	-	n
103244981	ERGIC1	0	endoplasmic reticulum-golgi intermediate compartment 1	endoplasmic reticulum-Golgi intermediate compartment protein 1	1605.67	0.173468	0.136514	1.2707	0.203837	0.999858	NW_023666034.1	Un	3490564	3611216	-	n
119628262	LOC119628262	0	uncharacterized LOC119628262	0	22.5935	-0.0238196	0.148528	-0.160372	0.872588	0.999858	NW_023666034.1	Un	3534922	3541296	+	n
103244979	LOC103244979	0	uncharacterized LOC103244979	0	4.45419	-0.103137	0.0949736	-1.08596	0.277498	0.999858	NW_023666034.1	Un	3670118	3676159	-	n
103244980	DUSP1	0	dual specificity phosphatase 1	dual specificity protein phosphatase 1	2610.88	0.0563346	0.141583	0.397891	0.69071	0.999858	NW_023666034.1	Un	3678127	3681246	+	n
103244978	NEURL1B	0	neuralized E3 ubiquitin protein ligase 1B	E3 ubiquitin-protein ligase NEURL1B	103.226	-0.11159	0.162668	-0.685999	0.492714	0.999858	NW_023666034.1	Un	3758855	3808954	-	n
119628292	LOC119628292	0	uncharacterized LOC119628292	0	0.145019	-0.00589581	0.0267847	-0.220118	0.825779	0.999858	NW_023666034.1	Un	3916004	3943020	-	n
103244977	SH3PXD2B	0	SH3 and PX domains 2B	SH3 and PX domain-containing protein 2B	1124.75	0.088319	0.144071	0.613023	0.539861	0.999858	NW_023666034.1	Un	4001984	4124148	+	n
103244976	UBTD2	0	ubiquitin domain containing 2	ubiquitin domain-containing protein 2	624.69	-0.13558	0.133318	-1.01697	0.309168	0.999858	NW_023666034.1	Un	4175180	4247350	+	n
119618330	LOC119618330	0	small nucleolar RNA SNORA57	0	4.32121	0.0506629	0.0989411	0.512051	0.608615	0.999858	NW_023666034.1	Un	4203424	4203569	+	n
103245192	STK10	0	serine/threonine kinase 10	serine/threonine-protein kinase 10	1271.51	0.142037	0.16122	0.881017	0.378309	0.999858	NW_023666034.1	Un	4279130	4430618	+	n
103244971	FBXW11	0	F-box and WD repeat domain containing 11	F-box/WD repeat-containing protein 11	1616.35	-0.0498654	0.130046	-0.383443	0.701391	0.999858	NW_023666034.1	Un	4473458	4624970	+	n
103244968	FGF18	0	fibroblast growth factor 18	fibroblast growth factor 18	35.7338	0.297223	0.163766	1.81492	0.0695356	0.999858	NW_023666034.1	Un	5019197	5060806	-	n
103244967	NPM1	0	nucleophosmin 1	nucleophosmin	15784	-0.0195032	0.158118	-0.123346	0.901833	0.999858	NW_023666034.1	Un	5065309	5086261	-	n
103244965	TLX3	0	T cell leukemia homeobox 3	T-cell leukemia homeobox protein 3	0.175946	0.00673063	0.0267847	0.251286	0.801593	0.999858	NW_023666034.1	Un	5164193	5167132	-	n
103244964	RANBP17	0	RAN binding protein 17	ran-binding protein 17	317.612	-0.0608345	0.153491	-0.396339	0.691855	0.999858	NW_023666034.1	Un	5176075	5599921	-	n
103244961	LOC103244961	GABRP	gamma-aminobutyric acid type A receptor subunit pi	gamma-aminobutyric acid receptor subunit pi|gamma-aminobutyric acid type A receptor pi subunit	1.30648	-0.0190513	0.0556547	-0.342313	0.732115	0.999858	NW_023666034.1	Un	5653030	5681290	-	n
103244960	KCNMB1	0	potassium calcium-activated channel subfamily M regulatory beta subunit 1	calcium-activated potassium channel subunit beta-1	2.53136	-0.00668665	0.0758044	-0.0882092	0.92971	0.999858	NW_023666034.1	Un	6070732	6081816	+	n
119628024	LOC119628024	0	uncharacterized LOC119628024	0	1.20603	-0.00786237	0.047538	-0.165391	0.868636	0.999858	NW_023666034.1	Un	6125020	6128712	-	n
119618310	LOC119618310	0	uncharacterized LOC119618310	0	5.25133	-0.109071	0.11119	-0.980937	0.326624	0.999858	NW_023666034.1	Un	6149218	6195830	-	n
103244954	LCP2	0	lymphocyte cytosolic protein 2	lymphocyte cytosolic protein 2	0.334008	0.000463185	0.0282049	0.0164221	0.986898	0.999858	NW_023666034.1	Un	6162205	6212521	+	n
103244951	FOXI1	0	forkhead box I1	forkhead box protein I1	0.145019	-0.00589581	0.0267847	-0.220118	0.825779	0.999858	NW_023666034.1	Un	6337151	6342295	-	n
103244950	DOCK2	0	dedicator of cytokinesis 2	dedicator of cytokinesis protein 2	157.852	0.214687	0.164813	1.30261	0.192709	0.999858	NW_023666034.1	Un	6363158	6797145	-	n
103244948	SPDL1	0	spindle apparatus coiled-coil protein 1	protein Spindly	660.77	0.0162747	0.162781	0.0999791	0.920361	0.999858	NW_023666034.1	Un	6848944	6869953	-	n
103244946	SLIT3	0	slit guidance ligand 3	slit homolog 3 protein	3.92411	-0.0719541	0.0893957	-0.804894	0.420881	0.999858	NW_023666034.1	Un	7156376	7794096	+	n
103244943	PANK3	0	pantothenate kinase 3	pantothenate kinase 3	1256.91	-0.188083	0.132432	-1.42023	0.155541	0.999858	NW_023666034.1	Un	7871156	7918293	+	n
103245191	LOC103245191	0	solute carrier family 2, facilitated glucose transporter member 3-like	0	576.061	-0.0472492	0.154918	-0.304996	0.760369	0.999858	NW_023666034.1	Un	7899019	7904343	+	n
103244941	FBLL1	0	fibrillarin like 1	rRNA/tRNA 2'-O-methyltransferase fibrillarin-like protein 1	22.4736	0.189467	0.155835	1.21582	0.224055	0.999858	NW_023666034.1	Un	7921375	7923933	-	n
103244942	RARS1	RARS	arginyl-tRNA synthetase 1	arginine--tRNA ligase, cytoplasmic	1244.54	-0.1365	0.157372	-0.86737	0.385739	0.999858	NW_023666034.1	Un	7934273	7970520	-	n
103244940	WWC1	0	WW and C2 domain containing 1	protein KIBRA	5393.82	0.00695955	0.161349	0.0431334	0.965595	0.999858	NW_023666034.1	Un	7997954	8171322	-	n
119618327	LOC119618327	0	uncharacterized LOC119618327	0	17.9539	0.047077	0.151485	0.31077	0.755976	0.999858	NW_023666034.1	Un	8183710	8190469	+	n
103244932	TENM2	0	teneurin transmembrane protein 2	teneurin-2	1.62565	0.0506382	0.0654689	0.77347	0.439244	0.999858	NW_023666034.1	Un	8199737	9519849	-	n
103244934	LOC103244934	0	ubiquitin-conjugating enzyme E2 N-like	LOW QUALITY PROTEIN: ubiquitin-conjugating enzyme E2 N-like	0.171458	0.00673063	0.0267847	0.251286	0.801593	0.999858	NW_023666034.1	Un	11874568	11875673	+	n
103244926	LOC103244926	0	uncharacterized LOC103244926	0	32.6466	-0.00557328	0.1478	-0.0377083	0.96992	0.999858	NW_023666034.1	Un	11998745	12285146	+	n
103244917	GABRG2	0	gamma-aminobutyric acid type A receptor subunit gamma2	gamma-aminobutyric acid receptor subunit gamma-2|gamma-aminobutyric acid type A receptor gamma2 subunit	1.33759	-0.0233583	0.0598763	-0.39011	0.696455	0.999858	NW_023666034.1	Un	13092531	13182379	-	n
103244913	GABRA1	0	gamma-aminobutyric acid type A receptor subunit alpha1	LOW QUALITY PROTEIN: gamma-aminobutyric acid receptor subunit alpha-1|gamma-aminobutyric acid type A receptor alpha1 subunit	0.290037	-0.012209	0.0267847	-0.455821	0.648519	0.999858	NW_023666034.1	Un	13304236	13354528	-	n
103244911	ATP10B	0	ATPase phospholipid transporting 10B (putative)	probable phospholipid-transporting ATPase VB	0.161521	0.00673063	0.0267847	0.251286	0.801593	0.999858	NW_023666034.1	Un	14372158	14654556	+	n
103244908	PTTG1	0	PTTG1 regulator of sister chromatid separation, securin	securin|pituitary tumor-transforming 1	320.158	-0.181332	0.154243	-1.17563	0.239744	0.999858	NW_023666034.1	Un	14816658	14823249	-	n
103244907	SLU7	0	SLU7 homolog, splicing factor	pre-mRNA-splicing factor SLU7	660.5	-0.0404118	0.136588	-0.295867	0.767331	0.999858	NW_023666034.1	Un	14825844	14843018	+	n
103244906	ZBED8	0	zinc finger BED-type containing 8	protein ZBED8	110.356	-0.0373005	0.162386	-0.229702	0.818323	0.999858	NW_023666034.1	Un	14844556	14851523	+	n
103244905	C1QTNF2	0	C1q and TNF related 2	complement C1q tumor necrosis factor-related protein 2|C1q and tumor necrosis factor related protein 2	8.27126	0.0442629	0.122655	0.360874	0.718194	0.999858	NW_023666034.1	Un	14872707	14895784	+	n
103244904	CCNJL	0	cyclin J like	cyclin-J-like protein	298.531	-0.0546743	0.147035	-0.371845	0.710008	0.999858	NW_023666034.1	Un	14931729	14993399	+	n
103244895	PWWP2A	0	PWWP domain containing 2A	PWWP domain-containing protein 2A	402.495	-0.00399702	0.149688	-0.0267024	0.978697	0.999858	NW_023666034.1	Un	15116594	15181271	+	n
119618470	LOC119618470	0	U6 spliceosomal RNA	0	1.02155	0.0409764	0.0475563	0.861641	0.388885	0.999858	NW_023666034.1	Un	15169937	15170039	-	n
103244896	TTC1	0	tetratricopeptide repeat domain 1	tetratricopeptide repeat protein 1	397.163	-0.134957	0.134155	-1.00598	0.314425	0.999858	NW_023666034.1	Un	15177064	15233405	-	n
103244899	ADRA1B	0	adrenoceptor alpha 1B	alpha-1B adrenergic receptor	0.487934	0.00978953	0.0316208	0.309591	0.756872	0.999858	NW_023666034.1	Un	15270197	15333460	-	n
119626600	LOC119626600	0	uncharacterized LOC119626600	0	0.17067	-0.00589581	0.0267847	-0.220118	0.825779	0.999858	NW_023666034.1	Un	15311729	15312970	+	n
103244892	IL12B	0	interleukin 12B	interleukin-12 subunit beta	6.17115	0.0116005	0.107958	0.107454	0.914429	0.999858	NW_023666034.1	Un	15892243	15902867	+	n
103244891	UBLCP1	0	ubiquitin like domain containing CTD phosphatase 1	ubiquitin-like domain-containing CTD phosphatase 1	348.667	-0.195699	0.14606	-1.33986	0.180292	0.999858	NW_023666034.1	Un	15933583	15955836	-	n
119626604	LOC119626604	0	uncharacterized LOC119626604	0	15.0871	0.124428	0.146184	0.851169	0.394675	0.999858	NW_023666034.1	Un	15956030	15995322	+	n
119618332	LOC119618332	0	small nucleolar RNA SNORA68	0	1.61121	-0.0204349	0.0646531	-0.31607	0.751949	0.999858	NW_023666034.1	Un	15995372	15995501	-	n
103244890	RNF145	0	ring finger protein 145	RING finger protein 145	947.137	0.0786382	0.142038	0.553642	0.579824	0.999858	NW_023666034.1	Un	16016409	16067801	+	n
119626612	LOC119626612	0	uncharacterized LOC119626612	0	2.10207	0.0130039	0.0689925	0.188482	0.850499	0.999858	NW_023666034.1	Un	16111159	16120920	-	n
103244888	EBF1	0	EBF transcription factor 1	transcription factor COE1|early B cell factor 1	22.502	-0.0134773	0.153301	-0.0879141	0.929945	0.999858	NW_023666034.1	Un	16121137	16527144	+	n
103244879	CLINT1	0	clathrin interactor 1	clathrin interactor 1	2300.03	-0.0399943	0.138095	-0.289615	0.772111	0.999858	NW_023666034.1	Un	17359221	17431515	+	n
103244878	LSM11	0	LSM11, U7 small nuclear RNA associated	U7 snRNA-associated Sm-like protein LSm11	147.785	-0.172887	0.157018	-1.10106	0.27087	0.999858	NW_023666034.1	Un	17464319	17478237	-	n
103244877	THG1L	0	tRNA-histidine guanylyltransferase 1 like	probable tRNA(His) guanylyltransferase	121.983	0.135066	0.160801	0.839955	0.400934	0.999858	NW_023666034.1	Un	17480476	17490637	-	n
103244872	CUNH5orf52	C23H5orf52	chromosome unknown C5orf52 homolog	LOW QUALITY PROTEIN: uncharacterized protein C5orf52 homolog	2.00016	-0.0199814	0.0657193	-0.304042	0.761096	0.999858	NW_023666034.1	Un	17535463	17548135	-	n
103244876	SOX30	0	SRY-box transcription factor 30	transcription factor SOX-30|SRY-box 30	7.28998	0.109928	0.119629	0.918911	0.358142	0.999858	NW_023666034.1	23	17546898	17616449	+	n
103244869	ADAM19	0	ADAM metallopeptidase domain 19	disintegrin and metalloproteinase domain-containing protein 19	189.484	0.300545	0.152445	1.9715	0.048667	0.999858	NW_023666034.1	Un	17663865	17762545	+	n
103244865	CYFIP2	0	cytoplasmic FMR1 interacting protein 2	cytoplasmic FMR1-interacting protein 2	1451.9	-0.00660926	0.149946	-0.0440775	0.964843	0.999858	NW_023666034.1	Un	17835765	17969652	-	n
103244864	FNDC9	0	fibronectin type III domain containing 9	fibronectin type III domain-containing protein 9	0.343157	-0.01369	0.0283514	-0.482869	0.629189	0.999858	NW_023666034.1	Un	17889194	17893313	+	n
103244862	ITK	0	IL2 inducible T cell kinase	tyrosine-protein kinase ITK/TSK	0.514373	0.0207791	0.0280289	0.741344	0.458485	0.999858	NW_023666034.1	Un	17980494	18055594	-	n
103244861	FAM71B	0	family with sequence similarity 71 member B	protein FAM71B	1.17383	0.0425584	0.0585272	0.727155	0.467131	0.999858	NW_023666034.1	Un	18069243	18073305	+	n
103244860	MED7	0	mediator complex subunit 7	mediator of RNA polymerase II transcription subunit 7	162.703	0.0909265	0.150496	0.604177	0.545726	0.999858	NW_023666034.1	Un	18096160	18102234	+	n
103244859	HAVCR2	0	hepatitis A virus cellular receptor 2	hepatitis A virus cellular receptor 2	3.1062	0.0602423	0.0851796	0.707238	0.479419	0.999858	NW_023666034.1	Un	18129104	18151966	+	n
103244857	HAVCR1	HAVcr-1	hepatitis A virus cellular receptor 1	hepatitis A virus cellular receptor 1|T-cell immunoglobulin and mucin domain-containing protein 1	9727.31	-0.0955945	0.119219	-0.801838	0.422647	0.999858	NW_023666034.1	Un	18176580	18208543	+	n
103244856	TIMD4	0	T cell immunoglobulin and mucin domain containing 4	T-cell immunoglobulin and mucin domain-containing protein 4	2.79541	0.0135579	0.0791269	0.171344	0.863954	0.999858	NW_023666034.1	Un	18267834	18309378	+	n
103244846	KIF4B	0	kinesin family member 4B	chromosome-associated kinesin KIF4B	1.86024	0.0288509	0.0625365	0.461345	0.644551	0.999858	NW_023666034.1	Un	20198604	20203083	-	n
103244844	MRPL22	0	mitochondrial ribosomal protein L22	39S ribosomal protein L22, mitochondrial	236.176	-0.179962	0.147046	-1.22385	0.22101	0.999858	NW_023666034.1	Un	20250980	20276564	-	n
103244843	GEMIN5	0	gem nuclear organelle associated protein 5	gem-associated protein 5	892.513	0.141821	0.162291	0.87387	0.382189	0.999858	NW_023666034.1	Un	20278668	20328209	+	n
119626728	LOC119626728	0	uncharacterized LOC119626728	0	3.13415	-0.0326413	0.0882574	-0.369842	0.7115	0.999858	NW_023666034.1	Un	20332215	20337883	-	n
103244842	CNOT8	0	CCR4-NOT transcription complex subunit 8	CCR4-NOT transcription complex subunit 8	506.079	-0.115349	0.135437	-0.85168	0.394392	0.999858	NW_023666034.1	Un	20339052	20357385	-	n
103244841	FAXDC2	0	fatty acid hydroxylase domain containing 2	fatty acid hydroxylase domain-containing protein 2	1.80445	0.0375363	0.0678855	0.552935	0.580308	0.999858	NW_023666034.1	Un	20364748	20396605	+	n
103244838	LARP1	0	La ribonucleoprotein 1, translational regulator	la-related protein 1|La ribonucleoprotein domain family member 1	5306.29	0.177976	0.156444	1.13763	0.255275	0.999858	NW_023666034.1	Un	20397475	20536542	-	n
103244835	SAP30L	0	SAP30 like	histone deacetylase complex subunit SAP30L	647.669	-0.0414794	0.134343	-0.308758	0.757506	0.999858	NW_023666034.1	Un	20747413	20762855	-	n
103244834	GALNT10	0	polypeptide N-acetylgalactosaminyltransferase 10	polypeptide N-acetylgalactosaminyltransferase 10	581.998	-0.0753285	0.148377	-0.507682	0.611676	0.999858	NW_023666034.1	Un	20785424	21015525	-	n
103244831	LOC103244831	0	uncharacterized LOC103244831	0	1.72515	0.0242515	0.052859	0.458796	0.646381	0.999858	NW_023666034.1	Un	21100275	21102554	-	n
103244828	MFAP3	0	microfibril associated protein 3	microfibril-associated glycoprotein 3|microfibrillar associated protein 3	452.401	-0.0520229	0.151154	-0.344172	0.730717	0.999858	NW_023666034.1	23	21149107	21168011	-	n
103244830	FAM114A2	0	family with sequence similarity 114 member A2	protein FAM114A2	306.457	-0.133358	0.137415	-0.970472	0.331811	0.999858	NW_023666034.1	Un	21168021	21221066	+	n
103244826	GRIA1	0	glutamate ionotropic receptor AMPA type subunit 1	glutamate receptor 1	1.62436	0.0484189	0.0474221	1.02102	0.307244	0.999858	NW_023666034.1	Un	21402865	21730046	-	n
103244817	G3BP1	0	G3BP stress granule assembly factor 1	ras GTPase-activating protein-binding protein 1	4454.56	0.040753	0.154775	0.263304	0.792316	0.999858	NW_023666034.1	Un	23329227	23368946	-	n
103244816	LOC103244816	0	uncharacterized LOC103244816	0	4.64725	-0.0414087	0.106622	-0.38837	0.697742	0.999858	NW_023666034.1	Un	23369712	23370579	+	n
103244815	ATOX1	0	antioxidant 1 copper chaperone	copper transport protein ATOX1	339.133	-0.130008	0.152629	-0.851793	0.394329	0.999858	NW_023666034.1	Un	23386388	23402287	+	n
103244814	SPARC	0	secreted protein acidic and cysteine rich	SPARC	1144.29	0.0932231	0.160239	0.581776	0.560718	0.999858	NW_023666034.1	Un	23456065	23481034	+	n
103244812	FAT2	0	FAT atypical cadherin 2	protocadherin Fat 2	1.52021	0.0832716	0.0611402	1.36198	0.173205	0.999858	NW_023666034.1	Un	23577449	23643131	+	n
103244813	SLC36A1	0	solute carrier family 36 member 1	proton-coupled amino acid transporter 1	447.316	-0.0212949	0.134461	-0.158373	0.874163	0.999858	NW_023666034.1	Un	23647381	23702661	-	n
103244811	SLC36A2	0	solute carrier family 36 member 2	proton-coupled amino acid transporter 2	0.344974	-0.012209	0.0267847	-0.455821	0.648519	0.999858	NW_023666034.1	Un	23809263	23842474	+	n
103245186	GM2A	0	GM2 ganglioside activator	ganglioside GM2 activator	274.721	0.0175941	0.162831	0.108052	0.913955	0.999858	NW_023666034.1	Un	23887593	23903943	-	n
103244809	CCDC69	0	coiled-coil domain containing 69	coiled-coil domain-containing protein 69	189.386	-0.0827239	0.162915	-0.507774	0.611612	0.999858	NW_023666034.1	Un	23933499	23976036	+	n
103244808	ANXA6	0	annexin A6	annexin A6	1272.21	0.00793124	0.145619	0.0544658	0.956564	0.999858	NW_023666034.1	Un	23999799	24057882	+	n
103244807	TNIP1	0	TNFAIP3 interacting protein 1	TNFAIP3-interacting protein 1	1489.42	0.0235684	0.150067	0.157052	0.875204	0.999858	NW_023666034.1	Un	24071416	24128708	+	n
103244806	GPX3	0	glutathione peroxidase 3	glutathione peroxidase 3	2.61785	0.11059	0.0670469	1.64945	0.0990565	0.999858	NW_023666034.1	Un	24129631	24138173	-	n
119626815	LOC119626815	0	uncharacterized LOC119626815	0	7.82434	0.0393994	0.121724	0.323677	0.746183	0.999858	NW_023666034.1	Un	24186117	24200559	-	n
103244805	ZNF300	0	zinc finger protein 300	zinc finger protein 300	261.122	-0.0021861	0.1638	-0.0133462	0.989352	0.999858	NW_023666034.1	Un	24200845	24213487	+	n
103244804	LOC103244804	0	uncharacterized LOC103244804	0	6.09974	0.0935332	0.109481	0.854337	0.392919	0.999858	NW_023666034.1	Un	24230395	24236987	+	n
119618346	LOC119618346	0	small nucleolar RNA SNORA77	0	0.30654	0.000435573	0.0273573	0.0159216	0.987297	0.999858	NW_023666034.1	Un	24233161	24233286	-	n
103245185	IRGM	0	immunity related GTPase M	LOW QUALITY PROTEIN: immunity-related GTPase family M protein|immunity-related GTPase family, M	2.73624	-0.0173408	0.0719797	-0.240913	0.809623	0.999858	NW_023666034.1	Un	24239474	24271349	-	n
103244803	SMIM3	0	small integral membrane protein 3	small integral membrane protein 3	564.509	0.0178024	0.165419	0.10762	0.914297	0.999858	NW_023666034.1	Un	24320116	24340493	-	n
103244802	DCTN4	0	dynactin subunit 4	dynactin subunit 4	1378.42	-0.0907881	0.143996	-0.630492	0.528373	0.999858	NW_023666034.1	Un	24355938	24401037	+	n
103244800	RBM22	0	RNA binding motif protein 22	pre-mRNA-splicing factor RBM22	341.257	-0.148772	0.142531	-1.04379	0.296582	0.999858	NW_023666034.1	Un	24408551	24419457	+	n
103244799	MYOZ3	0	myozenin 3	myozenin-3	7.21448	-0.135289	0.107734	-1.25576	0.209203	0.999858	NW_023666034.1	Un	24431774	24450816	-	n
103244798	SYNPO	0	synaptopodin	synaptopodin	4439.34	0.0281165	0.136357	0.206199	0.836636	0.999858	NW_023666034.1	Un	24452466	24493442	-	n
119626826	LOC119626826	0	uncharacterized LOC119626826	0	81.737	0.361721	0.162921	2.22022	0.0264036	0.999858	NW_023666034.1	Un	24532575	24540324	-	n
103244797	NDST1	0	N-deacetylase and N-sulfotransferase 1	bifunctional heparan sulfate N-deacetylase/N-sulfotransferase 1|N-deacetylase/N-sulfotransferase (heparan glucosaminyl) 1	3702.51	0.270945	0.15813	1.71343	0.0866333	0.999858	NW_023666034.1	Un	24554717	24627309	-	n
103244796	RPS14	0	ribosomal protein S14	40S ribosomal protein S14	4315.64	-0.0818908	0.129727	-0.631257	0.527873	0.999858	NW_023666034.1	Un	24660633	24666103	+	n
103244795	CD74	0	CD74 molecule	HLA class II histocompatibility antigen gamma chain	0.814677	0.0133216	0.0470556	0.283103	0.777098	0.999858	NW_023666034.1	Un	24695766	24707325	+	n
103244794	TCOF1	0	treacle ribosome biogenesis factor 1	treacle protein	2502.32	0.231728	0.164821	1.40594	0.159743	0.999858	NW_023666034.1	Un	24708560	24750040	-	n
103244793	ARSI	0	arylsulfatase family member I	arylsulfatase I	1.19397	0.0585304	0.0545941	1.0721	0.283675	0.999858	NW_023666034.1	Un	24804187	24811099	+	n
103244792	CAMK2A	0	calcium/calmodulin dependent protein kinase II alpha	calcium/calmodulin-dependent protein kinase type II subunit alpha	18.727	0.226661	0.139516	1.62463	0.104242	0.999858	NW_023666034.1	Un	24817180	24887318	+	n
103244791	SLC6A7	0	solute carrier family 6 member 7	sodium-dependent proline transporter	2.52453	-0.0108702	0.081465	-0.133434	0.89385	0.999858	NW_023666034.1	Un	24896350	24917248	-	n
103244790	PDGFRB	0	platelet derived growth factor receptor beta	platelet-derived growth factor receptor beta	1.69036	0.0640509	0.0623163	1.02783	0.304028	0.999858	NW_023666034.1	Un	24950812	24993042	+	n
103244788	CSF1R	0	colony stimulating factor 1 receptor	macrophage colony-stimulating factor 1 receptor	119.068	0.154259	0.15822	0.97496	0.32958	0.999858	NW_023666034.1	Un	24993436	25053747	+	n
103244786	HMGXB3	0	HMG-box containing 3	HMG domain-containing protein 3	985.071	0.149947	0.153862	0.974556	0.32978	0.999858	NW_023666034.1	Un	25053897	25105631	-	n
103244787	TIGD6	0	tigger transposable element derived 6	tigger transposable element-derived protein 6	52.3458	0.0169593	0.165817	0.102277	0.918537	0.999858	NW_023666034.1	Un	25105082	25111363	+	n
103244785	SLC26A2	0	solute carrier family 26 member 2	sulfate transporter	386.361	-0.0885836	0.149976	-0.59065	0.554755	0.999858	NW_023666034.1	Un	25118640	25151938	-	n
103244784	PDE6A	0	phosphodiesterase 6A	rod cGMP-specific 3',5'-cyclic phosphodiesterase subunit alpha	0.488963	-0.00996782	0.0357161	-0.279085	0.78018	0.999858	NW_023666034.1	Un	25167431	25252764	+	n
103244783	PPARGC1B	0	PPARG coactivator 1 beta	peroxisome proliferator-activated receptor gamma coactivator 1-beta	472.069	0.228825	0.164406	1.39182	0.163976	0.999858	NW_023666034.1	Un	25255707	25379965	-	n
103244782	ARHGEF37	0	Rho guanine nucleotide exchange factor 37	rho guanine nucleotide exchange factor 37	59.8529	0.217741	0.165797	1.3133	0.189081	0.999858	NW_023666034.1	Un	25468692	25523213	-	n
103244781	CSNK1A1	0	casein kinase 1 alpha 1	casein kinase I	2621.59	-0.0451362	0.131407	-0.343483	0.731235	0.999858	NW_023666034.1	Un	25552341	25611260	+	n
119626850	LOC119626850	0	uncharacterized LOC119626850	0	0.161521	0.00673063	0.0267847	0.251286	0.801593	0.999858	NW_023666034.1	Un	25608059	25611264	+	n
103244776	PCYOX1L	0	prenylcysteine oxidase 1 like	prenylcysteine oxidase-like	158.57	-0.108522	0.157717	-0.688084	0.4914	0.999858	NW_023666034.1	Un	25758416	25770018	-	n
103244775	GRPEL2	0	GrpE like 2, mitochondrial	grpE protein homolog 2, mitochondrial	252.047	0.0133232	0.162233	0.0821236	0.934548	0.999858	NW_023666034.1	Un	25773515	25782645	-	n
103244774	AFAP1L1	0	actin filament associated protein 1 like 1	actin filament-associated protein 1-like 1	392.575	0.0362129	0.161911	0.223659	0.823023	0.999858	NW_023666034.1	Un	25784326	25854358	-	n
103244773	ABLIM3	0	actin binding LIM protein family member 3	actin-binding LIM protein 3	238.556	0.257958	0.158567	1.62681	0.103778	0.999858	NW_023666034.1	Un	25865159	25984782	-	n
119626998	LOC119626998	0	uncharacterized LOC119626998	0	4.31904	-0.0119385	0.0971525	-0.122884	0.902199	0.999858	NW_023666034.1	Un	26059924	26070735	-	n
103244772	SH3TC2	0	SH3 domain and tetratricopeptide repeats 2	SH3 domain and tetratricopeptide repeat-containing protein 2	108.579	0.105655	0.165838	0.637099	0.52406	0.999858	NW_023666034.1	Un	26070742	26139032	+	n
119618448	LOC119618448	0	U6 spliceosomal RNA	0	0.17067	-0.00589581	0.0267847	-0.220118	0.825779	0.999858	NW_023666034.1	Un	26076090	26076197	+	n
103244769	ADRB2	0	adrenoceptor beta 2	beta-2 adrenergic receptor	19.8362	-0.0550328	0.149792	-0.367394	0.713325	0.999858	NW_023666034.1	Un	26307283	26309305	-	n
103244763	FBXO38	0	F-box protein 38	F-box only protein 38	737.753	-0.111827	0.124793	-0.896096	0.370202	0.999858	NW_023666034.1	Un	26675741	26734991	-	n
103244766	LOC103244766	0	uncharacterized LOC103244766	0	9.32922	0.19333	0.129857	1.48879	0.136543	0.999858	NW_023666034.1	Un	26802118	26878182	+	n
119627077	LOC119627077	0	uncharacterized LOC119627077	0	4.01649	0.0520194	0.0980738	0.530411	0.595827	0.999858	NW_023666034.1	Un	26888643	26895955	+	n
103244760	SPINK6	0	serine peptidase inhibitor Kazal type 6	serine protease inhibitor Kazal-type 6	1.37519	0.0849252	0.0553354	1.53473	0.124849	0.999858	NW_023666034.1	Un	27017892	27029345	-	n
103244759	SPINK5	0	serine peptidase inhibitor Kazal type 5	serine protease inhibitor Kazal-type 5	1.01802	0.0391456	0.0465445	0.841037	0.400327	0.999858	NW_023666034.1	Un	27098280	27174482	-	n
103244753	SCGB3A2	0	secretoglobin family 3A member 2	secretoglobin family 3A member 2	1.52798	0.0624713	0.0637288	0.980268	0.326954	0.999858	NW_023666034.1	Un	27349099	27437601	-	n
103244754	SPINK1	0	serine peptidase inhibitor Kazal type 1	serine protease inhibitor Kazal-type 1	1.03269	0.00067549	0.0505954	0.0133508	0.989348	0.999858	NW_023666034.1	Un	27392008	27396127	+	n
103244756	JAKMIP2	0	janus kinase and microtubule interacting protein 2	janus kinase and microtubule-interacting protein 2	616.479	0.0595355	0.130924	0.454733	0.649301	0.999858	NW_023666034.1	Un	27437641	27623409	+	n
103244752	DPYSL3	0	dihydropyrimidinase like 3	dihydropyrimidinase-related protein 3	1695.46	0.181256	0.165456	1.09549	0.2733	0.999858	NW_023666034.1	Un	27706224	27824724	+	n
119627122	LOC119627122	0	60S ribosomal protein L36a-like	60S ribosomal protein L36a-like	1.15602	-0.00982551	0.0525741	-0.186889	0.851748	0.999858	NW_023666034.1	Un	27816013	27816466	-	n
103244750	STK32A	0	serine/threonine kinase 32A	serine/threonine-protein kinase 32A	243.601	0.176405	0.165051	1.06879	0.285164	0.999858	NW_023666034.1	Un	27827659	27980790	-	n
119627144	LOC119627144	0	uncharacterized LOC119627144	0	0.992854	-0.0487165	0.0519931	-0.93698	0.348769	0.999858	NW_023666034.1	Un	27906199	27916931	+	n
119627149	LOC119627149	0	uncharacterized LOC119627149	0	1.26046	0.00503657	0.0538366	0.093553	0.925464	0.999858	NW_023666034.1	Un	27980699	28017383	+	n
103244749	PPP2R2B	0	protein phosphatase 2 regulatory subunit Bbeta	serine/threonine-protein phosphatase 2A 55 kDa regulatory subunit B beta isoform	42.4353	-0.0732402	0.158457	-0.462209	0.643932	0.999858	NW_023666034.1	Un	28133755	28621365	+	n
103244743	TCERG1	0	transcription elongation regulator 1	transcription elongation regulator 1	1229.06	0.124705	0.149875	0.83206	0.405375	0.999858	NW_023666034.1	Un	28700069	28764005	-	n
103244739	RBM27	0	RNA binding motif protein 27	RNA-binding protein 27	1180.39	0.00580154	0.13559	0.0427874	0.965871	0.999858	NW_023666034.1	Un	28925145	29010987	-	n
103244738	LARS1	LARS	leucyl-tRNA synthetase 1	leucine--tRNA ligase, cytoplasmic	2648.05	0.00585069	0.156342	0.0374223	0.970148	0.999858	NW_023666034.1	Un	29029414	29099213	+	n
103244737	LOC103244737	0	HIG1 domain family member 1A, mitochondrial-like	HIG1 domain family member 1A, mitochondrial-like	1.66409	0.0282877	0.0695941	0.406467	0.684399	0.999858	NW_023666034.1	Un	29053756	29055104	-	n
103244736	PLAC8L1	0	PLAC8 like 1	PLAC8-like protein 1	56.4412	0.193863	0.162734	1.19129	0.23354	0.999858	NW_023666034.1	Un	29107168	29129488	+	n
103244733	SH3RF2	0	SH3 domain containing ring finger 2	E3 ubiquitin-protein ligase SH3RF2	41.1346	0.118902	0.165496	0.718458	0.472475	0.999858	NW_023666034.1	Un	29132373	29278260	-	n
103219359	LOC103219359	0	heterogeneous nuclear ribonucleoprotein A1-like	0	8.12049	-0.0829229	0.125805	-0.659137	0.509808	0.999858	NW_023666034.1	23	29192168	29193524	+	n
103244735	GRXCR2	0	glutaredoxin and cysteine rich domain containing 2	glutaredoxin domain-containing cysteine-rich protein 2	0.342127	0.000471154	0.0284447	0.0165639	0.986785	0.999858	NW_023666034.1	Un	29334804	29348917	+	n
103244730	PRELID2	0	PRELI domain containing 2	PRELI domain-containing protein 2	3.42723	0.0419049	0.0918952	0.456008	0.648384	0.999858	NW_023666034.1	Un	29372458	29448306	+	n
103244724	KCTD16	0	potassium channel tetramerization domain containing 16	BTB/POZ domain-containing protein KCTD16	44.4894	0.0674086	0.157669	0.427533	0.668991	0.999858	NW_023666034.1	Un	30741947	31018683	-	n
119627170	LOC119627170	0	uncharacterized LOC119627170	0	2.44318	0.0382037	0.078425	0.487137	0.626161	0.999858	NW_023666034.1	Un	30882068	30886698	-	n
103244723	LOC103244723	0	uncharacterized LOC103244723	0	6.77433	0.124712	0.108529	1.14911	0.25051	0.999858	NW_023666034.1	Un	30956115	30970118	-	n
103244727	YIPF5	0	Yip1 domain family member 5	protein YIPF5	541.571	-0.177782	0.145021	-1.2259	0.220235	0.999858	NW_023666034.1	Un	31059301	31072166	+	n
103244720	NR3C1	0	nuclear receptor subfamily 3 group C member 1	glucocorticoid receptor	360.558	0.0743111	0.13812	0.538019	0.590564	0.999858	NW_023666034.1	Un	31810839	31935849	+	n
103244719	LOC103244719	0	glyceraldehyde-3-phosphate dehydrogenase	glyceraldehyde-3-phosphate dehydrogenase	811.642	-0.0178334	0.158198	-0.112728	0.910246	0.999858	NW_023666034.1	Un	31898126	31899429	-	n
119627177	LOC119627177	0	uncharacterized LOC119627177	0	5.8937	-0.0174532	0.10001	-0.174515	0.861461	0.999858	NW_023666034.1	Un	31972530	31983406	+	n
103244718	ARHGAP26	0	Rho GTPase activating protein 26	rho GTPase-activating protein 26	547.816	0.00767883	0.136714	0.0561669	0.955209	0.999858	NW_023666034.1	Un	31987247	32447720	-	n
119627186	LOC119627186	0	uncharacterized LOC119627186	0	4.06008	-0.0192698	0.0931295	-0.206914	0.836077	0.999858	NW_023666034.1	Un	31998284	32002287	+	n
103244716	LOC103244716	0	uncharacterized LOC103244716	0	17.0702	-0.134383	0.147771	-0.909398	0.36314	0.999858	NW_023666034.1	Un	32476499	32505692	-	n
103244713	LOC103244713	0	uncharacterized LOC103244713	0	1.87646	-0.025261	0.0609007	-0.414791	0.678295	0.999858	NW_023666034.1	Un	32506004	32826031	-	n
103244714	FGF1	0	fibroblast growth factor 1	fibroblast growth factor 1	1.36022	0.0256989	0.0610168	0.421178	0.673625	0.999858	NW_023666034.1	Un	32516958	32624610	+	n
119618335	LOC119618335	0	small nucleolar RNA SNORA36 family	0	0.175946	0.00673063	0.0267847	0.251286	0.801593	0.999858	NW_023666034.1	Un	32590194	32590331	+	n
119627200	LOC119627200	0	uncharacterized LOC119627200	0	6.43506	0.0857426	0.114124	0.751313	0.452465	0.999858	NW_023666034.1	Un	32876971	32902536	-	n
103244712	SPRY4	0	sprouty RTK signaling antagonist 4	protein sprouty homolog 4	82.3648	0.076762	0.165023	0.465159	0.641818	0.999858	NW_023666034.1	Un	32902674	32917563	+	n
103244711	NDFIP1	0	Nedd4 family interacting protein 1	NEDD4 family-interacting protein 1	885.799	-0.0472191	0.146872	-0.321498	0.747833	0.999858	NW_023666034.1	Un	33067656	33113926	-	n
103244710	GNPDA1	0	glucosamine-6-phosphate deaminase 1	glucosamine-6-phosphate isomerase 1	827.387	-0.10308	0.141872	-0.726572	0.467488	0.999858	NW_023666034.1	Un	33203728	33216261	+	n
103244709	RNF14	0	ring finger protein 14	E3 ubiquitin-protein ligase RNF14	652.068	0.0525511	0.131914	0.398373	0.690355	0.999858	NW_023666034.1	Un	33227795	33248143	-	n
103244708	PCDH12	0	protocadherin 12	protocadherin-12	0.984493	0.00069951	0.0501659	0.0139439	0.988875	0.999858	NW_023666034.1	Un	33259986	33275760	+	n
103244706	DELE1	KIAA0141	DAP3 binding cell death enhancer 1	death ligand signal enhancer	870.668	-0.0306864	0.126463	-0.24265	0.808276	0.999858	NW_023666034.1	Un	33279223	33296061	-	n
103244705	PCDH1	0	protocadherin 1	protocadherin-1	529.975	0.140515	0.16223	0.866151	0.386407	0.999858	NW_023666034.1	Un	33341658	33368634	+	n
103244701	ARAP3	0	ArfGAP with RhoGAP domain, ankyrin repeat and PH domain 3	arf-GAP with Rho-GAP domain, ANK repeat and PH domain-containing protein 3	360.27	0.172527	0.149131	1.15688	0.247321	0.999858	NW_023666034.1	Un	33395354	33572620	+	n
103244702	LOC103244702	0	40S ribosomal protein S7-like	LOW QUALITY PROTEIN: 40S ribosomal protein S7-like	60.643	-0.308841	0.165057	-1.87112	0.0613283	0.999858	NW_023666034.1	Un	33537187	33537874	-	n
103244698	FCHSD1	0	FCH and double SH3 domains 1	F-BAR and double SH3 domains protein 1	412.204	0.0661094	0.161988	0.408113	0.68319	0.999858	NW_023666034.1	Un	33574880	33587047	+	n
103244699	RELL2	0	RELT like 2	RELT-like protein 2	70.3887	0.0231924	0.165137	0.140443	0.88831	0.999858	NW_023666034.1	Un	33585279	33589464	-	n
103244700	HDAC3	0	histone deacetylase 3	histone deacetylase 3	1082.69	-0.0849764	0.129852	-0.65441	0.512847	0.999858	NW_023666034.1	Un	33589486	33606357	+	n
103244697	DIAPH1	0	diaphanous related formin 1	LOW QUALITY PROTEIN: protein diaphanous homolog 1	3515.37	0.00151624	0.118258	0.0128214	0.98977	0.999858	NW_023666034.1	Un	33608325	33713597	+	n
103245184	LOC103245184	0	protocadherin gamma-C4	protocadherin gamma-A10|protocadherin gamma-A12|protocadherin gamma-A4|protocadherin gamma-A5|protocadherin gamma-A6|protocadherin gamma-A7|protocadherin gamma-A9|protocadherin gamma-B2|protocadherin gamma-B5|protocadherin gamma-B6|protocadherin gamma-B7|protocadherin gamma-C3|protocadherin gamma-C4|protocadherin gamma-C5	157.755	0.219888	0.165669	1.32727	0.184419	0.999858	NW_023666034.1	23	33715641	33881545	-	n
103245151	LOC103245151	0	protocadherin gamma-A11-like	LOW QUALITY PROTEIN: protocadherin gamma-A11-like	14.2015	0.163569	0.13499	1.21171	0.225625	0.999858	NW_023666034.1	Un	33808243	33814108	-	n
103244691	LOC103244691	0	protocadherin gamma-B5	LOW QUALITY PROTEIN: protocadherin gamma-B5|protocadherin gamma-B4	0.85184	0.0549716	0.0449115	1.224	0.220953	0.999858	NW_023666034.1	Un	33833654	33837007	-	n
103244693	PCDHGB3	0	protocadherin gamma subfamily B, 3	LOW QUALITY PROTEIN: protocadherin gamma-B3	5.26234	0.0773428	0.108445	0.713196	0.475724	0.999858	NW_023666034.1	Un	33861223	33867923	-	n
119627223	LOC119627223	0	protocadherin gamma-B1	protocadherin gamma-B1	2.24521	0.0239654	0.0705489	0.339698	0.734084	0.999858	NW_023666034.1	Un	33882465	33885929	-	n
103244696	LOC103244696	0	protocadherin gamma-A1	protocadherin gamma-A1	3.92395	-0.0609553	0.0956033	-0.637585	0.523744	0.999858	NW_023666034.1	Un	33900097	33904913	-	n
103244690	TAF7	0	TATA-box binding protein associated factor 7	transcription initiation factor TFIID subunit 7	737.769	-0.000828998	0.130518	-0.00635159	0.994932	0.999858	NW_023666034.1	Un	33913730	33916051	+	n
103244689	SLC25A2	0	solute carrier family 25 member 2	mitochondrial ornithine transporter 2	11.5272	0.028299	0.12686	0.223073	0.823479	0.999858	NW_023666034.1	Un	33930086	33931925	+	n
103244678	PCDHB15	0	protocadherin beta 15	protocadherin beta-15	8.00339	0.0477174	0.1019	0.468278	0.639585	0.999858	NW_023666034.1	Un	33979914	33988150	-	n
103244680	LOC103244680	0	protocadherin beta-18	protocadherin beta-18	6.5931	0.0645486	0.103309	0.624811	0.532095	0.999858	NW_023666034.1	Un	33991868	34003981	-	n
119618214	PCDHB14	0	protocadherin beta 14	protocadherin beta-14	22.2955	0.0569067	0.151461	0.375718	0.707126	0.999858	NW_023666034.1	Un	34005650	34013100	-	n
103244682	PCDHB13	0	protocadherin beta 13	protocadherin beta-13	5.12494	0.145247	0.104878	1.38492	0.166076	0.999858	NW_023666034.1	Un	34014027	34018019	-	n
103244683	PCDHB12	0	protocadherin beta 12	protocadherin beta-12	7.81269	0.0515857	0.110276	0.467787	0.639937	0.999858	NW_023666034.1	Un	34019106	34025536	-	n
119627247	LOC119627247	0	protocadherin beta-11	protocadherin beta-11	5.41202	0.0708048	0.102502	0.690765	0.489713	0.999858	NW_023666034.1	Un	34027543	34033288	-	n
103244684	PCDHB10	0	protocadherin beta 10	protocadherin beta-10	5.80751	-0.0629908	0.105158	-0.599012	0.549165	0.999858	NW_023666034.1	Un	34035322	34039372	-	n
103244685	PCDHB16	0	protocadherin beta 16	protocadherin beta-16	1.8473	0.0351069	0.0667954	0.525589	0.599174	0.999858	NW_023666034.1	Un	34039495	34043878	-	n
103245179	PCDHB8	0	protocadherin beta 8	protocadherin beta-8	3.41894	0.0507982	0.081391	0.624125	0.532546	0.999858	NW_023666034.1	Un	34047992	34052398	-	n
103244686	LOC103244686	PCDHB7	protocadherin beta-7	protocadherin beta-7	1.50099	-0.0358679	0.063323	-0.566427	0.571104	0.999858	NW_023666034.1	Un	34053630	34065969	-	n
119627253	LOC119627253	0	protocadherin beta-17	protocadherin beta-17	2.31304	0.0725476	0.0609581	1.19012	0.233998	0.999858	NW_023666034.1	Un	34069773	34073599	-	n
103245178	PCDHB6	0	protocadherin beta 6	protocadherin beta-6	3.45522	0.0714324	0.0856764	0.833746	0.404424	0.999858	NW_023666034.1	Un	34075537	34083002	-	n
103245177	PCDHB4	0	protocadherin beta 4	protocadherin beta-4	0.34134	-0.012209	0.0267847	-0.455821	0.648519	0.999858	NW_023666034.1	Un	34102962	34108374	-	n
103244687	PCDHB3	0	protocadherin beta 3	protocadherin beta-3	1.02337	0.0409016	0.0475887	0.859482	0.390075	0.999858	NW_023666034.1	Un	34121502	34126212	-	n
119627267	LOC119627267	0	protocadherin beta-2	protocadherin beta-2	2.602	-0.020171	0.0832373	-0.242331	0.808524	0.999858	NW_023666034.1	Un	34126609	34131502	-	n
103245175	LOC103245175	0	protocadherin alpha-C2	protocadherin alpha-1|protocadherin alpha-10|protocadherin alpha-11|protocadherin alpha-12|protocadherin alpha-13|protocadherin alpha-2|protocadherin alpha-C1|protocadherin alpha-C2	248.487	0.0136041	0.161913	0.0840208	0.93304	0.999858	NW_023666034.1	23	34215709	34435267	-	n
119627278	LOC119627278	0	protocadherin alpha-3-like	protocadherin alpha-3-like	8.58916	0.155013	0.12263	1.26407	0.206206	0.999858	NW_023666034.1	Un	34356994	34358248	-	n
119628066	LOC119628066	0	protocadherin alpha-4-like	0	26.7764	-0.031632	0.158306	-0.199816	0.841624	0.999858	NW_023666034.1	Un	34411276	34416386	-	n
119627273	LOC119627273	0	protocadherin alpha-3-like	LOW QUALITY PROTEIN: protocadherin alpha-3-like	32.8823	-0.00808966	0.163599	-0.0494481	0.960562	0.999858	NW_023666034.1	Un	34416622	34422762	-	n
103244669	ZMAT2	0	zinc finger matrin-type 2	zinc finger matrin-type protein 2	812.546	-0.131126	0.134757	-0.973057	0.330525	0.999858	NW_023666034.1	Un	34516813	34523942	-	n
103244670	HARS2	0	histidyl-tRNA synthetase 2, mitochondrial	histidine--tRNA ligase, mitochondrial|histidyl-tRNA synthetase 2, mitochondrial, hisRS	419.042	-0.113227	0.134378	-0.842605	0.39945	0.999858	NW_023666034.1	Un	34523359	34533110	-	n
103244671	HARS1	HARS	histidyl-tRNA synthetase 1	histidine--tRNA ligase, cytoplasmic	691.486	-0.118211	0.149555	-0.790419	0.429283	0.999858	NW_023666034.1	Un	34533070	34576958	+	n
103244667	DND1	0	DND microRNA-mediated repression inhibitor 1	dead end protein homolog 1	16.1658	0.0566853	0.134339	0.421958	0.673056	0.999858	NW_023666034.1	Un	34577250	34580051	+	n
103244668	WDR55	0	WD repeat domain 55	WD repeat-containing protein 55	617.299	0.032796	0.157812	0.207816	0.835372	0.999858	NW_023666034.1	Un	34578516	34586476	-	n
103244664	IK	0	IK cytokine	protein Red|IK cytokine, down-regulator of HLA II	1469.62	-0.113833	0.126734	-0.898204	0.369077	0.999858	NW_023666034.1	Un	34588675	34603675	-	n
103244665	NDUFA2	0	NADH:ubiquinone oxidoreductase subunit A2	NADH dehydrogenase [ubiquinone] 1 alpha subcomplex subunit 2	365.6	-0.181205	0.153072	-1.18378	0.236498	0.999858	NW_023666034.1	Un	34603673	34606039	+	n
103244666	TMCO6	0	transmembrane and coiled-coil domains 6	transmembrane and coiled-coil domain-containing protein 6	255.895	0.117792	0.163413	0.720823	0.471018	0.999858	NW_023666034.1	Un	34605997	34611962	-	n
103244663	CD14	0	CD14 molecule	monocyte differentiation antigen CD14	0.171458	0.00673063	0.0267847	0.251286	0.801593	0.999858	NW_023666034.1	Un	34617692	34619669	+	n
119618342	LOC119618342	0	small nucleolar RNA SNORA27	0	0.145019	-0.00589581	0.0267847	-0.220118	0.825779	0.999858	NW_023666034.1	Un	34659331	34659457	-	n
103244658	SLC35A4	0	solute carrier family 35 member A4	probable UDP-sugar transporter protein SLC35A4	598.385	-0.079279	0.13905	-0.570148	0.568578	0.999858	NW_023666034.1	Un	34670795	34675128	-	n
103244659	APBB3	0	amyloid beta precursor protein binding family B member 3	amyloid-beta A4 precursor protein-binding family B member 3	35.9738	0.0827562	0.160789	0.514687	0.606771	0.999858	NW_023666034.1	Un	34675251	34681584	+	n
103244660	SRA1	0	steroid receptor RNA activator 1	steroid receptor RNA activator 1	170.209	-0.0812939	0.159178	-0.510712	0.609553	0.999858	NW_023666034.1	Un	34681265	34689988	+	n
103244656	LOC103244656	0	ankyrin repeat and KH domain-containing protein 1	ankyrin repeat and KH domain-containing protein 1	3147.87	-0.0484257	0.117315	-0.412782	0.679767	0.999858	NW_023666034.1	Un	34690863	34828588	-	n
103244655	LOC103244655	0	uncharacterized LOC103244655	0	17.2514	-0.0531019	0.15137	-0.350808	0.725732	0.999858	NW_023666034.1	Un	34827880	34828812	+	n
103245174	SLC4A9	0	solute carrier family 4 member 9	anion exchange protein 4	4.83006	0.115124	0.107278	1.07314	0.283208	0.999858	NW_023666034.1	Un	34857720	34873876	-	n
103244654	HBEGF	0	heparin binding EGF like growth factor	proheparin-binding EGF-like growth factor	204.329	0.117733	0.165193	0.7127	0.476031	0.999858	NW_023666034.1	Un	34887897	34902819	+	n
103244653	PFDN1	0	prefoldin subunit 1	prefoldin subunit 1	463.106	0.011645	0.147931	0.0787193	0.937256	0.999858	NW_023666034.1	Un	34931426	34992605	+	n
103244647	CYSTM1	0	cysteine rich transmembrane module containing 1	cysteine-rich and transmembrane domain-containing protein 1	312.283	0.00745995	0.141822	0.0526009	0.95805	0.999858	NW_023666034.1	Un	34993813	35058828	-	n
103244649	LOC103244649	IGIP	IgA inducing protein	IgA-inducing protein homolog	105.883	-0.00878762	0.165006	-0.0532565	0.957528	0.999858	NW_023666034.1	Un	35106316	35109177	-	n
103244650	PURA	0	purine rich element binding protein A	transcriptional activator protein Pur-alpha	808.573	-0.0283737	0.126733	-0.223885	0.822847	0.999858	NW_023666034.1	Un	35115689	35128119	-	n
103244652	NRG2	0	neuregulin 2	pro-neuregulin-2, membrane-bound isoform	8.36955	0.0466744	0.127911	0.364897	0.715188	0.999858	NW_023666034.1	Un	35126482	35386932	+	n
103244646	PSD2	0	pleckstrin and Sec7 domain containing 2	PH and SEC7 domain-containing protein 2	277.666	0.176773	0.162833	1.08561	0.277652	0.999858	NW_023666034.1	Un	35389232	35444395	-	n
103244645	LOC103244645	0	uncharacterized LOC103244645	0	93.563	0.172834	0.162943	1.0607	0.288825	0.999858	NW_023666034.1	Un	35484759	35496155	-	n
103244644	CXXC5	0	CXXC finger protein 5	CXXC-type zinc finger protein 5	2048.92	-0.0124635	0.125464	-0.0993398	0.920868	0.999858	NW_023666034.1	Un	35550112	35586024	-	n
103244643	UBE2D2	0	ubiquitin conjugating enzyme E2 D2	ubiquitin-conjugating enzyme E2 D2	902.761	-0.0401879	0.152985	-0.262692	0.792788	0.999858	NW_023666034.1	Un	35605911	35667810	-	n
103244640	STING1	TMEM173	stimulator of interferon response cGAMP interactor 1	stimulator of interferon genes protein|transmembrane protein 173	23.4133	0.0803218	0.156115	0.514504	0.6069	0.999858	NW_023666034.1	Un	35727192	35734956	+	n
119627930	SMIM33	0	small integral membrane protein 33	small integral membrane protein 33	3.22004	0.106852	0.0804745	1.32778	0.184251	0.999858	NW_023666034.1	Un	35736766	35738539	-	n
103244639	ECSCR	0	endothelial cell surface expressed chemotaxis and apoptosis regulator	endothelial cell-specific chemotaxis regulator	2.68682	-0.0459754	0.0832577	-0.552206	0.580807	0.999858	NW_023666034.1	Un	35750603	35763890	+	n
103244638	DNAJC18	0	DnaJ heat shock protein family (Hsp40) member C18	dnaJ homolog subfamily C member 18	476.907	-0.0585793	0.151261	-0.387273	0.698554	0.999858	NW_023666034.1	Un	35773569	35804681	+	n
103244636	SPATA24	0	spermatogenesis associated 24	spermatogenesis-associated protein 24	47.9357	0.0408865	0.165843	0.246537	0.805266	0.999858	NW_023666034.1	Un	35811366	35818748	+	n
103244637	PROB1	0	proline rich basic protein 1	proline-rich basic protein 1	66.7558	0.312889	0.163512	1.91355	0.0556778	0.999858	NW_023666034.1	Un	35819684	35824909	+	n
103244635	MZB1	0	marginal zone B and B1 cell specific protein	marginal zone B- and B1-cell-specific protein	4.72494	0.117209	0.0976806	1.19992	0.23017	0.999858	NW_023666034.1	Un	35825017	35827881	+	n
103244632	SLC23A1	0	solute carrier family 23 member 1	solute carrier family 23 member 1	111.52	0.341273	0.163535	2.08684	0.0369022	0.999858	NW_023666034.1	Un	35832045	35861341	+	n
103244633	PAIP2	0	poly(A) binding protein interacting protein 2	polyadenylate-binding protein-interacting protein 2	1336.86	-0.265523	0.133498	-1.98896	0.0467055	0.999858	NW_023666034.1	Un	35845933	35887870	-	n
103244630	MATR3	0	matrin 3	matrin-3	4514.88	0.0299121	0.137409	0.217687	0.827673	0.999858	NW_023666034.1	Un	35898082	35935039	-	n
103244631	LOC103244631	0	uncharacterized LOC103244631	0	20.9463	0.185129	0.132603	1.39612	0.162678	0.999858	NW_023666034.1	Un	35953277	35958639	-	n
119618493	LOC119618493	0	small nucleolar RNA SNORA74	0	18.4284	0.144253	0.14632	0.985869	0.324197	0.999858	NW_023666034.1	Un	35953443	35953644	-	n
103244629	SIL1	0	SIL1 nucleotide exchange factor	nucleotide exchange factor SIL1	313.65	-0.0654709	0.156198	-0.419154	0.675104	0.999858	NW_023666034.1	23	36035023	36272681	+	n
103244602	CTNNA1	0	catenin alpha 1	catenin alpha-1	4946.03	-0.102967	0.116549	-0.883469	0.376983	0.999858	NW_023666034.1	Un	36284585	36461261	-	n
103244603	LRRTM2	0	leucine rich repeat transmembrane neuronal 2	leucine-rich repeat transmembrane neuronal protein 2	2.4291	0.0591516	0.0752644	0.785917	0.431916	0.999858	NW_023666034.1	Un	36344312	36349978	+	n
103244604	LOC103244604	0	60S ribosomal protein L37	60S ribosomal protein L37	0.503649	0.0114157	0.0360526	0.31664	0.751517	0.999858	NW_023666034.1	Un	36590724	36591098	+	n
103244606	HSPA9	0	heat shock protein family A (Hsp70) member 9	stress-70 protein, mitochondrial	5582.99	0.0412934	0.160261	0.257664	0.796666	0.999858	NW_023666034.1	Un	36634037	36655489	+	n
119618495	LOC119618495	0	small nucleolar RNA SNORD63	0	4.79118	0.0614666	0.0994694	0.617945	0.536612	0.999858	NW_023666034.1	Un	36649334	36649404	+	n
119618496	LOC119618496	0	small nucleolar RNA SNORD63	0	4.9591	0.0644018	0.0961588	0.669745	0.503021	0.999858	NW_023666034.1	Un	36651403	36651473	+	n
119627308	LOC119627308	0	uncharacterized LOC119627308	0	27.0083	-0.391021	0.161227	-2.42528	0.0152967	0.999858	NW_023666034.1	Un	36666370	36667099	-	n
103244607	ETF1	0	eukaryotic translation termination factor 1	eukaryotic peptide chain release factor subunit 1	2561.85	0.0253298	0.157481	0.160844	0.872217	0.999858	NW_023666034.1	Un	36667089	36706807	+	n
103244608	EGR1	0	early growth response 1	early growth response protein 1	1486.02	0.398226	0.165735	2.40279	0.0162707	0.999858	NW_023666034.1	Un	36743897	36747721	-	n
103244609	REEP2	0	receptor accessory protein 2	receptor expression-enhancing protein 2	199.017	0.0556883	0.159712	0.34868	0.72733	0.999858	NW_023666034.1	Un	36765680	36774005	-	n
103244610	KDM3B	0	lysine demethylase 3B	lysine-specific demethylase 3B	2348.96	-0.0450149	0.118665	-0.379346	0.704431	0.999858	NW_023666034.1	Un	36775962	36860235	-	n
103244611	FAM53C	0	family with sequence similarity 53 member C	protein FAM53C	641.706	0.0746264	0.130935	0.569952	0.568711	0.999858	NW_023666034.1	Un	36863107	36875658	-	n
103244613	CDC25C	0	cell division cycle 25C	M-phase inducer phosphatase 3	241.132	-0.186096	0.148086	-1.25668	0.20887	0.999858	NW_023666034.1	Un	36880689	36929865	+	n
103244614	GFRA3	0	GDNF family receptor alpha 3	GDNF family receptor alpha-3	14.3395	0.0558655	0.134546	0.415215	0.677985	0.999858	NW_023666034.1	Un	36940182	36964179	+	n
103244615	CDC23	0	cell division cycle 23	cell division cycle protein 23 homolog	869.02	-0.0651097	0.127488	-0.510713	0.609552	0.999858	NW_023666034.1	Un	36999196	37031803	+	n
103244617	KIF20A	0	kinesin family member 20A	kinesin-like protein KIF20A	1345.77	-0.123386	0.161262	-0.765129	0.444195	0.999858	NW_023666034.1	Un	37032587	37041180	-	n
103244618	BRD8	0	bromodomain containing 8	bromodomain-containing protein 8	1447.83	-0.0348624	0.130255	-0.267648	0.78897	0.999858	NW_023666034.1	Un	37041517	37063390	+	n
103244619	NME5	0	NME/NM23 family member 5	nucleoside diphosphate kinase homolog 5	13.1727	-0.0760349	0.111613	-0.681239	0.49572	0.999858	NW_023666034.1	Un	37081966	37105227	+	n
119618414	LOC119618414	0	small nucleolar RNA U13	0	0.161521	0.00673063	0.0267847	0.251286	0.801593	0.999858	NW_023666034.1	Un	37106095	37106198	+	n
103244622	FAM13B	0	family with sequence similarity 13 member B	protein FAM13B	578.122	0.0771397	0.154955	0.497821	0.61861	0.999858	NW_023666034.1	23	37167425	37277614	+	n
103244627	LOC103244627	0	uncharacterized LOC103244627	0	0.351892	0.0130439	0.0267847	0.486988	0.626266	0.999858	NW_023666034.1	Un	37321648	37394871	+	n
103244601	HNRNPA0	0	heterogeneous nuclear ribonucleoprotein A0	heterogeneous nuclear ribonucleoprotein A0	2492.97	0.0272068	0.132508	0.205322	0.837321	0.999858	NW_023666034.1	Un	37455661	37458472	+	n
103244596	KLHL3	0	kelch like family member 3	kelch-like protein 3	6.82516	-0.0466468	0.112604	-0.414256	0.678687	0.999858	NW_023666034.1	Un	37474063	37591313	+	n
103244595	SPOCK1	0	SPARC (osteonectin), cwcv and kazal like domains proteoglycan 1	testican-1|SPARC/osteonectin, cwcv and kazal like domains proteoglycan 1	40.1078	0.170927	0.165324	1.03389	0.301187	0.999858	NW_023666034.1	Un	37701156	38216801	+	n
103244593	LOC103244593	0	cyclin-dependent kinase 1-like	cyclin-dependent kinase 1-like	3.33159	-0.0653311	0.0908999	-0.718715	0.472317	0.999858	NW_023666034.1	Un	37822074	37824061	-	n
103244590	TRPC7	0	transient receptor potential cation channel subfamily C member 7	short transient receptor potential channel 7	95.4705	0.123434	0.165247	0.746968	0.455083	0.999858	NW_023666034.1	Un	38814604	38955676	+	n
103244588	SMAD5	0	SMAD family member 5	mothers against decapentaplegic homolog 5	714.399	-0.0567763	0.142014	-0.399794	0.689308	0.999858	NW_023666034.1	23	38986582	39035567	-	n
103244587	TGFBI	0	transforming growth factor beta induced	transforming growth factor-beta-induced protein ig-h3	51.7734	0.217846	0.165817	1.31377	0.188924	0.999858	NW_023666034.1	Un	39100476	39134819	-	n
103244586	FBXL21P	FBXL21	F-box and leucine rich repeat protein 21, pseudogene	LOW QUALITY PROTEIN: putative F-box/LRR-repeat protein 21	9.48869	0.055895	0.119442	0.467967	0.639808	0.999858	NW_023666034.1	Un	39216666	39224884	-	n
103244582	LOC103244582	0	uncharacterized LOC103244582	0	7.48159	0.176118	0.113235	1.55533	0.119869	0.999858	NW_023666034.1	Un	39262200	39268885	-	n
103244581	IL9	IL-9	interleukin 9	interleukin-9	0.171458	0.00673063	0.0267847	0.251286	0.801593	0.999858	NW_023666034.1	Un	39263785	39267322	+	n
103244583	SLC25A48	0	solute carrier family 25 member 48	solute carrier family 25 member 48	153.706	0.0592495	0.165459	0.358091	0.720275	0.999858	NW_023666034.1	Un	39275844	39326687	-	n
103244576	LOC103244576	0	MOB kinase activator 1A-like	MOB kinase activator 1A-like	0.987164	0.00120034	0.053986	0.0222343	0.982261	0.999858	NW_023666034.1	Un	39513487	39514607	+	n
103244577	CXCL14	0	C-X-C motif chemokine ligand 14	C-X-C motif chemokine 14	0.836869	-0.0106919	0.0431583	-0.247737	0.804338	0.999858	NW_023666034.1	Un	39552141	39560916	+	n
103244568	H2AFY	0	core histone macro-H2A.1	core histone macro-H2A.1|H2A histone family member Y	3455.75	0.0701718	0.149273	0.47009	0.638291	0.999858	NW_023666034.1	Un	39737223	39802999	+	n
103244569	LOC103244569	C23H5orf66	uncharacterized LOC103244569	chromosome 23 C5orf66 homolog	1.36022	0.0256989	0.0610168	0.421178	0.673625	0.999858	NW_023666034.1	Un	39779813	39966963	-	n
119627394	LOC119627394	0	uncharacterized LOC119627394	0	0.334008	0.000463185	0.0282049	0.0164221	0.986898	0.999858	NW_023666034.1	Un	40079118	40095425	-	n
103244565	PITX1	0	paired like homeodomain 1	pituitary homeobox 1	32.8553	0.164704	0.16082	1.02415	0.305764	0.999858	NW_023666034.1	Un	40096579	40108540	+	n
103244562	CATSPER3	0	cation channel sperm associated 3	cation channel sperm-associated protein 3	5.84526	-0.0468288	0.110966	-0.422012	0.673016	0.999858	NW_023666034.1	Un	40124762	40171804	-	n
103244564	PCBD2	0	pterin-4 alpha-carbinolamine dehydratase 2	pterin-4-alpha-carbinolamine dehydratase 2	143.486	-0.17562	0.155505	-1.12935	0.258749	0.999858	NW_023666034.1	Un	40178569	40227682	-	n
103244561	TXNDC15	0	thioredoxin domain containing 15	thioredoxin domain-containing protein 15	364.817	-0.165158	0.137175	-1.20399	0.228592	0.999858	NW_023666034.1	Un	40232412	40257037	-	n
103244559	CUNH5orf24	C23H5orf24	chromosome unknown C5orf24 homolog	UPF0461 protein C5orf24 homolog	773.948	-0.140883	0.149088	-0.944959	0.34468	0.999858	NW_023666034.1	Un	40271572	40285654	-	n
103245170	DDX46	0	DEAD-box helicase 46	probable ATP-dependent RNA helicase DDX46	1815.37	-0.00244177	0.126784	-0.0192593	0.984634	0.999858	NW_023666034.1	Un	40299338	40374103	-	n
103244557	CAMLG	0	calcium modulating ligand	calcium signal-modulating cyclophilin ligand	496.961	-0.0908214	0.151963	-0.597654	0.550071	0.999858	NW_023666034.1	Un	40380892	40393903	-	n
103244556	SEC24A	0	SEC24 homolog A, COPII coat complex component	protein transport protein Sec24A	486.569	-0.0333746	0.144083	-0.231635	0.816821	0.999858	NW_023666034.1	23	40396806	40476728	-	n
119618463	LOC119618463	0	U6 spliceosomal RNA	0	0.161521	0.00673063	0.0267847	0.251286	0.801593	0.999858	NW_023666034.1	Un	40489778	40489880	+	n
103244554	SAR1B	0	secretion associated Ras related GTPase 1B	GTP-binding protein SAR1b	385.846	-0.12674	0.144237	-0.878689	0.37957	0.999858	NW_023666034.1	Un	40492067	40527647	+	n
103244552	JADE2	0	jade family PHD finger 2	E3 ubiquitin-protein ligase Jade-2	1278.94	0.0564316	0.14762	0.382275	0.702257	0.999858	NW_023666034.1	Un	40546433	40603456	-	n
119627545	LOC119627545	0	serine/arginine repetitive matrix protein 1-like	Wilms tumor protein 1-interacting protein-like|serine/arginine repetitive matrix protein 1-like	8.54441	-0.0825412	0.110153	-0.74933	0.453658	0.999858	NW_023666034.1	Un	40599736	40601360	+	n
103244550	CDKN2AIPNL	0	CDKN2A interacting protein N-terminal like	CDKN2AIP N-terminal-like protein	211.807	-0.0390044	0.155798	-0.250352	0.802315	0.999858	NW_023666034.1	Un	40713700	40723802	+	n
103244546	UBE2B	0	ubiquitin conjugating enzyme E2 B	ubiquitin-conjugating enzyme E2 B	342.893	0.0904587	0.155338	0.582335	0.560341	0.999858	NW_023666034.1	Un	40733275	40753205	-	n
103244549	CDKL3	0	cyclin dependent kinase like 3	cyclin-dependent kinase-like 3	78.0057	-0.00272139	0.165813	-0.0164124	0.986905	0.999858	NW_023666034.1	23	40752878	40830473	+	n
119627567	LOC119627567	0	uncharacterized LOC119627567	0	0.814677	0.0133216	0.0470556	0.283103	0.777098	0.999858	NW_023666034.1	Un	40888868	40896419	+	n
103244545	PPP2CA	0	protein phosphatase 2 catalytic subunit alpha	serine/threonine-protein phosphatase 2A catalytic subunit alpha isoform	1860.66	0.0124495	0.14514	0.0857759	0.931645	0.999858	NW_023666034.1	Un	40904227	40936193	+	n
103244544	SKP1	0	S-phase kinase associated protein 1	S-phase kinase-associated protein 1	1884.33	-0.243755	0.128995	-1.88965	0.0588043	0.999858	NW_023666034.1	Un	40956690	40974891	+	n
103244543	TCF7	0	transcription factor 7	LOW QUALITY PROTEIN: transcription factor 7|transcription factor 7 (T-cell specific, HMG-box)	22.32	-0.0936432	0.153832	-0.608738	0.542698	0.999858	NW_023666034.1	Un	40979668	41016821	-	n
103244542	LOC103244542	0	uncharacterized LOC103244542	0	0.332191	0.00046139	0.0281506	0.0163901	0.986923	0.999858	NW_023666034.1	Un	41025264	41056107	+	n
119627572	LOC119627572	0	short transmembrane mitochondrial protein 1	short transmembrane mitochondrial protein 1	0.17067	-0.00589581	0.0267847	-0.220118	0.825779	0.999858	NW_023666034.1	Un	41048709	41050022	+	n
119627573	LOC119627573	0	uncharacterized LOC119627573	0	1.03529	0.0193528	0.0461654	0.419206	0.675065	0.999858	NW_023666034.1	Un	41056365	41064237	-	n
103244541	VDAC1	0	voltage dependent anion channel 1	voltage-dependent anion-selective channel protein 1	2030.36	-0.068645	0.14444	-0.475248	0.63461	0.999858	NW_023666034.1	Un	41120090	41153374	+	n
103244540	CUNH5orf15	C23H5orf15	chromosome unknown C5orf15 homolog	keratinocyte-associated transmembrane protein 2	588.747	0.0616239	0.149981	0.410877	0.681163	0.999858	NW_023666034.1	Un	41156602	41171636	+	n
103244537	FSTL4	0	follistatin like 4	follistatin-related protein 4	18.2693	0.137922	0.145306	0.949189	0.342525	0.999858	NW_023666034.1	Un	41515668	41933290	+	n
119627578	LOC119627578	0	uncharacterized LOC119627578	0	6.81345	0.0437336	0.120258	0.363664	0.716109	0.999858	NW_023666034.1	Un	41874168	41877688	-	n
103244532	HSPA4	0	heat shock protein family A (Hsp70) member 4	heat shock 70 kDa protein 4	3363.63	-0.0231332	0.153203	-0.150996	0.879978	0.999858	NW_023666034.1	Un	42023594	42078723	-	n
103244531	ZCCHC10	0	zinc finger CCHC-type containing 10	zinc finger CCHC domain-containing protein 10	104.696	-0.104516	0.158811	-0.658118	0.510462	0.999858	NW_023666034.1	Un	42101394	42132844	+	n
103244530	AFF4	0	AF4/FMR2 family member 4	AF4/FMR2 family member 4	2834.82	0.021096	0.123283	0.171118	0.864131	0.999858	NW_023666034.1	Un	42158933	42249046	+	n
103244529	LEAP2	0	liver enriched antimicrobial peptide 2	liver-expressed antimicrobial peptide 2|liver expressed antimicrobial peptide 2	27.4016	-0.0139109	0.161314	-0.086235	0.93128	0.999858	NW_023666034.1	Un	42247307	42254985	-	n
103244527	UQCRQ	0	ubiquinol-cytochrome c reductase complex III subunit VII	cytochrome b-c1 complex subunit 8	773.8	-0.145652	0.136985	-1.06327	0.287661	0.999858	NW_023666034.1	Un	42256990	42258119	-	n
103244526	GDF9	0	growth differentiation factor 9	growth/differentiation factor 9	115.832	-0.432312	0.163192	-2.6491	0.00807066	0.999858	NW_023666034.1	Un	42258632	42263520	+	n
103244525	SHROOM1	0	shroom family member 1	protein Shroom1	75.1307	-0.0502018	0.165748	-0.30288	0.761982	0.999858	NW_023666034.1	Un	42293445	42302173	+	n
103244523	SOWAHA	0	sosondowah ankyrin repeat domain family member A	ankyrin repeat domain-containing protein SOWAHA	13.0693	0.0499015	0.138478	0.360356	0.718581	0.999858	NW_023666034.1	Un	42307790	42311348	-	n
103244521	SEPTIN8	44082	septin 8	septin-8	2867.77	-0.0169414	0.125456	-0.135039	0.892581	0.999858	NW_023666034.1	Un	42347418	42374731	+	n
103244522	CCNI2	0	cyclin I family member 2	cyclin-I2	0.680624	7.92e-05	0.0437707	0.00181043	0.998555	0.999858	NW_023666034.1	Un	42374140	42378608	-	n
103244519	KIF3A	0	kinesin family member 3A	kinesin-like protein KIF3A	685.072	-0.0726953	0.148621	-0.489133	0.624748	0.999858	NW_023666034.1	Un	42387829	42436606	+	n
103244520	IL4	0	interleukin 4	LOW QUALITY PROTEIN: interleukin-4	0.172487	-0.00589581	0.0267847	-0.220118	0.825779	0.999858	NW_023666034.1	Un	42443749	42449550	-	n
103244518	IL13	0	interleukin 13	interleukin-13	0.171458	0.00673063	0.0267847	0.251286	0.801593	0.999858	NW_023666034.1	Un	42463846	42466277	-	n
103244511	RAD50	0	RAD50 double strand break repair protein	DNA repair protein RAD50	1231.36	0.0758172	0.132767	0.571054	0.567963	0.999858	NW_023666034.1	Un	42481287	42568716	-	n
103244510	LOC103244510	0	uncharacterized LOC103244510	0	0.17067	-0.00589581	0.0267847	-0.220118	0.825779	0.999858	NW_023666034.1	Un	42486320	42488139	+	n
103244512	IL5	0	interleukin 5	interleukin-5	1.8146	-0.0733127	0.0657715	-1.11466	0.264997	0.999858	NW_023666034.1	Un	42568291	42583307	+	n
103244514	LOC103244514	0	uncharacterized protein IRF1-AS1-like	uncharacterized protein IRF1-AS1-like|uncharacterized protein LOC103244514	31.083	0.0652524	0.163655	0.398719	0.690101	0.999858	NW_023666034.1	Un	42583279	42710115	-	n
103244513	IRF1	0	interferon regulatory factor 1	interferon regulatory factor 1	435.448	-0.0162627	0.139792	-0.116335	0.907387	0.999858	NW_023666034.1	Un	42627247	42635033	+	n
103244517	SLC22A5	0	solute carrier family 22 member 5	solute carrier family 22 member 5	228.602	-0.00205101	0.150567	-0.0136219	0.989132	0.999858	NW_023666034.1	Un	42719641	42746187	-	n
119627667	LOC119627667	0	uncharacterized LOC119627667	0	1.69495	0.0586069	0.0596395	0.982686	0.325762	0.999858	NW_023666034.1	Un	42747599	42749527	+	n
103244508	SLC22A4	0	solute carrier family 22 member 4	solute carrier family 22 member 4	13.2359	0.151903	0.143208	1.06072	0.288817	0.999858	NW_023666034.1	Un	42770858	42820375	-	n
103244506	PDLIM4	0	PDZ and LIM domain 4	PDZ and LIM domain protein 4	244.309	0.111791	0.160956	0.694548	0.487339	0.999858	NW_023666034.1	Un	42841389	42856126	-	n
103244505	P4HA2	0	prolyl 4-hydroxylase subunit alpha 2	prolyl 4-hydroxylase subunit alpha-2	746.665	-0.0322692	0.138967	-0.232207	0.816377	0.999858	NW_023666034.1	Un	42885974	42923550	+	n
103244503	CSF2	0	colony stimulating factor 2	granulocyte-macrophage colony-stimulating factor	3.17676	0.0115958	0.080126	0.144719	0.884932	0.999858	NW_023666034.1	Un	43046560	43048998	-	n
103244500	ACSL6	0	acyl-CoA synthetase long chain family member 6	long-chain-fatty-acid--CoA ligase 6	214.834	0.0729345	0.162823	0.447938	0.654198	0.999858	NW_023666034.1	Un	43111125	43174349	+	n
103244499	MEIKIN	0	meiotic kinetochore factor	meiosis-specific kinetochore protein	0.343157	-0.01369	0.0283514	-0.482869	0.629189	0.999858	NW_023666034.1	Un	43178774	43311699	+	n
103244496	FNIP1	0	folliculin interacting protein 1	folliculin-interacting protein 1	804.883	0.0069163	0.139634	0.0495317	0.960496	0.999858	NW_023666034.1	Un	43322683	43488910	+	n
103244498	RAPGEF6	0	Rap guanine nucleotide exchange factor 6	rap guanine nucleotide exchange factor 6	506.201	0.0488106	0.130252	0.374741	0.707853	0.999858	NW_023666034.1	Un	43492384	43699735	+	n
103244491	CDC42SE2	0	CDC42 small effector 2	CDC42 small effector protein 2	792.842	-0.0924999	0.143361	-0.645224	0.518782	0.999858	NW_023666034.1	23	43728479	43843987	-	n
103244489	LYRM7	0	LYR motif containing 7	complex III assembly factor LYRM7	34.4748	-0.214654	0.160753	-1.3353	0.181778	0.999858	NW_023666034.1	Un	43905953	43935324	-	n
103244488	HINT1	0	histidine triad nucleotide binding protein 1	histidine triad nucleotide-binding protein 1	1137	-0.18079	0.153563	-1.1773	0.239075	0.999858	NW_023666034.1	Un	43941289	43947437	+	n
103244479	CHSY3	0	chondroitin sulfate synthase 3	chondroitin sulfate synthase 3	0.638471	-0.019096	0.0395794	-0.482473	0.62947	0.999858	NW_023666034.1	Un	44921258	45206662	-	n
103244476	ISOC1	0	isochorismatase domain containing 1	isochorismatase domain-containing protein 1	303.234	-0.112563	0.164155	-0.685713	0.492894	0.999858	NW_023666034.1	Un	45976315	45996444	-	n
103244473	FBN2	0	fibrillin 2	fibrillin-2	0.334008	0.000463185	0.0282049	0.0164221	0.986898	0.999858	NW_023666034.1	Un	46561538	46838522	+	n
103244467	SLC12A2	0	solute carrier family 12 member 2	solute carrier family 12 member 2	350.668	-0.109234	0.150857	-0.724093	0.469009	0.999858	NW_023666034.1	Un	46918395	47021968	-	n
103244463	PRRC1	0	proline rich coiled-coil 1	protein PRRC1	413.352	-0.110966	0.138072	-0.803686	0.421578	0.999858	NW_023666034.1	Un	47555999	47588355	-	n
103244456	MEGF10	0	multiple EGF like domains 10	multiple epidermal growth factor-like domains protein 10	30.6558	-0.0419644	0.142576	-0.29433	0.768506	0.999858	NW_023666034.1	Un	47643479	48026869	-	n
103244460	CUNH5orf63	C23H5orf63	chromosome unknown C5orf63 homolog	glutaredoxin-like protein C5orf63 homolog	76.0819	0.0204623	0.16464	0.124285	0.90109	0.999858	NW_023666034.1	Un	48026890	48052116	+	n
103244461	MARCHF3	43893	membrane associated ring-CH-type finger 3	E3 ubiquitin-protein ligase MARCHF3	19.9968	0.30107	0.156922	1.91859	0.0550363	0.999858	NW_023666034.1	Un	48041427	48232545	+	n
103244455	LMNB1	0	lamin B1	lamin-B1	2332.32	-0.0385883	0.151378	-0.254914	0.79879	0.999858	NW_023666034.1	Un	48254892	48313748	-	n
103244453	LOC103244453	0	protein UXT-like	0	0.34134	-0.012209	0.0267847	-0.455821	0.648519	0.999858	NW_023666034.1	Un	48339432	48339955	-	n
103244450	TEX43	0	testis expressed 43	testis-expressed protein 43	0.52335	0.0282135	0.0326092	0.8652	0.386929	0.999858	NW_023666034.1	Un	48446823	48451787	-	n
103244448	PHAX	0	phosphorylated adaptor for RNA export	phosphorylated adapter RNA export protein	692.72	-0.0586007	0.144097	-0.406676	0.684246	0.999858	NW_023666034.1	Un	48456137	48481962	-	n
103245164	ALDH7A1	0	aldehyde dehydrogenase 7 family member A1	LOW QUALITY PROTEIN: alpha-aminoadipic semialdehyde dehydrogenase	1042.61	-0.166821	0.133813	-1.24667	0.212517	0.999858	NW_023666034.1	Un	48486642	48538244	+	n
103244446	GRAMD2B	GRAMD3	GRAM domain containing 2B	GRAM domain-containing protein 2B|GRAM domain containing 3	131.674	-0.114862	0.163036	-0.704517	0.481111	0.999858	NW_023666034.1	Un	48593359	48709851	-	n
119628044	LOC119628044	0	uncharacterized LOC119628044	0	0.323042	0.0130439	0.0267847	0.486988	0.626266	0.999858	NW_023666034.1	Un	48803947	48815962	+	n
103244443	LOC103244443	0	keratin, type I cytoskeletal 18-like	0	13.6449	0.147778	0.122854	1.20288	0.229025	0.999858	NW_023666034.1	Un	49104018	49105424	+	n
103244439	LOC103244439	0	uncharacterized LOC103244439	0	5.40747	0.12724	0.0865943	1.46938	0.141729	0.999858	NW_023666034.1	Un	49674914	49698868	+	n
103244434	ZNF608	0	zinc finger protein 608	zinc finger protein 608	1967.48	-0.0660376	0.161114	-0.409882	0.681893	0.999858	NW_023666034.1	Un	50339505	50452529	+	n
103244433	LOC103244433	0	60S ribosomal protein L18-like	60S ribosomal protein L18-like	9.97788	0.136929	0.135548	1.01019	0.312403	0.999858	NW_023666034.1	Un	50467094	50467757	-	n
103244430	CSNK1G3	0	casein kinase 1 gamma 3	casein kinase I	602.832	-0.0772909	0.150777	-0.512616	0.60822	0.999858	NW_023666034.1	Un	51464060	51568783	-	n
103244428	CEP120	0	centrosomal protein 120	centrosomal protein of 120 kDa	377.872	-0.0386784	0.142538	-0.271355	0.786118	0.999858	NW_023666034.1	Un	51653524	51730359	+	n
103244426	PPIC	0	peptidylprolyl isomerase C	peptidyl-prolyl cis-trans isomerase C	496.112	-0.0537396	0.145919	-0.368284	0.712662	0.999858	NW_023666034.1	Un	52032394	52048741	+	n
103244422	SNX24	0	sorting nexin 24	sorting nexin-24	105.932	-0.104901	0.165427	-0.634125	0.525999	0.999858	NW_023666034.1	Un	52059356	52231147	-	n
103244423	LOC103244423	0	cytochrome c oxidase assembly factor 3 homolog, mitochondrial-like	cytochrome c oxidase assembly factor 3 homolog, mitochondrial-like	1.32947	-0.0199795	0.0545782	-0.366071	0.714312	0.999858	NW_023666034.1	Un	52144348	52144884	+	n
103244425	LOC103244425	0	40S ribosomal protein S2-like	0	15.4576	-0.00225531	0.140596	-0.0160411	0.987202	0.999858	NW_023666034.1	Un	52160234	52161186	-	n
103244420	SNX2	0	sorting nexin 2	LOW QUALITY PROTEIN: sorting nexin-2	912.047	-0.101281	0.141026	-0.718171	0.472652	0.999858	NW_023666034.1	Un	52246743	52300385	-	n
103244416	LOC103244416	SNCAIP	synuclein alpha interacting protein	synphilin-1	0.172487	-0.00589581	0.0267847	-0.220118	0.825779	0.999858	NW_023666034.1	Un	52671117	52818362	-	n
103244413	LOC103244413	0	zinc finger protein 474	zinc finger protein 474	0.172487	-0.00589581	0.0267847	-0.220118	0.825779	0.999858	NW_023666034.1	Un	52940067	52963219	-	n
103244411	LOX	0	lysyl oxidase	protein-lysine 6-oxidase	104.817	0.125899	0.165125	0.762446	0.445794	0.999858	NW_023666034.1	Un	53042866	53057523	+	n
103244409	SRFBP1	0	serum response factor binding protein 1	serum response factor-binding protein 1	231.848	0.0245906	0.154297	0.159372	0.873376	0.999858	NW_023666034.1	Un	53090718	53153123	-	n
103244403	PRR16	0	proline rich 16	protein Largen	2.33184	0.00326944	0.0793176	0.0412196	0.967121	0.999858	NW_023666034.1	23	54305861	54626751	-	n
119627945	LOC119627945	0	uncharacterized LOC119627945	uncharacterized protein LOC119627945	3.50817	0.0679565	0.0946077	0.718297	0.472574	0.999858	NW_023666034.1	Un	54778455	54779262	+	n
103244399	FAM170A	0	family with sequence similarity 170 member A	protein FAM170A	5.06067	0.105546	0.0978766	1.07836	0.280873	0.999858	NW_023666034.1	Un	55418132	55461852	-	n
103244395	HSD17B4	0	hydroxysteroid 17-beta dehydrogenase 4	peroxisomal multifunctional enzyme type 2	1083.81	-0.139414	0.141281	-0.986783	0.323749	0.999858	NW_023666034.1	Un	55546290	55636123	-	n
103244393	TNFAIP8	0	TNF alpha induced protein 8	tumor necrosis factor alpha-induced protein 8	60.4968	-0.210414	0.165293	-1.27298	0.203026	0.999858	NW_023666034.1	Un	55673229	55795744	-	n
103244392	DMXL1	0	Dmx like 1	dmX-like protein 1	879.082	-0.0243476	0.158524	-0.153589	0.877934	0.999858	NW_023666034.1	Un	55827069	56008726	-	n
119618451	LOC119618451	0	U6 spliceosomal RNA	0	0.82989	0.0400165	0.0480934	0.832058	0.405376	0.999858	NW_023666034.1	Un	55937342	55937450	-	n
103244390	LOC103244390	0	uncharacterized LOC103244390	0	1.45152	0.0326861	0.0577297	0.566193	0.571262	0.999858	NW_023666034.1	Un	56008818	56022293	+	n
103244386	DTWD2	0	DTW domain containing 2	tRNA-uridine aminocarboxypropyltransferase 2	121.826	-0.137139	0.160322	-0.855397	0.392332	0.999858	NW_023666034.1	Un	56088503	56246732	+	n
119627739	LOC119627739	0	uncharacterized LOC119627739	0	1.34864	-0.000748387	0.0546925	-0.0136836	0.989082	0.999858	NW_023666034.1	Un	56407384	56561022	+	n
103244385	LOC103244385	0	uncharacterized LOC103244385	0	0.939734	-0.0451602	0.050592	-0.892635	0.372053	0.999858	NW_023666034.1	Un	56561153	56568597	+	n
103244379	SEMA6A	0	semaphorin 6A	semaphorin-6A	3498.63	0.0767189	0.121013	0.633972	0.526099	0.999858	NW_023666034.1	Un	58528235	58661402	+	n
119627815	LOC119627815	0	uncharacterized LOC119627815	0	82.5543	0.255162	0.16549	1.54185	0.123109	0.999858	NW_023666034.1	Un	58704450	58800880	-	n
103244374	COMMD10	0	COMM domain containing 10	COMM domain-containing protein 10	428.485	0.10219	0.15774	0.647838	0.51709	0.999858	NW_023666034.1	Un	58803262	59033962	-	n
103244371	LVRN	0	laeverin	aminopeptidase Q	0.334008	0.000463185	0.0282049	0.0164221	0.986898	0.999858	NW_023666034.1	Un	59087463	59166687	-	n
103244370	AP3S1	0	adaptor related protein complex 3 subunit sigma 1	AP-3 complex subunit sigma-1|adaptor related protein complex 3 sigma 1 subunit	533.763	-0.27023	0.147934	-1.82669	0.0677469	0.999858	NW_023666034.1	Un	59250650	59321438	-	n
103244369	ATG12	0	autophagy related 12	ubiquitin-like protein ATG12	243.482	-0.0903195	0.152813	-0.591047	0.554489	0.999858	NW_023666034.1	Un	59321233	59334961	+	n
103244368	CDO1	0	cysteine dioxygenase type 1	cysteine dioxygenase type 1	9.17541	0.0642906	0.123248	0.521636	0.601924	0.999858	NW_023666034.1	Un	59346739	59359207	+	n
103244366	TMED7	0	transmembrane p24 trafficking protein 7	transmembrane emp24 domain-containing protein 7	1074.18	0.0444989	0.151803	0.293135	0.769419	0.999858	NW_023666034.1	Un	59522753	59534106	+	n
103244367	TICAM2	0	toll like receptor adaptor molecule 2	TIR domain-containing adapter molecule 2	29.8708	-0.00353981	0.15407	-0.0229754	0.98167	0.999858	NW_023666034.1	Un	59542794	59566451	+	n
103244364	FEM1C	0	fem-1 homolog C	protein fem-1 homolog C	414.705	-0.115089	0.148971	-0.772558	0.439784	0.999858	NW_023666034.1	Un	59600708	59624705	+	n
103244360	CCDC112	0	coiled-coil domain containing 112	coiled-coil domain-containing protein 112	106.355	-0.176701	0.160358	-1.10191	0.270499	0.999858	NW_023666034.1	Un	59848671	59878639	+	n
103244358	PGGT1B	0	protein geranylgeranyltransferase type I subunit beta	geranylgeranyl transferase type-1 subunit beta	539.171	-0.059582	0.15545	-0.383288	0.701506	0.999858	NW_023666034.1	Un	59882911	59945051	+	n
103244357	LOC103244357	0	uncharacterized LOC103244357	0	14.497	-0.10851	0.142904	-0.759319	0.447662	0.999858	NW_023666034.1	Un	59969856	59974175	+	n
103244356	TRIM36	0	tripartite motif containing 36	E3 ubiquitin-protein ligase TRIM36	30.027	-0.0417835	0.16265	-0.256892	0.797262	0.999858	NW_023666034.1	Un	59984128	60039909	+	n
103244355	LOC103244355	0	39S ribosomal protein L49, mitochondrial-like	39S ribosomal protein L49, mitochondrial-like	1.18747	0.015166	0.0567664	0.267165	0.789342	0.999858	NW_023666034.1	Un	60286766	60288783	-	n
103244350	KCNN2	0	potassium calcium-activated channel subfamily N member 2	small conductance calcium-activated potassium channel protein 2	26.7229	-0.0868969	0.161818	-0.537005	0.591264	0.999858	NW_023666034.1	Un	60665454	60803805	-	n
119627892	LOC119627892	0	uncharacterized LOC119627892	0	0.172487	-0.00589581	0.0267847	-0.220118	0.825779	0.999858	NW_023666034.1	Un	61386733	61393410	+	n
103244348	YTHDC2	0	YTH domain containing 2	3'-5' RNA helicase YTHDC2	455.176	-0.187651	0.14101	-1.33076	0.183268	0.999858	NW_023666034.1	Un	61548249	61633930	-	n
103244347	MCC	0	MCC regulator of WNT signaling pathway	colorectal mutant cancer protein|MCC, WNT signaling pathway regulator|mutated in colorectal cancers	185.45	-0.0927229	0.161823	-0.572989	0.566652	0.999858	NW_023666034.1	Un	61661122	62145017	+	n
103244346	TSSK1B	0	testis specific serine kinase 1B	testis-specific serine/threonine-protein kinase 1	2.31223	0.0188927	0.0693567	0.2724	0.785315	0.999858	NW_023666034.1	Un	61709687	61712498	+	n
103244344	DCP2	0	decapping mRNA 2	m7GpppN-mRNA hydrolase	696.926	-0.0715035	0.156254	-0.457611	0.647232	0.999858	NW_023666034.1	Un	62153465	62192234	-	n
119627901	LOC119627901	0	uncharacterized LOC119627901	0	4.84836	0.0652181	0.105972	0.615425	0.538274	0.999858	NW_023666034.1	Un	62192242	62197500	+	n
103244342	REEP5	0	receptor accessory protein 5	receptor expression-enhancing protein 5	705.604	-0.104772	0.144901	-0.723058	0.469644	0.999858	NW_023666034.1	Un	62245544	62290681	+	n
103244341	LOC103244341	0	putative U2 small nuclear ribonucleoprotein auxiliary factor 35 kDa subunit-related protein 1	LOW QUALITY PROTEIN: putative U2 small nuclear ribonucleoprotein auxiliary factor 35 kDa subunit-related protein 1	37.9356	0.148132	0.163305	0.907088	0.36436	0.999858	NW_023666034.1	Un	62274172	62294199	-	n
103244343	SRP19	0	signal recognition particle 19	signal recognition particle 19 kDa protein	241.642	-0.110382	0.156186	-0.706735	0.479731	0.999858	NW_023666034.1	Un	62275383	62304500	-	n
103244338	APC	0	APC regulator of WNT signaling pathway	adenomatous polyposis coli protein|APC, WNT signaling pathway regulator	982.103	-0.0361099	0.122119	-0.295695	0.767463	0.999858	NW_023666034.1	Un	62320612	62469122	-	n
119618459	LOC119618459	0	U6 spliceosomal RNA	0	1.21234	-0.00783139	0.0478509	-0.163662	0.869997	0.999858	NW_023666034.1	Un	62390855	62390962	-	n
103244335	EPB41L4A	0	erythrocyte membrane protein band 4.1 like 4A	band 4.1-like protein 4A	1301.52	0.0290312	0.153877	0.188665	0.850355	0.999858	NW_023666034.1	Un	62726100	62983859	+	n
119618338	LOC119618338	0	small nucleolar RNA SNORA13	0	16.9883	-0.0249518	0.149433	-0.166976	0.867389	0.999858	NW_023666034.1	Un	62984868	62985001	-	n
103244328	LOC103244328	NREP	neuronal regeneration related protein	neuronal regeneration-related protein	399.981	0.119596	0.131238	0.91129	0.362143	0.999858	NW_023666034.1	Un	63154649	63403845	+	n
103244331	LOC103244331	0	uncharacterized LOC103244331	0	7.71635	0.198674	0.108702	1.82769	0.0675955	0.999858	NW_023666034.1	Un	63428439	63455227	+	n
103244332	LOC103244332	0	60S ribosomal protein L6-like	0	4.81597	0.106372	0.104856	1.01445	0.310366	0.999858	NW_023666034.1	Un	63444166	63446357	+	n
103244327	STARD4	0	StAR related lipid transfer domain containing 4	stAR-related lipid transfer protein 4	607.323	-0.0660363	0.153103	-0.43132	0.666236	0.999858	NW_023666034.1	Un	63619409	63636606	+	n
103244326	CAMK4	0	calcium/calmodulin dependent protein kinase IV	calcium/calmodulin-dependent protein kinase type IV	1.00546	-0.0465151	0.0514613	-0.903884	0.366057	0.999858	NW_023666034.1	Un	63642471	63910617	-	n
119627925	LOC119627925	0	histone H3.3A-like	histone H3.3A-like	18.5582	0.109601	0.129125	0.848803	0.395991	0.999858	NW_023666034.1	Un	63998782	63999333	+	n
103244325	WDR36	0	WD repeat domain 36	WD repeat-containing protein 36	720.248	0.0936864	0.158948	0.589415	0.555583	0.999858	NW_023666034.1	Un	64015169	64052633	-	n
103244323	LOC103244323	0	uncharacterized LOC103244323	0	43.6436	-0.0739873	0.165812	-0.446212	0.655444	0.999858	NW_023666034.1	Un	64052713	64067948	+	n
103244324	LOC103244324	TSLP	thymic stromal lymphopoietin	thymic stromal lymphopoietin	3.35578	0.00034131	0.0745796	0.00457645	0.996349	0.999858	NW_023666034.1	Un	64056774	64060255	-	n
103244321	LOC103244321	0	bcl-2-associated transcription factor 1-like	0	1.58998	0.00427672	0.058648	0.0729219	0.941868	0.999858	NW_023666034.1	Un	64193357	64196439	+	n
103224388	DPYD	0	dihydropyrimidine dehydrogenase	dihydropyrimidine dehydrogenase [NADP(+)]	470.02	0.059171	0.161782	0.365745	0.714556	0.999858	NW_023666035.1	Un	55475	898213	-	n
119618552	LOC119618552	0	uncharacterized LOC119618552	uncharacterized protein LOC119618552	1.27746	0.000943989	0.0494529	0.0190887	0.98477	0.999858	NW_023666035.1	Un	1017966	1027623	-	n
103224385	SNX7	0	sorting nexin 7	sorting nexin-7	267.945	-0.16455	0.14735	-1.11672	0.264112	0.999858	NW_023666035.1	Un	1646766	1755905	+	n
103224383	PLPPR5	0	phospholipid phosphatase related 5	phospholipid phosphatase-related protein type 5	595.116	-0.0241006	0.153339	-0.157172	0.875109	0.999858	NW_023666035.1	Un	1889869	2007662	-	n
119618562	LOC119618562	0	uncharacterized LOC119618562	0	2.0602	0.0486699	0.0557703	0.872686	0.382834	0.999858	NW_023666035.1	Un	2200589	2210946	+	n
103219139	TGFBR1	0	transforming growth factor beta receptor 1	TGF-beta receptor type-1	1131.22	-0.128085	0.150319	-0.852087	0.394166	0.999858	NW_023666035.1	Un	2236282	2258310	+	n
103219138	ALG2	0	ALG2 alpha-1,3/1,6-mannosyltransferase	alpha-1,3/1,6-mannosyltransferase ALG2	343.202	-0.00486423	0.137567	-0.0353589	0.971794	0.999858	NW_023666035.1	Un	2323006	2327641	-	n
103219137	SEC61B	0	SEC61 translocon subunit beta	protein transport protein Sec61 subunit beta|SEC61 translocon beta subunit	493.27	-0.0675045	0.134513	-0.501844	0.615777	0.999858	NW_023666035.1	Un	2327847	2336120	+	n
103219136	LOC103219136	0	uncharacterized LOC103219136	0	26.979	0.347126	0.162554	2.13546	0.0327239	0.999858	NW_023666035.1	Un	2386041	2407709	+	n
119618568	LOC119618568	0	uncharacterized LOC119618568	0	0.792898	-0.0296012	0.0433272	-0.6832	0.49448	0.999858	NW_023666035.1	Un	2665183	2705653	-	n
103219133	NR4A3	0	nuclear receptor subfamily 4 group A member 3	nuclear receptor subfamily 4 group A member 3	13.1986	0.0965691	0.096471	1.00102	0.316819	0.999858	NW_023666035.1	Un	2937604	2981244	+	n
103219134	STX17	0	syntaxin 17	syntaxin-17	523.787	-0.13139	0.152902	-0.859308	0.39017	0.999858	NW_023666035.1	Un	3024109	3101121	+	n
103219131	ERP44	0	endoplasmic reticulum protein 44	endoplasmic reticulum resident protein 44	502.842	0.0196059	0.136786	0.143332	0.886028	0.999858	NW_023666035.1	Un	3103894	3218823	-	n
103219844	LOC103219844	0	regulator of nonsense transcripts 3A-like	0	24.1155	0.19405	0.154669	1.25462	0.209617	0.999858	NW_023666035.1	Un	3119016	3120897	-	n
103219130	INVS	0	inversin	inversin	466.45	-0.100737	0.15237	-0.661134	0.508526	0.999858	NW_023666035.1	Un	3219005	3418780	+	n
103219127	TEX10	0	testis expressed 10	testis-expressed protein 10	569.592	0.0848182	0.158971	0.533545	0.593656	0.999858	NW_023666035.1	Un	3417616	3468710	-	n
103219128	MSANTD3	0	Myb/SANT DNA binding domain containing 3	myb/SANT-like DNA-binding domain-containing protein 3	379.056	-0.166587	0.151399	-1.10031	0.271195	0.999858	NW_023666035.1	Un	3550352	3579776	+	n
103219124	TMEFF1	0	transmembrane protein with EGF like and two follistatin like domains 1	tomoregulin-1	11.2934	-0.0458467	0.139084	-0.329633	0.741677	0.999858	NW_023666035.1	Un	3597182	3692017	+	n
103219125	CAVIN4	MURC	caveolae associated protein 4	caveolae-associated protein 4|muscle related coiled-coil protein	1.37663	0.000670362	0.055715	0.012032	0.9904	0.999858	NW_023666035.1	Un	3691233	3701578	+	n
103219118	BAAT	0	bile acid-CoA:amino acid N-acyltransferase	bile acid-CoA:amino acid N-acyltransferase	16.434	0.0396659	0.135315	0.293137	0.769418	0.999858	NW_023666035.1	Un	4470690	4501686	-	n
103219116	MRPL50	0	mitochondrial ribosomal protein L50	39S ribosomal protein L50, mitochondrial	145.8	-0.116686	0.16351	-0.713632	0.475455	0.999858	NW_023666035.1	Un	4503856	4511616	-	n
103219115	ZNF189	0	zinc finger protein 189	zinc finger protein 189	207.597	-0.124724	0.160417	-0.777496	0.436866	0.999858	NW_023666035.1	Un	4511773	4523639	+	n
103219114	ALDOB	0	aldolase, fructose-bisphosphate B	fructose-bisphosphate aldolase B	0.835052	-0.00838449	0.0381523	-0.219764	0.826055	0.999858	NW_023666035.1	Un	4531806	4546674	-	n
119618611	LOC119618611	0	uncharacterized LOC119618611	0	9.26884	-0.0300669	0.125691	-0.239213	0.81094	0.999858	NW_023666035.1	Un	4581415	4585317	+	n
103219110	PGAP4	TMEM246	post-GPI attachment to proteins GalNAc transferase 4	post-GPI attachment to proteins factor 4|transmembrane protein 246	494.002	0.0544963	0.133437	0.408403	0.682978	0.999858	NW_023666035.1	Un	4586185	4599031	-	n
103219111	RNF20	0	ring finger protein 20	E3 ubiquitin-protein ligase BRE1A	1232.52	-0.179922	0.124966	-1.43977	0.149931	0.999858	NW_023666035.1	Un	4599036	4684170	+	n
119618612	LOC119618612	0	uncharacterized LOC119618612	0	2.95674	-0.0191422	0.0870066	-0.220009	0.825865	0.999858	NW_023666035.1	Un	4648423	4653611	-	n
103219104	LOC103219104	0	40S ribosomal protein S24-like	40S ribosomal protein S24-like	20.646	-0.126213	0.149582	-0.843768	0.398799	0.999858	NW_023666035.1	Un	5593570	5594117	+	n
103219095	SMC2	0	structural maintenance of chromosomes 2	structural maintenance of chromosomes protein 2	2261.91	-0.16014	0.154519	-1.03638	0.300027	0.999858	NW_023666035.1	Un	7188248	7235374	+	n
103219093	LOC103219093	0	uncharacterized LOC103219093	0	0.959435	-0.0152463	0.0453058	-0.336519	0.73648	0.999858	NW_023666035.1	12	7469740	7477380	-	n
103219089	LOC103219089	0	olfactory receptor 13C4	olfactory receptor 13C4	0.512009	-0.0203019	0.0279247	-0.727022	0.467213	0.999858	NW_023666035.1	Un	7618974	7621502	-	n
103219088	LOC103219088	0	olfactory receptor 13C3	olfactory receptor 13C3	0.61308	0.00149799	0.0345515	0.0433551	0.965418	0.999858	NW_023666035.1	Un	7628633	7630647	-	n
103219081	LOC103219081	0	olfactory receptor 13C9	olfactory receptor 13C9	0.663092	0.00200734	0.043516	0.0461288	0.963208	0.999858	NW_023666035.1	Un	7712275	7714847	-	n
103219082	LOC103219082	0	olfactory receptor 13C7-like	olfactory receptor 13C7-like	1.31885	0.0292825	0.0608754	0.481024	0.630499	0.999858	NW_023666035.1	Un	7748303	7751701	-	n
103219086	NIPSNAP3A	0	nipsnap homolog 3A	protein NipSnap homolog 3A	95.9934	-0.0502905	0.159095	-0.316104	0.751923	0.999858	NW_023666035.1	Un	7848386	7860892	+	n
103219085	LOC103219085	0	uncharacterized LOC103219085	0	13.9717	-0.0248621	0.142352	-0.174652	0.861353	0.999858	NW_023666035.1	Un	7851160	7869528	-	n
103219087	LOC103219087	NIPSNAP3B	protein NipSnap homolog 3B	protein NipSnap homolog 3B|nipsnap homolog 3B	24.1713	0.0739502	0.158327	0.467072	0.640448	0.999858	NW_023666035.1	Un	7869448	7884697	+	n
103219077	ABCA1	0	ATP binding cassette subfamily A member 1	phospholipid-transporting ATPase ABCA1	328.857	0.214157	0.152311	1.40605	0.159708	0.999858	NW_023666035.1	Un	7887896	8035290	-	n
103219075	SLC44A1	0	solute carrier family 44 member 1	choline transporter-like protein 1	1681.96	-0.11289	0.16229	-0.695604	0.486677	0.999858	NW_023666035.1	Un	8378801	8572470	+	n
103219074	FSD1L	0	fibronectin type III and SPRY domain containing 1 like	FSD1-like protein	283.094	0.0396318	0.161113	0.245987	0.805692	0.999858	NW_023666035.1	Un	8581569	8671327	+	n
103219068	FKTN	0	fukutin	fukutin	475.457	0.0616378	0.143043	0.430903	0.666539	0.999858	NW_023666035.1	Un	8677299	8770035	+	n
103219073	TMEM38B	0	transmembrane protein 38B	trimeric intracellular cation channel type B	192.405	-0.246744	0.153137	-1.61126	0.107123	0.999858	NW_023666035.1	Un	8801222	8880353	+	n
103219072	LOC103219072	0	DEP domain-containing protein 1A-like	0	9.9911	0.0101077	0.127074	0.0795419	0.936602	0.999858	NW_023666035.1	Un	8864185	8868972	+	n
103219064	LOC103219064	0	uncharacterized LOC103219064	0	2.45777	0.0165417	0.0816415	0.202614	0.839437	0.999858	NW_023666035.1	Un	9855729	9860820	-	n
119618794	LOC119618794	0	uncharacterized LOC119618794	LOW QUALITY PROTEIN: uncharacterized protein LOC119618794	6.62744	-0.100636	0.117559	-0.856043	0.391974	0.999858	NW_023666035.1	Un	9999655	10003978	-	n
103219061	ZNF462	0	zinc finger protein 462	zinc finger protein 462	1773.58	0.189565	0.1376	1.37765	0.16831	0.999858	NW_023666035.1	12	10005047	10157013	+	n
103219057	RAD23B	0	RAD23 homolog B, nucleotide excision repair protein	UV excision repair protein RAD23 homolog B	2934.19	-0.0281053	0.148289	-0.18953	0.849677	0.999858	NW_023666035.1	Un	10428680	10476086	+	n
103219053	KLF4	0	Kruppel like factor 4	Krueppel-like factor 4	26.3828	-0.015182	0.1607	-0.0944739	0.924733	0.999858	NW_023666035.1	Un	10633002	10637951	-	n
103219051	LOC103219051	0	uncharacterized LOC103219051	0	1.72404	0.0207137	0.0604537	0.342638	0.731871	0.999858	NW_023666035.1	Un	10896377	10955190	+	n
103219042	ACTL7B	0	actin like 7B	actin-like protein 7B	9.14094	0.00172817	0.131449	0.0131471	0.98951	0.999858	NW_023666035.1	Un	11983711	11986192	-	n
103219039	ELP1	IKBKAP	elongator acetyltransferase complex subunit 1	elongator complex protein 1|inhibitor of kappa light polypeptide gene enhancer in B-cells, kinase complex-associated protein	982.782	-0.0324329	0.125962	-0.257482	0.796806	0.999858	NW_023666035.1	Un	11996705	12063562	-	n
103219040	ABITRAM	FAM206A	actin binding transcription modulator	protein Abitram|family with sequence similarity 206 member A	298.961	-0.177779	0.149885	-1.1861	0.235582	0.999858	NW_023666035.1	Un	12063628	12070320	+	n
103219037	CTNNAL1	0	catenin alpha like 1	alpha-catulin	1479.68	-0.0926659	0.145548	-0.636669	0.524341	0.999858	NW_023666035.1	Un	12071874	12143458	-	n
103219038	TMEM245	0	transmembrane protein 245	transmembrane protein 245	1190.85	0.0572984	0.13425	0.426804	0.669522	0.999858	NW_023666035.1	Un	12148310	12249612	-	n
103219034	EPB41L4B	0	erythrocyte membrane protein band 4.1 like 4B	band 4.1-like protein 4B	868.801	-0.153028	0.142581	-1.07327	0.283151	0.999858	NW_023666035.1	Un	12303112	12455585	-	n
103219033	PTPN3	0	protein tyrosine phosphatase non-receptor type 3	tyrosine-protein phosphatase non-receptor type 3	1425.22	-0.0289921	0.122038	-0.237565	0.812218	0.999858	NW_023666035.1	Un	12548992	12668966	-	n
119618810	LOC119618810	0	Y-box-binding protein 1-like	Y-box-binding protein 1-like	0.679595	0.0266119	0.0443092	0.600596	0.548109	0.999858	NW_023666035.1	Un	12703882	12705053	-	n
103219031	PALM2AKAP2	AKAP2	PALM2 and AKAP2 fusion	A-kinase anchor protein 2|paralemmin-2|A-kinase anchoring protein 2	1137.92	0.235606	0.165828	1.42078	0.15538	0.999858	NW_023666035.1	Un	12809674	13393649	+	n
103219029	LOC103219029	0	uncharacterized LOC103219029	0	2.01858	0.0731989	0.0711883	1.02824	0.303836	0.999858	NW_023666035.1	Un	13412227	13442109	+	n
103219030	CUNH9orf152	C12H9orf152	chromosome unknown C9orf152 homolog	uncharacterized protein C9orf152 homolog	0.172487	-0.00589581	0.0267847	-0.220118	0.825779	0.999858	NW_023666035.1	Un	13418244	13427746	-	n
103219027	TXN	0	thioredoxin	thioredoxin	2584.56	-0.0911998	0.163108	-0.559136	0.576069	0.999858	NW_023666035.1	Un	13456568	13469439	-	n
119618816	LOC119618816	0	uncharacterized LOC119618816	0	28.8351	-0.00722534	0.159043	-0.04543	0.963765	0.999858	NW_023666035.1	Un	13469511	13505224	+	n
103219022	SVEP1	0	sushi, von Willebrand factor type A, EGF and pentraxin domain containing 1	sushi, von Willebrand factor type A, EGF and pentraxin domain-containing protein 1	112.466	-0.032285	0.158259	-0.204001	0.838353	0.999858	NW_023666035.1	Un	13582941	13811101	-	n
119619255	LOC119619255	0	U6 spliceosomal RNA	0	0.171458	0.00673063	0.0267847	0.251286	0.801593	0.999858	NW_023666035.1	Un	13587275	13587382	-	n
119619263	LOC119619263	0	U6 spliceosomal RNA	0	0.678983	-0.0172439	0.0355031	-0.485701	0.627179	0.999858	NW_023666035.1	Un	13768401	13768505	-	n
103219025	MUSK	0	muscle associated receptor tyrosine kinase	muscle, skeletal receptor tyrosine-protein kinase	2.03099	-0.0349165	0.0630454	-0.553832	0.579694	0.999858	NW_023666035.1	Un	13886469	14018232	+	n
103219021	LPAR1	0	lysophosphatidic acid receptor 1	lysophosphatidic acid receptor 1	97.8158	0.0777169	0.165304	0.470146	0.638251	0.999858	NW_023666035.1	Un	14094821	14262752	-	n
119619273	LOC119619273	0	U6 spliceosomal RNA	0	0.342915	0.0130439	0.0267847	0.486988	0.626266	0.999858	NW_023666035.1	Un	14124677	14124787	+	n
119618878	LOC119618878	0	uncharacterized LOC119618878	0	2.47692	-0.0273815	0.0745023	-0.367526	0.713226	0.999858	NW_023666035.1	Un	14421443	14436826	+	n
103219020	LOC103219020	0	olfactory receptor 2K2	olfactory receptor 2K2	1.82353	0.0173544	0.0736483	0.235639	0.813713	0.999858	NW_023666035.1	Un	14538616	14542222	-	n
103219018	ECPAS	KIAA0368	Ecm29 proteasome adaptor and scaffold	proteasome adapter and scaffold protein ECM29	2513.66	-0.0313798	0.149956	-0.20926	0.834245	0.999858	NW_023666035.1	Un	14575483	14701030	-	n
103219017	ZNF483	0	zinc finger protein 483	zinc finger protein 483	690.708	-0.158515	0.149981	-1.0569	0.290559	0.999858	NW_023666035.1	Un	14734312	14759741	+	n
103219015	PTGR1	0	prostaglandin reductase 1	LOW QUALITY PROTEIN: prostaglandin reductase 1	117.301	-0.197865	0.159455	-1.24089	0.214648	0.999858	NW_023666035.1	Un	14779256	14799467	-	n
119618896	LOC119618896	0	uncharacterized LOC119618896	0	5.008	0.0969901	0.106091	0.914213	0.360605	0.999858	NW_023666035.1	Un	14876186	14880705	+	n
103219858	LOC103219858	0	ADP-ribosylation factor-like protein 17	ADP-ribosylation factor-like protein 17	4.60614	0.0136229	0.0829934	0.164145	0.869617	0.999858	NW_023666035.1	12	14880791	14882330	+	n
103219013	LOC103219013	DNAJC25	dnaJ homolog subfamily C member 25	dnaJ homolog subfamily C member 25|DnaJ heat shock protein family (Hsp40) member C25	139.845	-0.128488	0.154034	-0.83415	0.404196	0.999858	NW_023666035.1	Un	14907906	14928675	+	n
103219014	GNG10	0	G protein subunit gamma 10	guanine nucleotide-binding protein G(I)/G(S)/G(O) subunit gamma-10	703.541	0.0445703	0.155573	0.28649	0.774502	0.999858	NW_023666035.1	Un	14935964	14945093	+	n
103219012	SHOC1	C12H9orf84	shortage in chiasmata 1	protein shortage in chiasmata 1 ortholog|chromosome 12 C9orf84 homolog	0.145019	-0.00589581	0.0267847	-0.220118	0.825779	0.999858	NW_023666035.1	Un	14961841	15053275	-	n
103219011	UGCG	0	UDP-glucose ceramide glucosyltransferase	ceramide glucosyltransferase	1606.87	0.176887	0.162722	1.08705	0.277016	0.999858	NW_023666035.1	Un	15167284	15205882	+	n
119618902	LOC119618902	0	uncharacterized LOC119618902	0	112.967	0.0242006	0.159106	0.152103	0.879105	0.999858	NW_023666035.1	Un	15302576	15309992	-	n
103219857	SUSD1	0	sushi domain containing 1	sushi domain-containing protein 1	385.426	0.106232	0.14635	0.725879	0.467913	0.999858	NW_023666035.1	Un	15310180	15446670	-	n
119618903	LOC119618903	0	uncharacterized LOC119618903	0	2.31715	-0.0200936	0.0782393	-0.256822	0.797316	0.999858	NW_023666035.1	Un	15330906	15332626	+	n
119619267	LOC119619267	0	U6 spliceosomal RNA	0	0.161521	0.00673063	0.0267847	0.251286	0.801593	0.999858	NW_023666035.1	Un	15411258	15411360	+	n
103219009	PTBP3	0	polypyrimidine tract binding protein 3	polypyrimidine tract-binding protein 3	4320.28	-0.18298	0.147493	-1.24061	0.214752	0.999858	NW_023666035.1	Un	15489828	15605815	-	n
103219008	HSDL2	0	hydroxysteroid dehydrogenase like 2	hydroxysteroid dehydrogenase-like protein 2	1316.03	-0.115096	0.128668	-0.89452	0.371044	0.999858	NW_023666035.1	Un	15664939	15748041	+	n
103219007	KIAA1958	0	KIAA1958 ortholog	uncharacterized protein KIAA1958 homolog	318.766	0.0157716	0.148216	0.10641	0.915257	0.999858	NW_023666035.1	Un	15761415	15933568	+	n
103219006	LOC103219006	INIP	INTS3 and NABP interacting protein	SOSS complex subunit C	218.087	-0.0599737	0.15247	-0.393348	0.694062	0.999858	NW_023666035.1	Un	15951422	15987250	-	n
103219005	LOC103219005	0	uncharacterized LOC103219005	0	11.6333	-0.0403608	0.137022	-0.294557	0.768332	0.999858	NW_023666035.1	Un	16015221	16016896	-	n
103219004	SNX30	0	sorting nexin family member 30	sorting nexin-30	804.095	0.214375	0.130186	1.64669	0.0996226	0.999858	NW_023666035.1	Un	16017006	16141389	+	n
103219002	ZNF883	0	zinc finger protein 883	zinc finger protein 883	1.98116	0.00546639	0.0745063	0.0733681	0.941513	0.999858	NW_023666035.1	12	16213881	16262179	-	n
103219000	ZFP37	0	ZFP37 zinc finger protein	zinc finger protein 37 homolog	73.2198	-0.0375759	0.165735	-0.226723	0.820639	0.999858	NW_023666035.1	Un	16289398	16308555	-	n
103218999	SLC31A2	0	solute carrier family 31 member 2	probable low affinity copper uptake protein 2	77.3248	-0.0103828	0.164212	-0.063228	0.949585	0.999858	NW_023666035.1	Un	16382431	16396002	+	n
103218997	FKBP15	0	FKBP prolyl isomerase family member 15	FK506-binding protein 15|FK506 binding protein 15|FKBP prolyl isomerase 15	1715.14	0.209003	0.149193	1.40089	0.161246	0.999858	NW_023666035.1	Un	16398779	16453560	-	n
103218995	SLC31A1	0	solute carrier family 31 member 1	high affinity copper uptake protein 1	1065.44	0.0449271	0.143718	0.312607	0.75458	0.999858	NW_023666035.1	Un	16453717	16495422	+	n
103218996	CDC26	0	cell division cycle 26	anaphase-promoting complex subunit CDC26	281.901	-0.164761	0.145638	-1.1313	0.257928	0.999858	NW_023666035.1	12	16473369	16504474	-	n
103219853	PRPF4	0	pre-mRNA processing factor 4	U4/U6 small nuclear ribonucleoprotein Prp4	792.643	0.0127075	0.153728	0.0826625	0.93412	0.999858	NW_023666035.1	Un	16504523	16523004	+	n
103218993	RNF183	0	ring finger protein 183	E3 ubiquitin-protein ligase RNF183	5.29904	0.0242029	0.105676	0.229029	0.818846	0.999858	NW_023666035.1	Un	16527203	16528595	-	n
103218991	WDR31	0	WD repeat domain 31	WD repeat-containing protein 31	24.7719	0.120205	0.146871	0.818444	0.413104	0.999858	NW_023666035.1	Un	16543555	16567416	-	n
103218989	HDHD3	0	haloacid dehalogenase like hydrolase domain containing 3	haloacid dehalogenase-like hydrolase domain-containing protein 3	173.757	-0.0258903	0.158987	-0.162845	0.87064	0.999858	NW_023666035.1	Un	16602447	16606490	-	n
103218987	ALAD	0	aminolevulinate dehydratase	delta-aminolevulinic acid dehydratase	165.575	0.00451345	0.155138	0.0290931	0.97679	0.999858	NW_023666035.1	Un	16615858	16628288	-	n
103218985	POLE3	0	DNA polymerase epsilon 3, accessory subunit	DNA polymerase epsilon subunit 3|polymerase (DNA directed), epsilon 3, accessory subunit	339.77	0.0546343	0.150889	0.362082	0.717291	0.999858	NW_023666035.1	Un	16634890	16637389	-	n
103218982	CUNH9orf43	C12H9orf43	chromosome unknown C9orf43 homolog	uncharacterized protein C9orf43 homolog	121.026	0.0963431	0.15614	0.617029	0.537215	0.999858	NW_023666035.1	Un	16637437	16657444	+	n
103218984	RGS3	0	regulator of G protein signaling 3	regulator of G-protein signaling 3	1415.43	0.329576	0.130288	2.52959	0.0114195	0.999858	NW_023666035.1	Un	16686031	16825304	+	n
119619014	LOC119619014	0	uncharacterized LOC119619014	0	8.95913	-0.0113809	0.124997	-0.0910495	0.927453	0.999858	NW_023666035.1	Un	16884542	16887198	+	n
103218975	ZNF618	0	zinc finger protein 618	zinc finger protein 618	1596.98	0.268413	0.127355	2.1076	0.0350652	0.999858	NW_023666035.1	Un	17114390	17290883	+	n
103218974	LOC103218974	AMBP	alpha-1-microglobulin/bikunin precursor	protein AMBP	8.58347	0.151936	0.119679	1.26952	0.204255	0.999858	NW_023666035.1	Un	17294342	17312444	-	n
103218973	KIF12	0	kinesin family member 12	kinesin-like protein KIF12	392.371	0.32677	0.16248	2.01114	0.0443104	0.999858	NW_023666035.1	Un	17325693	17333423	-	n
119619025	LOC119619025	0	uncharacterized LOC119619025	0	3.37315	-0.0214161	0.0888321	-0.241085	0.809489	0.999858	NW_023666035.1	Un	17333177	17343574	+	n
103218972	COL27A1	0	collagen type XXVII alpha 1 chain	collagen alpha-1(XXVII) chain	591.762	0.427443	0.142691	2.9956	0.0027391	0.999858	NW_023666035.1	Un	17388409	17548127	+	n
103218970	LOC103218970	ORM1	alpha-1-acid glycoprotein 1	alpha-1-acid glycoprotein 1|orosomucoid 1	0.508925	0.0349215	0.0364072	0.959193	0.337461	0.999858	NW_023666035.1	Un	17564283	17568317	+	n
103218969	AKNA	0	AT-hook transcription factor	microtubule organization protein AKNA	149.884	0.212919	0.158654	1.34203	0.179586	0.999858	NW_023666035.1	Un	17569240	17631854	-	n
103218968	WHRN	0	whirlin	whirlin	113.272	0.0884103	0.164991	0.535848	0.592063	0.999858	NW_023666035.1	Un	17635393	17737856	-	n
103218965	ATP6V1G1	0	ATPase H+ transporting V1 subunit G1	V-type proton ATPase subunit G 1	848.058	0.0879293	0.135753	0.647715	0.517169	0.999858	NW_023666035.1	Un	17826003	17836791	+	n
103218964	TMEM268	0	transmembrane protein 268	transmembrane protein 268	225.338	-0.0593253	0.144317	-0.411076	0.681017	0.999858	NW_023666035.1	12	17850113	17887791	+	n
103218959	TNFSF15	0	TNF superfamily member 15	tumor necrosis factor ligand superfamily member 15|tumor necrosis factor superfamily member 15	224.367	0.159088	0.157086	1.01274	0.311184	0.999858	NW_023666035.1	Un	18025959	18047188	-	n
103218960	LOC103218960	0	serine/threonine-protein kinase PRP4 homolog	0	0.983552	0.0473171	0.0417714	1.13276	0.257314	0.999858	NW_023666035.1	Un	18092303	18095361	+	n
103218961	TNFSF8	0	TNF superfamily member 8	tumor necrosis factor ligand superfamily member 8|tumor necrosis factor superfamily member 8	0.161521	0.00673063	0.0267847	0.251286	0.801593	0.999858	NW_023666035.1	Un	18146832	18185831	-	n
119619052	LOC119619052	0	uncharacterized LOC119619052	0	0.646085	0.0252717	0.0307403	0.822103	0.411018	0.999858	NW_023666035.1	Un	18208350	18239972	+	n
103218953	TNC	0	tenascin C	tenascin	2.13948	0.0149249	0.0760712	0.196197	0.844456	0.999858	NW_023666035.1	Un	18276824	18375675	-	n
119619054	LOC119619054	0	uncharacterized LOC119619054	0	0.175946	0.00673063	0.0267847	0.251286	0.801593	0.999858	NW_023666035.1	Un	18305710	18308318	-	n
103218948	LOC103218948	0	uncharacterized LOC103218948	0	1.36101	0.0538608	0.0624075	0.86305	0.38811	0.999858	NW_023666035.1	Un	19449007	19450153	-	n
103218946	PAPPA	0	pappalysin 1	LOW QUALITY PROTEIN: pappalysin-1	11.939	0.100413	0.130323	0.770494	0.441007	0.999858	NW_023666035.1	Un	19450869	19695969	+	n
103218947	LOC103218947	0	protein PAPPAS-like	LOW QUALITY PROTEIN: protein PAPPAS-like	1.85921	0.0584829	0.0681382	0.858298	0.390728	0.999858	NW_023666035.1	Un	19695080	19697846	-	n
103218940	ASTN2	0	astrotactin 2	astrotactin-2	25.007	-0.10205	0.15228	-0.670143	0.502767	0.999858	NW_023666035.1	Un	19723217	20710501	-	n
103218942	TRIM32	0	tripartite motif containing 32	E3 ubiquitin-protein ligase TRIM32	427.213	-0.119308	0.138125	-0.863768	0.387716	0.999858	NW_023666035.1	Un	19970767	19983855	+	n
103218937	TLR4	0	toll like receptor 4	LOW QUALITY PROTEIN: toll-like receptor 4	0.520921	-0.00891245	0.0322532	-0.276327	0.782297	0.999858	NW_023666035.1	Un	21002851	21019229	+	n
103218935	LOC103218935	0	translationally-controlled tumor protein-like	translationally-controlled tumor protein-like	0.145019	-0.00589581	0.0267847	-0.220118	0.825779	0.999858	NW_023666035.1	Un	21429033	21429576	-	n
103218934	LOC103218934	0	60S ribosomal protein L13-like	60S ribosomal protein L13-like	120.789	-0.131311	0.157402	-0.834242	0.404144	0.999858	NW_023666035.1	Un	21506007	21506726	-	n
119619058	LOC119619058	0	uncharacterized LOC119619058	0	3.02225	0.0996105	0.0873114	1.14087	0.253926	0.999858	NW_023666035.1	Un	21955303	21995325	-	n
103218929	BRINP1	0	BMP/retinoic acid inducible neural specific 1	BMP/retinoic acid-inducible neural-specific protein 1	72.143	0.0857479	0.165544	0.517976	0.604475	0.999858	NW_023666035.1	Un	22594628	22792813	-	n
103218927	LOC103218927	0	cytochrome b-c1 complex subunit 6, mitochondrial	cytochrome b-c1 complex subunit 6, mitochondrial	63.1384	-0.118746	0.165084	-0.719303	0.471954	0.999858	NW_023666035.1	Un	22885233	22885774	-	n
103218925	CDK5RAP2	0	CDK5 regulatory subunit associated protein 2	CDK5 regulatory subunit-associated protein 2	907.12	-0.0108863	0.127044	-0.0856893	0.931713	0.999858	NW_023666035.1	Un	23820722	24007238	-	n
103218924	MEGF9	0	multiple EGF like domains 9	multiple epidermal growth factor-like domains protein 9	143.41	-0.109955	0.16505	-0.666189	0.50529	0.999858	NW_023666035.1	Un	24028778	24146286	-	n
103218921	FBXW2	0	F-box and WD repeat domain containing 2	F-box/WD repeat-containing protein 2	1532.79	0.0395631	0.126693	0.312276	0.754831	0.999858	NW_023666035.1	Un	24188246	24223393	-	n
103219851	B3GALT9	0	beta-1,3-galactosyltransferase 9	putative UDP-GlcNAc:betaGal beta-1,3-N-acetylglucosaminyltransferase LOC100288842 homolog|putative UDP-GlcNAc:betaGal beta-1,3-N-acetylglucosaminyltransferase LOC402377	59.2198	0.0201157	0.165818	0.121312	0.903444	0.999858	NW_023666035.1	Un	24223416	24230585	+	n
103218920	PSMD5	0	proteasome 26S subunit, non-ATPase 5	26S proteasome non-ATPase regulatory subunit 5	546.734	-0.0963201	0.138437	-0.69577	0.486573	0.999858	NW_023666035.1	Un	24249752	24275671	-	n
119619075	LOC119619075	0	uncharacterized LOC119619075	0	167.507	-0.167947	0.147733	-1.13682	0.255612	0.999858	NW_023666035.1	Un	24275711	24288581	+	n
103218918	PHF19	0	PHD finger protein 19	PHD finger protein 19	675.434	0.0194262	0.160114	0.121328	0.903431	0.999858	NW_023666035.1	Un	24290766	24314063	-	n
103218917	TRAF1	0	TNF receptor associated factor 1	TNF receptor-associated factor 1	5.74145	0.00139134	0.110444	0.0125977	0.989949	0.999858	NW_023666035.1	Un	24341902	24367955	-	n
103218914	C5	0	complement C5	complement C5	28.7786	0.0726017	0.153971	0.471528	0.637264	0.999858	NW_023666035.1	12	24390626	24506352	-	n
103218913	CNTRL	0	centriolin	centriolin	320.937	-0.0239109	0.152042	-0.157265	0.875036	0.999858	NW_023666035.1	Un	24514093	24612999	+	n
103218912	LOC103218912	0	actin-related protein 2/3 complex subunit 3	LOW QUALITY PROTEIN: actin-related protein 2/3 complex subunit 3	2.36647	0.00237077	0.0792867	0.0299013	0.976146	0.999858	NW_023666035.1	Un	24536550	24537383	+	n
103218911	RAB14	0	RAB14, member RAS oncogene family	ras-related protein Rab-14	1186.17	-0.0630672	0.134778	-0.467932	0.639833	0.999858	NW_023666035.1	Un	24612515	24635362	-	n
103218908	GSN	0	gelsolin	gelsolin	1614.43	0.0860605	0.156307	0.550588	0.581916	0.999858	NW_023666035.1	Un	24700373	24764693	+	n
103218902	STOM	0	stomatin	stomatin	3768.17	0.137403	0.164521	0.835174	0.40362	0.999858	NW_023666035.1	Un	24771044	24802981	-	n
103218903	LOC103218903	0	uncharacterized LOC103218903	0	42.0193	-0.120567	0.162997	-0.739685	0.459491	0.999858	NW_023666035.1	Un	24803074	24808118	+	n
103218899	LOC103218899	DAB2IP	DAB2 interacting protein	disabled homolog 2-interacting protein	1473.95	0.203505	0.137657	1.47835	0.139315	0.999858	NW_023666035.1	Un	25028519	25243744	+	n
103218897	TTLL11	0	tubulin tyrosine ligase like 11	tubulin polyglutamylase TTLL11	63.9956	0.364104	0.164395	2.21481	0.026773	0.999858	NW_023666035.1	Un	25266430	25551396	-	n
103218895	NDUFA8	0	NADH:ubiquinone oxidoreductase subunit A8	NADH dehydrogenase [ubiquinone] 1 alpha subcomplex subunit 8	644.522	-0.170498	0.147916	-1.15266	0.249048	0.999858	NW_023666035.1	Un	25599158	25614703	-	n
103218896	MORN5	0	MORN repeat containing 5	MORN repeat-containing protein 5	8.22373	0.0444817	0.0903713	0.492211	0.62257	0.999858	NW_023666035.1	Un	25614769	25654121	+	n
103218893	LHX6	0	LIM homeobox 6	LIM/homeobox protein Lhx6	10.8928	0.0537292	0.130629	0.41131	0.680845	0.999858	NW_023666035.1	Un	25656603	25683197	-	n
103218891	RBM18	0	RNA binding motif protein 18	probable RNA-binding protein 18	206.476	-0.146895	0.147417	-0.996457	0.319028	0.999858	NW_023666035.1	Un	25693415	25719259	-	n
103218892	MRRF	0	mitochondrial ribosome recycling factor	ribosome-recycling factor, mitochondrial	455.721	0.103743	0.157666	0.657993	0.510543	0.999858	NW_023666035.1	Un	25719029	25783783	+	n
103218890	PTGS1	0	prostaglandin-endoperoxide synthase 1	prostaglandin G/H synthase 1	1.14973	0.0452442	0.0485126	0.932629	0.351012	0.999858	NW_023666035.1	Un	25831630	25856861	+	n
103218887	LOC103218887	0	olfactory receptor 1J2	LOW QUALITY PROTEIN: olfactory receptor 1J2	0.172487	-0.00589581	0.0267847	-0.220118	0.825779	0.999858	NW_023666035.1	Un	25939708	25941436	+	n
103244320	SLC25A46	0	solute carrier family 25 member 46	solute carrier family 25 member 46	706.026	-0.128728	0.15017	-0.857216	0.391326	0.999858	NW_023666036.1	Un	45022	71660	-	n
119619316	LOC119619316	0	uncharacterized LOC119619316	0	35.8657	0.00660946	0.156702	0.0421786	0.966356	0.999858	NW_023666036.1	Un	71699	92298	+	n
119619617	LOC119619617	0	small nucleolar RNA SNORA51	0	0.161521	0.00673063	0.0267847	0.251286	0.801593	0.999858	NW_023666036.1	Un	120996	121129	+	n
103244318	TMEM232	0	transmembrane protein 232	transmembrane protein 232	68.3804	0.133019	0.155343	0.856294	0.391835	0.999858	NW_023666036.1	Un	135437	391961	+	n
119619319	LOC119619319	0	uncharacterized LOC119619319	0	0.9507	-0.06201	0.0478839	-1.29501	0.195318	0.999858	NW_023666036.1	Un	469950	474614	+	n
103244317	LOC103244317	0	NHP2-like protein 1	NHP2-like protein 1	2.67517	-0.0388958	0.0761867	-0.510533	0.609678	0.999858	NW_023666036.1	Un	583563	583956	+	n
119619287	LOC119619287	0	uncharacterized LOC119619287	uncharacterized protein LOC119619287	0.145019	-0.00589581	0.0267847	-0.220118	0.825779	0.999858	NW_023666036.1	Un	930420	932343	-	n
103244316	MAN2A1	0	mannosidase alpha class 2A member 1	alpha-mannosidase 2	562.276	-0.132628	0.150053	-0.883877	0.376763	0.999858	NW_023666036.1	Un	947646	1121861	-	n
119619330	LOC119619330	0	uncharacterized LOC119619330	uncharacterized protein LOC119619330	0.512797	-0.00881605	0.0321153	-0.274513	0.783691	0.999858	NW_023666036.1	Un	1121450	1125658	+	n
103244311	PJA2	0	praja ring finger ubiquitin ligase 2	E3 ubiquitin-protein ligase Praja-2	1593.58	-0.127468	0.129922	-0.981116	0.326536	0.999858	NW_023666036.1	23	1392913	1467294	+	n
103244309	LOC103244309	0	NADH dehydrogenase [ubiquinone] 1 alpha subcomplex subunit 3	NADH dehydrogenase [ubiquinone] 1 alpha subcomplex subunit 3	0.676136	-0.000140816	0.0437052	-0.00322194	0.997429	0.999858	NW_023666036.1	Un	1542471	1542792	-	n
103244308	FER	0	FER tyrosine kinase	tyrosine-protein kinase Fer|guanine nucleotide-binding protein subunit beta-2-like 1 pseudogene	809.44	0.0250137	0.131403	0.190358	0.849028	0.999858	NW_023666036.1	23	1598007	2044849	-	n
119619335	LOC119619335	0	receptor of activated protein C kinase 1-like	receptor of activated protein C kinase 1-like	9.61841	0.0509639	0.118195	0.431183	0.666335	0.999858	NW_023666036.1	Un	1997933	1999782	-	n
103244306	FBXL17	0	F-box and leucine rich repeat protein 17	F-box/LRR-repeat protein 17	227.719	-0.152763	0.163024	-0.93706	0.348728	0.999858	NW_023666036.1	Un	2400813	2946625	+	n
103244301	EFNA5	0	ephrin A5	ephrin-A5	1062.83	0.104291	0.145725	0.715671	0.474195	0.999858	NW_023666036.1	Un	3139583	3432471	+	n
103244294	NUDT12	0	nudix hydrolase 12	peroxisomal NADH pyrophosphatase NUDT12	274.817	-0.0454653	0.156808	-0.289942	0.771861	0.999858	NW_023666036.1	Un	7322531	7336519	+	n
103244290	MACIR	C23H5orf30	macrophage immunometabolism regulator	macrophage immunometabolism regulator	220.015	-0.0772092	0.159144	-0.485152	0.627569	0.999858	NW_023666036.1	Un	7609544	7629192	-	n
103244287	PPIP5K2	0	diphosphoinositol pentakisphosphate kinase 2	inositol hexakisphosphate and diphosphoinositol-pentakisphosphate kinase 2	663.773	-0.0291537	0.149293	-0.195278	0.845175	0.999858	NW_023666036.1	Un	7685540	7765951	-	n
103244289	GIN1	0	gypsy retrotransposon integrase 1	gypsy retrotransposon integrase-like protein 1	66.6417	0.0454258	0.165518	0.274446	0.783742	0.999858	NW_023666036.1	Un	7766035	7801636	+	n
103244286	LOC103244286	0	eukaryotic translation initiation factor 3 subunit K-like	0	8.63922	0.0901751	0.127641	0.706474	0.479894	0.999858	NW_023666036.1	Un	7845847	7849021	-	n
103244283	PAM	0	peptidylglycine alpha-amidating monooxygenase	peptidyl-glycine alpha-amidating monooxygenase	1274.94	0.085606	0.151559	0.564835	0.572186	0.999858	NW_023666036.1	Un	7849168	8133685	-	n
119619358	LOC119619358	0	uncharacterized LOC119619358	0	9.44929	-0.00352401	0.129892	-0.0271302	0.978356	0.999858	NW_023666036.1	Un	8014696	8018695	-	n
103244279	SLCO4C1	0	solute carrier organic anion transporter family member 4C1	solute carrier organic anion transporter family member 4C1	39.3396	0.0516243	0.161487	0.319681	0.74921	0.999858	NW_023666036.1	Un	8596815	8661158	+	n
103245155	LOC103245155	0	prothymosin alpha-like	prothymosin alpha-like	14.4147	-0.0910683	0.144101	-0.631977	0.527402	0.999858	NW_023666036.1	Un	9725872	9726795	+	n
103244276	ST8SIA4	0	ST8 alpha-N-acetyl-neuraminide alpha-2,8-sialyltransferase 4	CMP-N-acetylneuraminate-poly-alpha-2,8-sialyltransferase	8.30936	0.0529004	0.0904464	0.584881	0.558628	0.999858	NW_023666036.1	Un	9963601	10062470	+	n
103244274	FAM174A	0	family with sequence similarity 174 member A	membrane protein FAM174A	85.6556	-0.0763289	0.165595	-0.460937	0.644844	0.999858	NW_023666036.1	Un	10292123	10336239	-	n
119619366	LOC119619366	0	uncharacterized LOC119619366	0	0.990007	-0.021639	0.0499617	-0.433111	0.664934	0.999858	NW_023666036.1	Un	11832226	11838521	-	n
103244268	LOC103244268	0	uncharacterized LOC103244268	0	29.5922	0.102547	0.159036	0.644802	0.519055	0.999858	NW_023666036.1	Un	11857778	11882353	-	n
119619368	LOC119619368	0	uncharacterized LOC119619368	0	28.6168	0.104084	0.148622	0.700327	0.483723	0.999858	NW_023666036.1	Un	11898315	11900279	-	n
119619300	LOC119619300	0	uncharacterized LOC119619300	uncharacterized protein LOC119619300	77.5642	-0.130154	0.165566	-0.78612	0.431797	0.999858	NW_023666036.1	Un	11950432	11977215	+	n
103244265	CHD1	0	chromodomain helicase DNA binding protein 1	chromodomain-helicase-DNA-binding protein 1	1487.93	-0.0274317	0.146199	-0.187632	0.851165	0.999858	NW_023666036.1	Un	11977235	12048790	+	n
103244263	RGMB	0	repulsive guidance molecule BMP co-receptor b	RGM domain family member B|repulsive guidance molecule family member b	109.725	0.0531601	0.161434	0.329301	0.741929	0.999858	NW_023666036.1	Un	12119735	12147699	-	n
103228700	LOC103228700	DHRS4L2	dehydrogenase/reductase SDR family member 4	dehydrogenase/reductase SDR family member 4|dehydrogenase/reductase 4 like 2	0.692378	0.000358746	0.040038	0.00896015	0.992851	0.999858	NW_023666036.1	Un	12679734	12681599	+	n
103228699	CARMIL3	0	capping protein regulator and myosin 1 linker 3	capping protein, Arp2/3 and myosin-I linker protein 3	7.55799	0.028013	0.115424	0.242698	0.80824	0.999858	NW_023666036.1	Un	12717256	12735362	+	n
103228706	NRL	0	neural retina leucine zipper	neural retina-specific leucine zipper protein	2.42037	0.0162577	0.0786037	0.206831	0.836142	0.999858	NW_023666036.1	Un	12744481	12758698	-	n
103228704	PCK2	0	phosphoenolpyruvate carboxykinase 2, mitochondrial	phosphoenolpyruvate carboxykinase [GTP], mitochondrial	610.342	-0.0355661	0.139552	-0.254859	0.798832	0.999858	NW_023666036.1	Un	12759324	12769341	+	n
119619445	LOC119619445	0	uncharacterized LOC119619445	0	24.1911	0.00512097	0.157133	0.0325901	0.974001	0.999858	NW_023666036.1	Un	12770784	12782874	-	n
103228703	DCAF11	0	DDB1 and CUL4 associated factor 11	DDB1- and CUL4-associated factor 11	862.707	-0.00640434	0.15127	-0.0423372	0.96623	0.999858	NW_023666036.1	Un	12782645	12792028	+	n
103228707	FITM1	0	fat storage inducing transmembrane protein 1	fat storage-inducing transmembrane protein 1	4.73328	-0.0467855	0.102221	-0.457688	0.647177	0.999858	NW_023666036.1	Un	12797951	12800552	+	n
103228709	PSME1	0	proteasome activator subunit 1	proteasome activator complex subunit 1	1037.11	-0.136243	0.127818	-1.06591	0.286464	0.999858	NW_023666036.1	Un	12803780	12806636	+	n
103228708	EMC9	0	ER membrane protein complex subunit 9	ER membrane protein complex subunit 9	290.694	-0.118918	0.149143	-0.797343	0.425252	0.999858	NW_023666036.1	Un	12806631	12809275	-	n
103228712	PSME2	0	proteasome activator subunit 2	proteasome activator complex subunit 2	1004.21	-0.098158	0.157681	-0.622509	0.533608	0.999858	NW_023666036.1	Un	12811109	12814585	-	n
103228711	RNF31	0	ring finger protein 31	E3 ubiquitin-protein ligase RNF31	652.148	0.0694938	0.146136	0.475543	0.6344	0.999858	NW_023666036.1	Un	12815242	12828730	+	n
103228710	IRF9	0	interferon regulatory factor 9	interferon regulatory factor 9	208.328	-0.0758516	0.159445	-0.475722	0.634272	0.999858	NW_023666036.1	Un	12828804	12834326	+	n
103228714	REC8	0	REC8 meiotic recombination protein	meiotic recombination protein REC8 homolog	11.153	0.0910097	0.136435	0.667056	0.504736	0.999858	NW_023666036.1	Un	12839859	12848648	+	n
103228713	IPO4	0	importin 4	importin-4	1403.87	0.140758	0.162038	0.868671	0.385027	0.999858	NW_023666036.1	Un	12848598	12857699	-	n
103228718	TM9SF1	0	transmembrane 9 superfamily member 1	transmembrane 9 superfamily member 1	1065.07	-0.118587	0.127217	-0.932162	0.351253	0.999858	NW_023666036.1	Un	12857514	12864489	-	n
103228717	TSSK4	0	testis specific serine kinase 4	testis-specific serine/threonine-protein kinase 4	57.5835	0.0052406	0.163227	0.0321063	0.974387	0.999858	NW_023666036.1	Un	12864460	12875672	+	n
103228715	LOC103228715	0	magnesium-dependent phosphatase 1	magnesium-dependent phosphatase 1	225.582	-0.0692805	0.153675	-0.450826	0.652115	0.999858	NW_023666036.1	Un	12876429	12883622	-	n
103228720	NEDD8	0	NEDD8 ubiquitin like modifier	NEDD8|neural precursor cell expressed, developmentally down-regulated 8	806.11	-0.230141	0.136252	-1.68909	0.0912029	0.999858	NW_023666036.1	Un	12884383	12899520	-	n
103228719	GMPR2	0	guanosine monophosphate reductase 2	GMP reductase 2	1175.12	-0.0407619	0.141385	-0.288304	0.773114	0.999858	NW_023666036.1	Un	12899551	12906635	+	n
103228721	TINF2	0	TERF1 interacting nuclear factor 2	TERF1-interacting nuclear factor 2	372.592	-0.176388	0.148402	-1.18859	0.234603	0.999858	NW_023666036.1	Un	12907031	12910478	-	n
103228722	TGM1	0	transglutaminase 1	protein-glutamine gamma-glutamyltransferase K	2.38367	0.00239374	0.0720525	0.0332221	0.973497	0.999858	NW_023666036.1	Un	12916543	12930178	-	n
103228733	RABGGTA	0	Rab geranylgeranyltransferase subunit alpha	geranylgeranyl transferase type-2 subunit alpha|Rab geranylgeranyltransferase alpha subunit	160.726	0.147253	0.159005	0.926089	0.3544	0.999858	NW_023666036.1	Un	12933352	12939556	-	n
103228732	DHRS1	0	dehydrogenase/reductase 1	dehydrogenase/reductase SDR family member 1	354.68	-0.0449263	0.146015	-0.307682	0.758324	0.999858	NW_023666036.1	Un	12958264	12967291	-	n
103228730	NOP9	0	NOP9 nucleolar protein	nucleolar protein 9	576.942	0.0558901	0.150133	0.372271	0.709691	0.999858	NW_023666036.1	Un	12967397	12976701	+	n
119619601	CIDEB	0	cell death inducing DFFA like effector b	cell death activator CIDE-B	63.0508	0.288811	0.159632	1.80923	0.070415	0.999858	NW_023666036.1	Un	12972791	12975751	-	n
103228728	LTB4R2	0	leukotriene B4 receptor 2	leukotriene B4 receptor 2	24.7681	0.062583	0.15292	0.409252	0.682354	0.999858	NW_023666036.1	Un	12976845	12979595	+	n
103228727	LTB4R	0	leukotriene B4 receptor	leukotriene B4 receptor 1	19.2936	0.139474	0.15018	0.928714	0.353037	0.999858	NW_023666036.1	Un	12978983	12985650	+	n
103228726	ADCY4	0	adenylate cyclase 4	adenylate cyclase type 4	3.49468	-0.0105823	0.0872111	-0.121342	0.90342	0.999858	NW_023666036.1	Un	12985964	13001961	-	n
103228734	NFATC4	0	nuclear factor of activated T cells 4	nuclear factor of activated T-cells, cytoplasmic 4	63.154	0.0747439	0.154403	0.484084	0.628326	0.999858	NW_023666036.1	Un	13036666	13046650	+	n
103228736	NYNRIN	0	NYN domain and retroviral integrase containing	protein NYNRIN	18.1559	0.143504	0.133696	1.07336	0.283108	0.999858	NW_023666036.1	Un	13067286	13087957	+	n
103228739	CBLN3	0	cerebellin 3 precursor	cerebellin-3	8.07088	0.0851917	0.110306	0.77232	0.439925	0.999858	NW_023666036.1	Un	13095411	13098662	-	n
103228737	KHNYN	0	KH and NYN domain containing	protein KHNYN	1222.01	-0.0121295	0.140016	-0.0866296	0.930966	0.999858	NW_023666036.1	Un	13098181	13110195	+	n
103228740	SDR39U1	0	short chain dehydrogenase/reductase family 39U member 1	epimerase family protein SDR39U1	141.038	-0.0146074	0.15774	-0.0926043	0.926218	0.999858	NW_023666036.1	Un	13108606	13111693	-	n
103228747	STXBP6	0	syntaxin binding protein 6	syntaxin-binding protein 6	139.5	-0.0953359	0.151866	-0.627764	0.530159	0.999858	NW_023666036.1	Un	13464629	13716905	-	n
103228756	NOVA1	0	NOVA alternative splicing regulator 1	RNA-binding protein Nova-1	59.0414	-0.0203471	0.165293	-0.123098	0.90203	0.999858	NW_023666036.1	Un	15126162	15276533	-	n
103217005	LOC103217005	0	zinc finger protein 669-like	LOW QUALITY PROTEIN: zinc finger protein 669-like	0.172487	-0.00589581	0.0267847	-0.220118	0.825779	0.999858	NW_023666037.1	Un	14420	20421	+	n
103247106	LOC103247106	0	uncharacterized LOC103247106	0	9.21905	0.0335126	0.126577	0.26476	0.791194	0.999858	NW_023666037.1	Un	66306	67011	+	n
119620864	LOC119620864	0	uncharacterized LOC119620864	0	1.69587	0.0406616	0.0608205	0.66855	0.503782	0.999858	NW_023666037.1	Un	240380	241219	-	n
103247122	LOC103247122	CFC1	cryptic protein	LOW QUALITY PROTEIN: cryptic protein|cripto, FRL-1, cryptic family 1	0.172487	-0.00589581	0.0267847	-0.220118	0.825779	0.999858	NW_023666037.1	Un	331196	346120	+	n
103247120	GPR148	0	G protein-coupled receptor 148	probable G-protein coupled receptor 148	0.493452	-0.0100212	0.0358096	-0.279846	0.779596	0.999858	NW_023666037.1	Un	377475	381956	+	n
103247119	AMER3	0	APC membrane recruitment protein 3	APC membrane recruitment protein 3|putative SCAN domain-containing protein SCAND2P	0.512797	-0.00881605	0.0321153	-0.274513	0.783691	0.999858	NW_023666037.1	10	410470	421307	+	n
103247117	LOC103247117	0	uncharacterized LOC103247117	0	0.145019	-0.00589581	0.0267847	-0.220118	0.825779	0.999858	NW_023666037.1	Un	499869	513747	-	n
119619954	LOC119619954	0	uncharacterized LOC119619954	0	0.484563	0.0195849	0.0275057	0.712031	0.476445	0.999858	NW_023666037.1	Un	541008	544745	-	n
103247115	ARHGEF4	0	Rho guanine nucleotide exchange factor 4	rho guanine nucleotide exchange factor 4	1408.35	-0.202968	0.157536	-1.28839	0.19761	0.999858	NW_023666037.1	10	568739	772089	+	n
103247116	FAM168B	0	family with sequence similarity 168 member B	myelin-associated neurite-outgrowth inhibitor	2539.96	0.0203644	0.126971	0.160386	0.872577	0.999858	NW_023666037.1	Un	772705	811487	-	n
119619962	LOC119619962	0	cytochrome c oxidase subunit 2-like	0	54410.3	-0.0851552	0.120712	-0.705439	0.480537	0.999858	NW_023666037.1	Un	893591	896032	+	n
119619963	LOC119619963	0	ATP synthase subunit a-like	0	6176.47	-0.0247249	0.134485	-0.183849	0.854132	0.999858	NW_023666037.1	Un	894535	896445	+	n
119619960	LOC119619960	0	NADH-ubiquinone oxidoreductase chain 5-like	0	16558.2	0.0632554	0.129248	0.489413	0.62455	0.999858	NW_023666037.1	Un	898230	902126	+	n
103235798	LOC103235798	CXCL3	growth-regulated alpha protein	growth-regulated alpha protein|C-X-C motif chemokine ligand 3	9.10011	0.0528184	0.124234	0.425152	0.670726	0.999858	NW_023666037.1	Un	912378	914781	-	n
103235800	MTHFD2L	0	methylenetetrahydrofolate dehydrogenase (NADP+ dependent) 2 like	probable bifunctional methylenetetrahydrofolate dehydrogenase/cyclohydrolase 2	162.794	-0.0351136	0.155588	-0.225683	0.821448	0.999858	NW_023666037.1	7	977621	1128997	+	n
103235803	EPGN	0	epithelial mitogen	epigen	4.09727	0.12678	0.0887175	1.42903	0.152996	0.999858	NW_023666037.1	Un	1132851	1143249	+	n
103235804	EREG	0	epiregulin	proepiregulin	18.5612	0.100707	0.139314	0.722879	0.469754	0.999858	NW_023666037.1	Un	1191579	1214724	+	n
103235805	AREG	0	amphiregulin	amphiregulin	14.4288	0.198941	0.130649	1.52271	0.127832	0.999858	NW_023666037.1	Un	1272703	1282711	+	n
103235807	BTC	0	betacellulin	probetacellulin	73.792	0.217469	0.165674	1.31263	0.189307	0.999858	NW_023666037.1	Un	1584705	1636334	-	n
119620880	LOC119620880	0	uncharacterized LOC119620880	0	0.172487	-0.00589581	0.0267847	-0.220118	0.825779	0.999858	NW_023666037.1	Un	1770231	1777776	-	n
103235808	PARM1	0	prostate androgen-regulated mucin-like protein 1	prostate androgen-regulated mucin-like protein 1	2.67898	0.0234435	0.0597811	0.392156	0.694943	0.999858	NW_023666037.1	Un	1775906	1886960	+	n
103235812	RCHY1	0	ring finger and CHY zinc finger domain containing 1	RING finger and CHY zinc finger domain-containing protein 1	223.377	0.0530447	0.154683	0.342925	0.731655	0.999858	NW_023666037.1	Un	2311592	2352613	-	n
119620881	LOC119620881	0	40S ribosomal protein SA-like	0	15.2094	0.0458653	0.141527	0.324074	0.745882	0.999858	NW_023666037.1	Un	2328098	2329144	-	n
103235811	THAP6	0	THAP domain containing 6	THAP domain-containing protein 6	99.7046	0.032331	0.16375	0.197441	0.843482	0.999858	NW_023666037.1	Un	2352611	2368212	+	n
103235810	ODAPH	C7H4orf26	odontogenesis associated phosphoprotein	LOW QUALITY PROTEIN: odontogenesis associated phosphoprotein|chromosome 7 C4orf26 homolog	0.17067	-0.00589581	0.0267847	-0.220118	0.825779	0.999858	NW_023666037.1	Un	2390889	2399782	+	n
103235813	CDKL2	0	cyclin dependent kinase like 2	cyclin-dependent kinase-like 2	126.372	-0.119574	0.164086	-0.728725	0.46617	0.999858	NW_023666037.1	Un	2415239	2464726	-	n
103235817	G3BP2	0	G3BP stress granule assembly factor 2	ras GTPase-activating protein-binding protein 2	2969.31	-0.116571	0.129119	-0.902819	0.366622	0.999858	NW_023666037.1	Un	2477227	2507624	-	n
103235816	USO1	0	USO1 vesicle transport factor	general vesicular transport factor p115	1469.74	-0.108308	0.134657	-0.804324	0.42121	0.999858	NW_023666037.1	Un	2577652	2668033	+	n
103235818	PPEF2	0	protein phosphatase with EF-hand domain 2	serine/threonine-protein phosphatase with EF-hands 2	0.703785	0.0269058	0.0317026	0.848695	0.396051	0.999858	NW_023666037.1	Un	2713830	2754856	-	n
103235819	NAAA	0	N-acylethanolamine acid amidase	N-acylethanolamine-hydrolyzing acid amidase	0.816754	0.0229008	0.0381327	0.600555	0.548136	0.999858	NW_023666037.1	Un	2765525	2792410	-	n
103235820	SDAD1	0	SDA1 domain containing 1	protein SDA1 homolog	495.603	-0.0134316	0.14594	-0.0920346	0.926671	0.999858	NW_023666037.1	Un	2801285	2839273	-	n
103235825	CXCL9	0	C-X-C motif chemokine ligand 9	C-X-C motif chemokine 9	0.172487	-0.00589581	0.0267847	-0.220118	0.825779	0.999858	NW_023666037.1	Un	2849312	2855487	-	n
103235824	CXCL10	0	C-X-C motif chemokine ligand 10	C-X-C motif chemokine 10	4.08122	-0.0808459	0.0899105	-0.899182	0.368556	0.999858	NW_023666037.1	Un	2868982	2871422	-	n
103235821	ART3	0	ADP-ribosyltransferase 3 (inactive)	ecto-ADP-ribosyltransferase 3	6.70666	0.0322614	0.0949188	0.339885	0.733943	0.999858	NW_023666037.1	Un	2925229	2962977	+	n
103235826	NUP54	0	nucleoporin 54	nucleoporin p54	490.218	-0.120176	0.144324	-0.832683	0.405023	0.999858	NW_023666037.1	Un	2964813	2997872	-	n
119620916	LOC119620916	0	uncharacterized LOC119620916	0	14.0952	-0.0697064	0.137178	-0.508147	0.61135	0.999858	NW_023666037.1	Un	2997890	3003303	+	n
103235827	SCARB2	0	scavenger receptor class B member 2	lysosome membrane protein 2	1583.24	-0.125627	0.155934	-0.805642	0.42045	0.999858	NW_023666037.1	Un	3007020	3062819	-	n
119620918	LOC119620918	0	uncharacterized LOC119620918	0	17.7422	0.0641464	0.14797	0.43351	0.664644	0.999858	NW_023666037.1	Un	3079391	3081998	-	n
103235828	FAM47E	0	family with sequence similarity 47 member E	LOW QUALITY PROTEIN: protein FAM47E	9.08984	0.106402	0.130175	0.817374	0.413715	0.999858	NW_023666037.1	Un	3098931	3130997	+	n
103235829	STBD1	0	starch binding domain 1	starch-binding domain-containing protein 1	652.424	-0.270746	0.144603	-1.87234	0.0611593	0.999858	NW_023666037.1	Un	3147864	3153301	+	n
103235834	CCDC158	0	coiled-coil domain containing 158	coiled-coil domain-containing protein 158	7.46617	0.0794301	0.121429	0.654126	0.513031	0.999858	NW_023666037.1	Un	3155503	3271794	-	n
103235831	SHROOM3	0	shroom family member 3	protein Shroom3	791.281	0.242482	0.164224	1.47653	0.139801	0.999858	NW_023666037.1	Un	3433155	3634524	+	n
103235838	SOWAHB	0	sosondowah ankyrin repeat domain family member B	ankyrin repeat domain-containing protein SOWAHB	0.818572	0.0228349	0.0381663	0.598299	0.54964	0.999858	NW_023666037.1	Un	3742521	3753488	-	n
103235841	SEPTIN11	44085	septin 11	septin-11	1959.53	0.00559381	0.134664	0.0415391	0.966866	0.999858	NW_023666037.1	Un	3797466	3894729	+	n
119620932	LOC119620932	0	uncharacterized LOC119620932	0	18.0706	0.0182303	0.148962	0.122382	0.902597	0.999858	NW_023666037.1	Un	3799609	3802755	-	n
103235839	CCNI	0	cyclin I	cyclin-I	2389.39	-0.0997398	0.145553	-0.685246	0.493188	0.999858	NW_023666037.1	Un	3901102	3931303	-	n
103235845	LOC103235845	0	chromobox protein homolog 3-like	0	1.68482	0.0250258	0.0650127	0.384937	0.700284	0.999858	NW_023666037.1	Un	3995456	3996120	+	n
103235846	CCNG2	0	cyclin G2	cyclin-G2	399.122	-0.0745587	0.162694	-0.458275	0.646755	0.999858	NW_023666037.1	Un	4011624	4024858	+	n
103235849	CXCL13	0	C-X-C motif chemokine ligand 13	C-X-C motif chemokine 13	0.290037	-0.012209	0.0267847	-0.455821	0.648519	0.999858	NW_023666037.1	Un	4454574	4460831	+	n
103235851	CNOT6L	0	CCR4-NOT transcription complex subunit 6 like	CCR4-NOT transcription complex subunit 6-like	753.507	-0.0328315	0.145684	-0.225361	0.821698	0.999858	NW_023666037.1	Un	4562901	4666026	-	n
103235852	MRPL1	0	mitochondrial ribosomal protein L1	39S ribosomal protein L1, mitochondrial	324.68	-0.0331841	0.153888	-0.215638	0.82927	0.999858	NW_023666037.1	Un	4707258	4799626	+	n
103235856	FRAS1	0	Fraser extracellular matrix complex subunit 1	LOW QUALITY PROTEIN: extracellular matrix protein FRAS1	218.83	0.0703337	0.118953	0.591275	0.554336	0.999858	NW_023666037.1	Un	4899778	5375874	+	n
103235854	ANXA3	0	annexin A3	annexin A3	167.327	0.113451	0.16576	0.684428	0.493705	0.999858	NW_023666037.1	Un	5382729	5444583	+	n
119620944	LOC119620944	0	uncharacterized LOC119620944	0	9.79525	0.0896208	0.120489	0.743808	0.456993	0.999858	NW_023666037.1	Un	5492852	5518453	+	n
103235860	BMP2K	0	BMP2 inducible kinase	BMP-2-inducible protein kinase	1409.24	0.0102667	0.14473	0.0709373	0.943448	0.999858	NW_023666037.1	Un	5606802	5747258	+	n
119624056	LOC119624056	0	small nucleolar RNA SNORA18	0	6.52692	0.0422251	0.0994337	0.424655	0.671088	0.999858	NW_023666037.1	Un	5688515	5688647	+	n
119620954	LOC119620954	0	uncharacterized LOC119620954	0	5.29674	-0.0939258	0.102057	-0.920328	0.357401	0.999858	NW_023666037.1	Un	5726760	5738845	-	n
103235858	PAQR3	0	progestin and adipoQ receptor family member 3	progestin and adipoQ receptor family member 3	228.811	-0.0168372	0.153695	-0.10955	0.912766	0.999858	NW_023666037.1	Un	5742287	5769928	-	n
103235861	LOC103235861	0	uncharacterized LOC103235861	0	35.0671	0.0379419	0.160467	0.236446	0.813086	0.999858	NW_023666037.1	Un	5806648	5890180	+	n
103235863	GK2	0	glycerol kinase 2	glycerol kinase 2	0.172487	-0.00589581	0.0267847	-0.220118	0.825779	0.999858	NW_023666037.1	Un	6260847	6262925	-	n
103235864	ANTXR2	0	ANTXR cell adhesion molecule 2	anthrax toxin receptor 2	392.133	0.098062	0.153375	0.639363	0.522587	0.999858	NW_023666037.1	Un	6795314	6949937	-	n
103235866	PRDM8	0	PR/SET domain 8	PR domain zinc finger protein 8	11.3101	-0.0269462	0.137496	-0.195979	0.844627	0.999858	NW_023666037.1	Un	7060538	7080848	+	n
103235868	LOC103235868	0	thioredoxin-like	thioredoxin-like	0.695049	0.000637142	0.0400763	0.0158982	0.987316	0.999858	NW_023666037.1	Un	7091454	7091933	+	n
103235869	FGF5	0	fibroblast growth factor 5	fibroblast growth factor 5	1164.33	0.20213	0.146725	1.37761	0.168322	0.999858	NW_023666037.1	Un	7142390	7166677	+	n
119620973	LOC119620973	0	uncharacterized LOC119620973	0	12.9644	0.139128	0.130704	1.06445	0.287125	0.999858	NW_023666037.1	Un	7177520	7184280	-	n
103235871	CFAP299	C7H4orf22	cilia and flagella associated protein 299	cilia- and flagella-associated protein 299	1.6037	0.0226792	0.0590931	0.383787	0.701136	0.999858	NW_023666037.1	Un	7217324	7459157	+	n
119620980	LOC119620980	0	ATP synthase subunit a-like	0	0.34134	-0.012209	0.0267847	-0.455821	0.648519	0.999858	NW_023666037.1	Un	7737836	7738791	+	n
103235875	PRKG2	0	protein kinase cGMP-dependent 2	cGMP-dependent protein kinase 2|protein kinase, cGMP-dependent, type II	0.17067	-0.00589581	0.0267847	-0.220118	0.825779	0.999858	NW_023666037.1	Un	8011683	8129346	-	n
103235879	RASGEF1B	0	RasGEF domain family member 1B	ras-GEF domain-containing family member 1B	19.0723	-0.0528065	0.15428	-0.342278	0.732142	0.999858	NW_023666037.1	Un	8364462	8992453	-	n
103235885	HNRNPD	0	heterogeneous nuclear ribonucleoprotein D	heterogeneous nuclear ribonucleoprotein D0	3348.4	-0.0256407	0.141864	-0.180741	0.856571	0.999858	NW_023666037.1	Un	9284118	9304361	-	n
103235887	HNRNPDL	0	heterogeneous nuclear ribonucleoprotein D like	heterogeneous nuclear ribonucleoprotein D-like	2683.33	0.0156475	0.151715	0.103137	0.917854	0.999858	NW_023666037.1	Un	9364618	9371333	-	n
103235888	ENOPH1	0	enolase-phosphatase 1	enolase-phosphatase E1	687.498	-0.00812972	0.162002	-0.050183	0.959977	0.999858	NW_023666037.1	Un	9372056	9406234	+	n
103235890	TMEM150C	0	transmembrane protein 150C	transmembrane protein 150C	0.172487	-0.00589581	0.0267847	-0.220118	0.825779	0.999858	NW_023666037.1	Un	9428956	9516483	-	n
103235891	SCD5	0	stearoyl-CoA desaturase 5	stearoyl-CoA desaturase 5	76.3216	0.061167	0.161038	0.379831	0.704071	0.999858	NW_023666037.1	Un	9585886	9755569	-	n
103235893	SEC31A	0	SEC31 homolog A, COPII coat complex component	protein transport protein Sec31A	1406.22	0.0042239	0.125768	0.0335849	0.973208	0.999858	NW_023666037.1	Un	9776536	9857889	-	n
119621119	LOC119621119	0	uncharacterized LOC119621119	0	66.2927	-0.131511	0.165788	-0.793243	0.427636	0.999858	NW_023666037.1	Un	9863698	9867742	-	n
103235892	THAP9	0	THAP domain containing 9	DNA transposase THAP9	94.6869	0.0625632	0.164155	0.381123	0.703112	0.999858	NW_023666037.1	Un	9867502	9887301	+	n
103235895	LIN54	0	lin-54 DREAM MuvB core complex component	protein lin-54 homolog	426.204	-0.0735338	0.159354	-0.461448	0.644477	0.999858	NW_023666037.1	Un	9893340	9984470	-	n
103235896	COPS4	0	COP9 signalosome subunit 4	COP9 signalosome complex subunit 4	304.559	-0.251966	0.156599	-1.60899	0.107619	0.999858	NW_023666037.1	Un	10005129	10045121	+	n
103235897	PLAC8	0	placenta associated 8	placenta-specific gene 8 protein|placenta specific 8	0.172487	-0.00589581	0.0267847	-0.220118	0.825779	0.999858	NW_023666037.1	Un	10049526	10074422	-	n
103235900	COQ2	0	coenzyme Q2, polyprenyltransferase	LOW QUALITY PROTEIN: 4-hydroxybenzoate polyprenyltransferase, mitochondrial	156.087	-0.17096	0.164971	-1.0363	0.300061	0.999858	NW_023666037.1	Un	10251822	10272997	-	n
103235901	HPSE	0	heparanase	heparanase	70.264	-0.254289	0.163032	-1.55975	0.118819	0.999858	NW_023666037.1	Un	10285022	10325651	-	n
103235905	HELQ	0	helicase, POLQ like	helicase POLQ-like	168.013	0.0306947	0.154788	0.198302	0.842809	0.999858	NW_023666037.1	Un	10394629	10442558	-	n
103235904	MRPS18C	0	mitochondrial ribosomal protein S18C	28S ribosomal protein S18c, mitochondrial	112.955	-0.0460365	0.165077	-0.278879	0.780337	0.999858	NW_023666037.1	Un	10442565	10448041	+	n
103236689	ABRAXAS1	FAM175A	abraxas 1, BRCA1 A complex subunit	BRCA1-A complex subunit Abraxas 1|family with sequence similarity 175 member A	166.498	-0.0536165	0.161562	-0.331863	0.739993	0.999858	NW_023666037.1	Un	10447567	10470855	-	n
103235907	GPAT3	0	glycerol-3-phosphate acyltransferase 3	glycerol-3-phosphate acyltransferase 3	820.701	-0.0919999	0.136838	-0.672327	0.501376	0.999858	NW_023666037.1	Un	10516574	10585581	+	n
103235910	CDS1	0	CDP-diacylglycerol synthase 1	phosphatidate cytidylyltransferase 1	41.6064	-0.0644552	0.160075	-0.402657	0.687201	0.999858	NW_023666037.1	Un	11575376	11648722	+	n
103235912	WDFY3	0	WD repeat and FYVE domain containing 3	WD repeat and FYVE domain-containing protein 3	3278.77	0.0400811	0.127955	0.313245	0.754095	0.999858	NW_023666037.1	Un	11665507	11968139	-	n
103235914	ARHGAP24	0	Rho GTPase activating protein 24	rho GTPase-activating protein 24	561.057	0.310471	0.130489	2.37929	0.0173458	0.999858	NW_023666037.1	Un	12522321	13038871	+	n
103235918	MAPK10	0	mitogen-activated protein kinase 10	mitogen-activated protein kinase 10	1.64603	0.0181128	0.0575507	0.314727	0.752969	0.999858	NW_023666037.1	Un	13051032	13392105	-	n
103235920	LOC103235920	0	28S ribosomal protein S16, mitochondrial	28S ribosomal protein S16, mitochondrial	4.18052	0.0406907	0.0978738	0.415747	0.677595	0.999858	NW_023666037.1	Un	13473110	13473780	+	n
119619973	ERV3-1	0	endogenous retrovirus group 3 member 1, envelope	endogenous retrovirus group 3 member 1 Env polyprotein	10.6499	0.0745209	0.136307	0.546715	0.584575	0.999858	NW_023666037.1	Un	13517945	13525165	-	n
103235923	LOC103235923	0	uncharacterized LOC103235923	0	8.79479	0.11881	0.12709	0.93485	0.349865	0.999858	NW_023666037.1	Un	13527150	13661315	-	n
103235922	PTPN13	0	protein tyrosine phosphatase non-receptor type 13	tyrosine-protein phosphatase non-receptor type 13	7192.07	0.177377	0.151758	1.16881	0.24248	0.999858	NW_023666037.1	Un	13661423	13889526	+	n
103235925	SLC10A6	0	solute carrier family 10 member 6	solute carrier family 10 member 6	4.85018	0.0881798	0.0983402	0.89668	0.36989	0.999858	NW_023666037.1	Un	13899316	13925334	-	n
103235924	CUNH4orf36	C7H4orf36	chromosome unknown C4orf36 homolog	uncharacterized protein C4orf36 homolog	35.5217	0.321928	0.163725	1.96627	0.0492674	0.999858	NW_023666037.1	Un	13952303	13957598	-	n
103235927	AFF1	0	AF4/FMR2 family member 1	AF4/FMR2 family member 1	1702.14	0.0374177	0.151247	0.247395	0.804603	0.999858	NW_023666037.1	Un	14000730	14207897	+	n
103235929	KLHL8	0	kelch like family member 8	kelch-like protein 8	186.041	-0.0271651	0.160933	-0.168798	0.865956	0.999858	NW_023666037.1	Un	14226546	14306636	-	n
103245600	LOC103245600	0	60S ribosomal protein L18	60S ribosomal protein L18	83.1075	-0.0984218	0.160837	-0.611933	0.540582	0.999858	NW_023666037.1	Un	14331640	14332309	-	n
103235931	HSD17B13	0	hydroxysteroid 17-beta dehydrogenase 13	17-beta-hydroxysteroid dehydrogenase 13	0.337467	0.0145446	0.0282728	0.514436	0.606947	0.999858	NW_023666037.1	Un	14381278	14399658	-	n
103235932	HSD17B11	0	hydroxysteroid 17-beta dehydrogenase 11	estradiol 17-beta-dehydrogenase 11	383.912	-0.0379979	0.165537	-0.229543	0.818447	0.999858	NW_023666037.1	Un	14412768	14476882	-	n
103235934	NUDT9	0	nudix hydrolase 9	ADP-ribose pyrophosphatase, mitochondrial	335.91	-0.193901	0.148518	-1.30558	0.191697	0.999858	NW_023666037.1	Un	14507258	14543140	+	n
103235935	SPARCL1	0	SPARC like 1	SPARC-like protein 1	2.29809	0.0642132	0.0717	0.895582	0.370476	0.999858	NW_023666037.1	Un	14558005	14615157	-	n
119624098	LOC119624098	0	small nucleolar RNA U13	0	0.17067	-0.00589581	0.0267847	-0.220118	0.825779	0.999858	NW_023666037.1	Un	14864925	14865033	-	n
103235942	LOC103235942	IBSP	integrin binding sialoprotein	bone sialoprotein 2	3.30585	-0.0645048	0.0877642	-0.734979	0.462353	0.999858	NW_023666037.1	Un	14894525	14905166	+	n
103235944	SPP1	0	secreted phosphoprotein 1	osteopontin	17424.9	0.100975	0.133923	0.753981	0.450861	0.999858	NW_023666037.1	Un	15089528	15097556	+	n
119621176	LOC119621176	0	uncharacterized LOC119621176	0	42.9624	-0.0130419	0.165586	-0.0787622	0.937222	0.999858	NW_023666037.1	Un	15105413	15122720	-	n
103235946	PKD2	0	polycystin 2, transient receptor potential cation channel	polycystin-2	3593.95	-0.000862368	0.128781	-0.00669639	0.994657	0.999858	NW_023666037.1	Un	15121641	15193435	+	n
103235950	ABCG2	0	ATP binding cassette subfamily G member 2 (Junior blood group)	broad substrate specificity ATP-binding cassette transporter ABCG2	53.2101	-0.296185	0.165794	-1.78646	0.0740249	0.999858	NW_023666037.1	Un	15206024	15348744	-	n
103235947	LOC103235947	0	cystatin-B-like	cystatin-B-like	1.02985	0.023771	0.0511281	0.464931	0.641981	0.999858	NW_023666037.1	Un	15333498	15334064	+	n
103235953	PPM1K	0	protein phosphatase, Mg2+/Mn2+ dependent 1K	protein phosphatase 1K, mitochondrial	80.0343	-0.213049	0.164895	-1.29203	0.196348	0.999858	NW_023666037.1	Un	15376271	15399159	-	n
119623966	LOC119623966	0	U6 spliceosomal RNA	0	1.01179	0.0233755	0.0509554	0.458745	0.646418	0.999858	NW_023666037.1	Un	15389531	15389635	-	n
103235954	HERC6	0	HECT and RLD domain containing E3 ubiquitin protein ligase family member 6	probable E3 ubiquitin-protein ligase HERC6	18.0848	-0.127739	0.147956	-0.863359	0.38794	0.999858	NW_023666037.1	Un	15490200	15555183	+	n
103235961	LOC103235961	0	uncharacterized LOC103235961	uncharacterized protein LOC103235961	1.78757	-0.0770796	0.0664206	-1.16048	0.245855	0.999858	NW_023666037.1	Un	15637390	15697204	-	n
103235960	HERC3	0	HECT and RLD domain containing E3 ubiquitin protein ligase 3	probable E3 ubiquitin-protein ligase HERC3	196.026	0.0335493	0.15659	0.214249	0.830353	0.999858	NW_023666037.1	Un	15696536	15821009	+	n
103235959	NAP1L5	0	nucleosome assembly protein 1 like 5	nucleosome assembly protein 1-like 5	73.8423	-0.228809	0.165688	-1.38096	0.167292	0.999858	NW_023666037.1	Un	15807484	15809793	-	n
103235965	FAM13A	0	family with sequence similarity 13 member A	protein FAM13A	280.291	-0.035124	0.152978	-0.229602	0.818401	0.999858	NW_023666037.1	Un	15844652	16220101	-	n
103235964	LOC103235964	0	ubiquitin-60S ribosomal protein L40-like	ubiquitin-60S ribosomal protein L40-like	1.12951	-0.00935166	0.053181	-0.175846	0.860415	0.999858	NW_023666037.1	Un	15932196	15932723	+	n
103235962	TIGD2	0	tigger transposable element derived 2	tigger transposable element-derived protein 2	158.187	-0.0763319	0.151243	-0.504695	0.613773	0.999858	NW_023666037.1	Un	16220211	16231759	+	n
119623988	LOC119623988	0	U6 spliceosomal RNA	0	0.346616	0.000475523	0.0285753	0.0166411	0.986723	0.999858	NW_023666037.1	Un	16239580	16239682	+	n
119621181	LOC119621181	0	thioredoxin	thioredoxin	36.2947	-0.173674	0.158105	-1.09847	0.272	0.999858	NW_023666037.1	Un	16279369	16279902	-	n
103235967	GPRIN3	0	GPRIN family member 3	G protein-regulated inducer of neurite outgrowth 3	881.514	0.0579788	0.164445	0.352573	0.724408	0.999858	NW_023666037.1	Un	16341169	16415814	-	n
103235974	SNCA	0	synuclein alpha	alpha-synuclein	192.154	-0.105451	0.156867	-0.672232	0.501436	0.999858	NW_023666037.1	Un	16869728	16980841	-	n
103235977	CCSER1	0	coiled-coil serine rich protein 1	serine-rich coiled-coil domain-containing protein 1	67.1992	0.0665073	0.165606	0.401601	0.687978	0.999858	NW_023666037.1	Un	17270654	17596639	+	n
103235983	GRID2	0	glutamate ionotropic receptor delta type subunit 2	LOW QUALITY PROTEIN: glutamate receptor ionotropic, delta-2	0.17067	-0.00589581	0.0267847	-0.220118	0.825779	0.999858	NW_023666037.1	Un	18927675	20401397	+	n
103235985	SMARCAD1	0	SWI/SNF-related, matrix-associated actin-dependent regulator of chromatin, subfamily a, containing DEAD/H box 1	SWI/SNF-related matrix-associated actin-dependent regulator of chromatin subfamily A containing DEAD/H box 1	648.588	0.0165369	0.147928	0.11179	0.91099	0.999858	NW_023666037.1	Un	20832015	20916390	+	n
103236676	LOC103236676	0	histidine triad nucleotide-binding protein 1-like	histidine triad nucleotide-binding protein 1-like	7.87512	-0.00488091	0.121699	-0.0401064	0.968008	0.999858	NW_023666037.1	Un	20848016	20848635	+	n
103235988	PDLIM5	0	PDZ and LIM domain 5	PDZ and LIM domain protein 5	630.645	-0.00870157	0.131443	-0.0662005	0.947218	0.999858	NW_023666037.1	Un	21065965	21276910	+	n
119621199	BMPR1B	0	bone morphogenetic protein receptor type 1B	bone morphogenetic protein receptor type-1B	11.2045	0.0762271	0.13691	0.55677	0.577685	0.999858	NW_023666037.1	Un	21372637	21773741	+	n
103235991	UNC5C	0	unc-5 netrin receptor C	netrin receptor UNC5C	5.69886	0.020866	0.109005	0.191422	0.848195	0.999858	NW_023666037.1	Un	21777545	22164042	-	n
103236000	STPG2	0	sperm tail PG-rich repeat containing 2	sperm-tail PG-rich repeat-containing protein 2	13.6557	-0.0808401	0.133051	-0.607585	0.543463	0.999858	NW_023666037.1	Un	24041300	24714778	-	n
103235998	LOC103235998	0	uncharacterized LOC103235998	0	15.7273	-0.126263	0.140317	-0.899844	0.368204	0.999858	NW_023666037.1	Un	24714821	24744130	+	n
103236001	RAP1GDS1	0	Rap1 GTPase-GDP dissociation stimulator 1	rap1 GTPase-GDP dissociation stimulator 1	600.52	-0.0277339	0.15713	-0.176503	0.859899	0.999858	NW_023666037.1	Un	24841555	25014216	+	n
103236002	LOC103236002	0	fibroblast growth factor 13-like	fibroblast growth factor 13-like	21.928	0.00175092	0.155099	0.011289	0.990993	0.999858	NW_023666037.1	Un	25018863	25022385	+	n
103236003	TSPAN5	0	tetraspanin 5	tetraspanin-5	381.835	0.0367865	0.137755	0.267043	0.789436	0.999858	NW_023666037.1	Un	25042010	25220101	-	n
103236007	EIF4E	0	eukaryotic translation initiation factor 4E	eukaryotic translation initiation factor 4E	735.771	-0.0209856	0.15854	-0.132368	0.894693	0.999858	NW_023666037.1	Un	25432820	25482200	-	n
103236021	METAP1	0	methionyl aminopeptidase 1	methionine aminopeptidase 1	1116.22	0.00039967	0.147142	0.00271623	0.997833	0.999858	NW_023666037.1	Un	25545103	25629423	+	n
103236693	ADH5	0	alcohol dehydrogenase 5 (class III), chi polypeptide	alcohol dehydrogenase class-3	1058.96	-0.119029	0.133529	-0.891408	0.37271	0.999858	NW_023666037.1	Un	25620606	25643036	-	n
103236017	LOC103236017	0	uncharacterized LOC103236017	0	30.1918	0.0615134	0.158136	0.38899	0.697284	0.999858	NW_023666037.1	Un	25688934	25695614	+	n
103236016	ADH6	0	alcohol dehydrogenase 6 (class V)	alcohol dehydrogenase 6	0.495529	0.00870402	0.0319047	0.272813	0.784997	0.999858	NW_023666037.1	Un	25726579	25741357	-	n
119621287	LOC119621287	0	cytochrome b-c1 complex subunit 6, mitochondrial-like	LOW QUALITY PROTEIN: cytochrome b-c1 complex subunit 6, mitochondrial-like	140.518	-0.181408	0.15664	-1.15812	0.246814	0.999858	NW_023666037.1	Un	25866326	25866902	-	n
103236010	LOC103236010	0	alcohol dehydrogenase 1C	alcohol dehydrogenase 1C	0.699296	0.0361161	0.0366142	0.986395	0.323939	0.999858	NW_023666037.1	Un	25970211	25996673	-	n
103236022	ADH7	0	alcohol dehydrogenase 7 (class IV), mu or sigma polypeptide	all-trans-retinol dehydrogenase [NAD(+)] ADH7	0.161521	0.00673063	0.0267847	0.251286	0.801593	0.999858	NW_023666037.1	Un	26040959	26059939	-	n
103236029	TRMT10A	0	tRNA methyltransferase 10A	tRNA methyltransferase 10 homolog A	110.971	-0.00789215	0.165843	-0.047588	0.962045	0.999858	NW_023666037.1	Un	26154117	26171617	-	n
103236027	LOC103236027	MTTP	microsomal triglyceride transfer protein	microsomal triglyceride transfer protein large subunit	36.0969	0.186543	0.162689	1.14663	0.251536	0.999858	NW_023666037.1	Un	26182235	26230115	+	n
103236696	LOC103236696	0	39S ribosomal protein L27, mitochondrial-like	39S ribosomal protein L27, mitochondrial-like	0.343945	0.000472926	0.0284977	0.0165952	0.98676	0.999858	NW_023666037.1	Un	26236746	26237431	+	n
103236025	CUNH4orf54	C7H4orf54	chromosome unknown C4orf54 homolog	uncharacterized protein C4orf54 homolog|chromosome 7 C4orf54 homolog	0.172487	-0.00589581	0.0267847	-0.220118	0.825779	0.999858	NW_023666037.1	Un	26255386	26262335	-	n
103236697	LOC103236697	0	60S ribosomal protein L3-like	60S ribosomal protein L3-like	10.0678	0.154207	0.134786	1.14409	0.252588	0.999858	NW_023666037.1	Un	26305436	26306723	+	n
103236031	LAMTOR3	0	late endosomal/lysosomal adaptor, MAPK and MTOR activator 3	ragulator complex protein LAMTOR3	415.578	-0.0494368	0.145999	-0.338611	0.734903	0.999858	NW_023666037.1	Un	26481518	26497744	-	n
103236033	DNAJB14	0	DnaJ heat shock protein family (Hsp40) member B14	dnaJ homolog subfamily B member 14	389.499	0.0389547	0.165356	0.235581	0.813758	0.999858	NW_023666037.1	Un	26499475	26550531	-	n
103236032	LOC103236032	0	histone H2A.Z	histone H2A.Z	3208.98	-0.276075	0.143439	-1.92469	0.0542683	0.999858	NW_023666037.1	Un	26551874	26554212	-	n
119621299	LOC119621299	0	uncharacterized LOC119621299	0	0.491635	-0.0100064	0.0357837	-0.279635	0.779757	0.999858	NW_023666037.1	Un	26554214	26635789	+	n
103236040	PPP3CA	0	protein phosphatase 3 catalytic subunit alpha	serine/threonine-protein phosphatase 2B catalytic subunit alpha isoform	760.2	0.129551	0.142951	0.906263	0.364797	0.999858	NW_023666037.1	Un	27622034	27951191	-	n
103236045	BANK1	0	B cell scaffold protein with ankyrin repeats 1	B-cell scaffold protein with ankyrin repeats	6.08854	0.138167	0.113205	1.2205	0.222276	0.999858	NW_023666037.1	Un	28393743	28703036	+	n
103236046	SLC39A8	0	solute carrier family 39 member 8	metal cation symporter ZIP8	2641.41	0.0490707	0.14928	0.328717	0.74237	0.999858	NW_023666037.1	Un	28867138	28956324	-	n
119621339	LOC119621339	0	protein argonaute 14-like	protein argonaute 14-like	2.87235	-0.0541033	0.0813656	-0.66494	0.506089	0.999858	NW_023666037.1	Un	29099095	29100534	-	n
103236047	NFKB1	0	nuclear factor kappa B subunit 1	nuclear factor NF-kappa-B p105 subunit	626.212	0.0445565	0.141973	0.313837	0.753645	0.999858	NW_023666037.1	Un	29099577	29223078	+	n
103236048	LOC103236048	0	60S ribosomal protein L17-like	60S ribosomal protein L17-like	3.00069	-0.0697621	0.0879628	-0.793086	0.427727	0.999858	NW_023666037.1	Un	29228386	29229013	+	n
103236050	MANBA	0	mannosidase beta	LOW QUALITY PROTEIN: beta-mannosidase	393.308	-0.0294994	0.149764	-0.196972	0.843849	0.999858	NW_023666037.1	Un	29236816	29371373	-	n
103236056	UBE2D3	0	ubiquitin conjugating enzyme E2 D3	ubiquitin-conjugating enzyme E2 D3	2377.88	-0.0318465	0.139144	-0.228874	0.818967	0.999858	NW_023666037.1	Un	29406294	29439054	-	n
119621366	LOC119621366	0	uncharacterized LOC119621366	0	27.1675	-0.0926711	0.161913	-0.57235	0.567085	0.999858	NW_023666037.1	Un	29438930	29477506	+	n
119624088	LOC119624088	0	small nucleolar RNA U13	0	0.792898	-0.0296012	0.0433272	-0.6832	0.49448	0.999858	NW_023666037.1	Un	29469594	29469699	-	n
103236055	CISD2	0	CDGSH iron sulfur domain 2	CDGSH iron-sulfur domain-containing protein 2	340.083	-0.0472267	0.141857	-0.332918	0.739196	0.999858	NW_023666037.1	Un	29479399	29500029	+	n
103236054	SLC9B1	0	solute carrier family 9 member B1	sodium/hydrogen exchanger 9B1	1.51799	-0.0633333	0.0543359	-1.16559	0.243781	0.999858	NW_023666037.1	Un	29521692	29637229	-	n
103236051	SLC9B2	0	solute carrier family 9 member B2	sodium/hydrogen exchanger 9B2	94.0396	0.0874203	0.165838	0.527143	0.598094	0.999858	NW_023666037.1	Un	29635055	29696621	-	n
103236057	BDH2	0	3-hydroxybutyrate dehydrogenase 2	3-hydroxybutyrate dehydrogenase type 2|3-hydroxybutyrate dehydrogenase, type 2	1560.65	0.0366801	0.124227	0.295266	0.767791	0.999858	NW_023666037.1	Un	29696952	29718299	-	n
103236058	CENPE	0	centromere protein E	centromere-associated protein E	1350.1	-0.0686027	0.153602	-0.446627	0.655145	0.999858	NW_023666037.1	Un	29724190	29812118	-	n
103236064	CXXC4	0	CXXC finger protein 4	CXXC-type zinc finger protein 4|WASH complex subunit CCDC53 homolog	26.7805	-0.0150199	0.1467	-0.102385	0.918451	0.999858	NW_023666037.1	7	31119046	31145548	-	n
103236063	LOC103236063	0	uncharacterized LOC103236063	0	1.47534	-0.0360193	0.0642322	-0.560767	0.574957	0.999858	NW_023666037.1	Un	31255324	31384270	+	n
103236067	TET2	0	tet methylcytosine dioxygenase 2	methylcytosine dioxygenase TET2	742.951	-0.174073	0.144294	-1.20638	0.227671	0.999858	NW_023666037.1	Un	31808497	31945648	+	n
103236068	PPA2	0	inorganic pyrophosphatase 2	inorganic pyrophosphatase 2, mitochondrial|pyrophosphatase (inorganic) 2	617.695	-0.15515	0.138968	-1.11645	0.264231	0.999858	NW_023666037.1	Un	32027772	32134366	-	n
103236072	ARHGEF38	0	Rho guanine nucleotide exchange factor 38	rho guanine nucleotide exchange factor 38	0.161521	0.00673063	0.0267847	0.251286	0.801593	0.999858	NW_023666037.1	Un	32214442	32340110	+	n
103236074	INTS12	0	integrator complex subunit 12	integrator complex subunit 12	149.843	-0.362484	0.152074	-2.3836	0.0171442	0.999858	NW_023666037.1	Un	32343460	32369683	-	n
103236073	GSTCD	0	glutathione S-transferase C-terminal domain containing	glutathione S-transferase C-terminal domain-containing protein	417.165	-0.0593038	0.14406	-0.411659	0.680589	0.999858	NW_023666037.1	Un	32369686	32501594	+	n
119621385	LOC119621385	0	uncharacterized LOC119621385	0	0.346616	0.000475523	0.0285753	0.0166411	0.986723	0.999858	NW_023666037.1	Un	32435157	32446280	-	n
103236075	NPNT	0	nephronectin	nephronectin	10091.2	0.0435995	0.163638	0.266439	0.789901	0.999858	NW_023666037.1	Un	32544146	32621638	+	n
119621433	LOC119621433	0	uncharacterized LOC119621433	0	16.9351	0.0498323	0.143696	0.346791	0.728748	0.999858	NW_023666037.1	Un	32644047	32763460	+	n
103236078	TBCK	0	TBC1 domain containing kinase	LOW QUALITY PROTEIN: TBC domain-containing protein kinase-like protein	548.585	-0.134	0.146752	-0.913107	0.361186	0.999858	NW_023666037.1	Un	32699738	32943110	-	n
103236077	AIMP1	0	aminoacyl tRNA synthetase complex interacting multifunctional protein 1	aminoacyl tRNA synthase complex-interacting multifunctional protein 1	879.094	-0.0259183	0.13699	-0.189198	0.849937	0.999858	NW_023666037.1	Un	32942445	32974714	+	n
103236079	GIMD1	0	GIMAP family P-loop NTPase domain containing 1	GTPase IMAP family member GIMD1	1.14637	0.0387216	0.0544958	0.710543	0.477368	0.999858	NW_023666037.1	Un	32983183	32993161	-	n
103236081	DKK2	0	dickkopf WNT signaling pathway inhibitor 2	dickkopf-related protein 2	0.343157	-0.01369	0.0283514	-0.482869	0.629189	0.999858	NW_023666037.1	Un	33521288	33628173	-	n
103236704	LOC103236704	0	ras-related C3 botulinum toxin substrate 1-like	LOW QUALITY PROTEIN: ras-related C3 botulinum toxin substrate 1-like	4.28033	-0.0230131	0.086596	-0.265752	0.79043	0.999858	NW_023666037.1	Un	33794635	33798478	-	n
103236083	PAPSS1	0	3'-phosphoadenosine 5'-phosphosulfate synthase 1	bifunctional 3'-phosphoadenosine 5'-phosphosulfate synthase 1	796.711	-0.144641	0.125612	-1.15149	0.249532	0.999858	NW_023666037.1	Un	34171400	34275633	-	n
103236677	LOC103236677	0	prohibitin-like	prohibitin-like	4.03671	0.0699587	0.0926158	0.755365	0.45003	0.999858	NW_023666037.1	Un	34250481	34251527	+	n
103236087	SGMS2	0	sphingomyelin synthase 2	phosphatidylcholine:ceramide cholinephosphotransferase 2	748	0.0633501	0.13067	0.484808	0.627812	0.999858	NW_023666037.1	Un	34378007	34468860	+	n
119621455	LOC119621455	0	uncharacterized LOC119621455	0	4.13082	-0.0291026	0.101128	-0.28778	0.773515	0.999858	NW_023666037.1	Un	34464234	34546028	-	n
103236086	CYP2U1	0	cytochrome P450 family 2 subfamily U member 1	cytochrome P450 2U1	419.254	-0.0967487	0.160928	-0.601195	0.54771	0.999858	NW_023666037.1	7	34484922	34506814	+	n
103236085	HADH	0	hydroxyacyl-CoA dehydrogenase	hydroxyacyl-coenzyme A dehydrogenase, mitochondrial	902.378	-0.0406136	0.130507	-0.311199	0.755649	0.999858	NW_023666037.1	Un	34546086	34591597	+	n
103236088	LEF1	0	lymphoid enhancer binding factor 1	lymphoid enhancer-binding factor 1	97.0346	-0.237438	0.162562	-1.46061	0.144124	0.999858	NW_023666037.1	Un	34601309	34723183	-	n
119620847	LOC119620847	0	uncharacterized LOC119620847	uncharacterized protein LOC119620847	2.52101	0.0685173	0.0821025	0.834534	0.40398	0.999858	NW_023666037.1	Un	34723639	34730369	+	n
103236091	RPL34	0	ribosomal protein L34	60S ribosomal protein L34	1202.71	-0.0561048	0.13938	-0.402531	0.687294	0.999858	NW_023666037.1	Un	35175053	35179279	+	n
103236093	OSTC	0	oligosaccharyltransferase complex non-catalytic subunit	oligosaccharyltransferase complex subunit OSTC|oligosaccharyltransferase complex subunit (non-catalytic)	386.991	-0.151824	0.154463	-0.982913	0.32565	0.999858	NW_023666037.1	Un	35203920	35221096	+	n
119623937	LOC119623937	0	U6 spliceosomal RNA	0	0.611002	-0.0137281	0.0344195	-0.398848	0.690005	0.999858	NW_023666037.1	Un	35205468	35205573	+	n
103236094	COL25A1	0	collagen type XXV alpha 1 chain	collagen alpha-1(XXV) chain	1.02251	0.0491118	0.0518772	0.946694	0.343795	0.999858	NW_023666037.1	Un	35356306	35872306	-	n
103236101	SEC24B	0	SEC24 homolog B, COPII coat complex component	protein transport protein Sec24B	859.308	0.0299037	0.129333	0.231214	0.817148	0.999858	NW_023666037.1	Un	36006295	36107106	+	n
103236103	MCUB	0	mitochondrial calcium uniporter dominant negative subunit beta	calcium uniporter regulatory subunit MCUb, mitochondrial|mitochondrial calcium uniporter dominant negative beta subunit	200.961	-0.160797	0.15777	-1.01918	0.308116	0.999858	NW_023666037.1	Un	36131500	36243773	+	n
103236104	CASP6	0	caspase 6	caspase-6	347.417	-0.0747238	0.160274	-0.466225	0.641054	0.999858	NW_023666037.1	Un	36243872	36268826	-	n
103236105	PLA2G12A	0	phospholipase A2 group XIIA	group XIIA secretory phospholipase A2	129.104	-0.0403075	0.16079	-0.250684	0.802058	0.999858	NW_023666037.1	Un	36269108	36281007	-	n
103236112	GAR1	0	GAR1 ribonucleoprotein	H/ACA ribonucleoprotein complex subunit 1	302.828	0.0635822	0.164125	0.3874	0.69846	0.999858	NW_023666037.1	Un	36365952	36375519	+	n
103236111	LOC103236111	0	uncharacterized LOC103236111	0	0.145019	-0.00589581	0.0267847	-0.220118	0.825779	0.999858	NW_023666037.1	Un	36369761	36379241	-	n
103236110	RRH	0	retinal pigment epithelium-derived rhodopsin homolog	visual pigment-like receptor peropsin	3.42425	-0.0629069	0.0834476	-0.753849	0.45094	0.999858	NW_023666037.1	Un	36376919	36395581	+	n
103236114	EGF	0	epidermal growth factor	pro-epidermal growth factor	4.21115	0.00775324	0.0977511	0.0793162	0.936781	0.999858	NW_023666037.1	Un	36484637	36584482	+	n
103236113	LOC103236113	0	pre-rRNA-processing protein TSR2 homolog	pre-rRNA-processing protein TSR2 homolog	1.20196	-0.0573597	0.0460491	-1.24562	0.212904	0.999858	NW_023666037.1	Un	36518142	36519509	-	n
103236116	ELOVL6	0	ELOVL fatty acid elongase 6	elongation of very long chain fatty acids protein 6	176.86	-0.0649329	0.158034	-0.410879	0.681161	0.999858	NW_023666037.1	Un	36623124	36769288	-	n
103236707	LOC103236707	ENPEP	glutamyl aminopeptidase	glutamyl aminopeptidase	1.9309	0.053301	0.0538174	0.990405	0.321976	0.999858	NW_023666037.1	Un	37045127	37128693	+	n
103236121	PITX2	0	paired like homeodomain 2	pituitary homeobox 2	48.0309	0.00861464	0.165845	0.0519438	0.958573	0.999858	NW_023666037.1	7	37182288	37203030	-	n
103236124	LOC103236124	0	uncharacterized LOC103236124	0	9.06065	0.0985505	0.120514	0.817753	0.413498	0.999858	NW_023666037.1	Un	37505486	37616604	-	n
103236125	LOC103236125	0	coatomer subunit zeta-1-like	coatomer subunit zeta-1-like	0.172487	-0.00589581	0.0267847	-0.220118	0.825779	0.999858	NW_023666037.1	Un	38596161	38597834	+	n
103236128	FAM241A	C7H4orf32	family with sequence similarity 241 member A	uncharacterized protein FAM241A	26.6298	-0.0836808	0.157712	-0.530593	0.595701	0.999858	NW_023666037.1	Un	38682015	38721822	+	n
103236129	AP1AR	0	adaptor related protein complex 1 associated regulatory protein	AP-1 complex-associated regulatory protein	125.925	-0.0900908	0.155676	-0.578706	0.562787	0.999858	NW_023666037.1	Un	38790232	38832900	+	n
103236130	TIFA	0	TRAF interacting protein with forkhead associated domain	TRAF-interacting protein with FHA domain-containing protein A	5.38687	0.0202121	0.107444	0.188118	0.850784	0.999858	NW_023666037.1	Un	38834353	38846161	-	n
103236131	ALPK1	0	alpha kinase 1	alpha-protein kinase 1	243.731	0.0587851	0.16433	0.357726	0.720548	0.999858	NW_023666037.1	Un	38857443	38994232	+	n
103236133	LOC103236133	0	regulator of telomere elongation helicase 1-like	0	44.2493	0.125803	0.156398	0.804377	0.421179	0.999858	NW_023666037.1	Un	38908461	38913861	+	n
103236132	LOC103236132	0	myosin light polypeptide 6	myosin light polypeptide 6	5.94268	-0.0741525	0.110677	-0.669989	0.502865	0.999858	NW_023666037.1	Un	38970612	38971324	-	n
103236134	LOC103236134	0	TOX high mobility group box family member 4-like	0	1.16534	-0.0592233	0.0551878	-1.07312	0.283216	0.999858	NW_023666037.1	Un	39008417	39010391	+	n
103236135	NEUROG2	0	neurogenin 2	neurogenin-2	0.145019	-0.00589581	0.0267847	-0.220118	0.825779	0.999858	NW_023666037.1	Un	39056008	39058089	-	n
103236138	ZGRF1	0	zinc finger GRF-type containing 1	protein ZGRF1	146.008	-0.0531833	0.163352	-0.325575	0.744746	0.999858	NW_023666037.1	Un	39081954	39165872	-	n
103236136	LARP7	0	La ribonucleoprotein 7, transcriptional regulator	la-related protein 7|La ribonucleoprotein domain family member 7	402.109	0.0920409	0.147558	0.623762	0.532784	0.999858	NW_023666037.1	Un	39166010	39188617	+	n
103236140	ANK2	0	ankyrin 2	ankyrin-2	1099.67	0.118749	0.130254	0.911672	0.361941	0.999858	NW_023666037.1	Un	39246220	39938996	+	n
103236144	CAMK2D	0	calcium/calmodulin dependent protein kinase II delta	calcium/calmodulin-dependent protein kinase type II subunit delta	2019.97	0.0585406	0.163441	0.358175	0.720213	0.999858	NW_023666037.1	Un	40007638	40323758	-	n
103236146	LOC103236146	0	uncharacterized LOC103236146	0	821.567	0.0750941	0.137307	0.546904	0.584444	0.999858	NW_023666037.1	Un	40433352	40504200	+	n
103236147	ARSJ	0	arylsulfatase family member J	arylsulfatase J	762.047	0.188026	0.145078	1.29603	0.194964	0.999858	NW_023666037.1	Un	40473820	40559290	-	n
103236150	LOC103236150	0	transcription factor BTF3-like	transcription factor BTF3-like	10.9905	0.0399019	0.12869	0.310062	0.756514	0.999858	NW_023666037.1	Un	40623016	40623889	+	n
119621666	LOC119621666	0	uncharacterized LOC119621666	0	14.4633	0.0905423	0.130204	0.695389	0.486811	0.999858	NW_023666037.1	Un	40678151	40722885	+	n
119621668	LOC119621668	0	uncharacterized LOC119621668	0	22.7896	0.175557	0.155364	1.12997	0.258489	0.999858	NW_023666037.1	Un	40831758	40904947	+	n
119621669	LOC119621669	0	uncharacterized LOC119621669	0	33.8981	0.133391	0.161075	0.828131	0.407596	0.999858	NW_023666037.1	Un	40933802	40973160	+	n
119621673	LOC119621673	0	uncharacterized LOC119621673	0	5.40522	0.0995956	0.106113	0.938579	0.347947	0.999858	NW_023666037.1	Un	41044920	41050517	+	n
103236151	LOC103236151	0	protein FAM210B, mitochondrial-like	LOW QUALITY PROTEIN: protein FAM210B, mitochondrial-like	1.32325	0.0148357	0.0488469	0.303719	0.761342	0.999858	NW_023666037.1	Un	41047782	41048520	+	n
103236153	UGT8	0	UDP glycosyltransferase 8	2-hydroxyacylsphingosine 1-beta-galactosyltransferase	203.791	-0.0854027	0.150333	-0.568091	0.569973	0.999858	NW_023666037.1	Un	41154172	41238937	+	n
119621674	LOC119621674	0	cytochrome c oxidase subunit 6C-like	cytochrome c oxidase subunit 6C-like	4.68912	-0.0538485	0.0937468	-0.574404	0.565695	0.999858	NW_023666037.1	Un	42729748	42730161	-	n
103236161	LOC103236161	0	cytochrome c oxidase subunit 7A2, mitochondrial-like	cytochrome c oxidase subunit 7A2, mitochondrial-like	5.46616	-0.0383194	0.101362	-0.378045	0.705397	0.999858	NW_023666037.1	Un	43001722	43002167	-	n
103236163	TRAM1L1	0	translocation associated membrane protein 1 like 1	translocating chain-associated membrane protein 1-like 1	16.9799	-0.100859	0.13821	-0.729752	0.465542	0.999858	NW_023666037.1	Un	43701883	43705319	-	n
103236166	NDST3	0	N-deacetylase and N-sulfotransferase 3	bifunctional heparan sulfate N-deacetylase/N-sulfotransferase 3|N-deacetylase/N-sulfotransferase (heparan glucosaminyl) 3	0.161521	0.00673063	0.0267847	0.251286	0.801593	0.999858	NW_023666037.1	7	44625142	44836737	+	n
119624049	LOC119624049	0	small nucleolar RNA SNORA24	0	37.9711	0.149839	0.160967	0.930868	0.351922	0.999858	NW_023666037.1	Un	44858674	44858805	+	n
103236169	PRSS12	0	serine protease 12	neurotrypsin|protease, serine 12	248.577	0.158171	0.160429	0.985929	0.324168	0.999858	NW_023666037.1	Un	44859538	44939830	-	n
119621682	LOC119621682	0	uncharacterized LOC119621682	0	7.23388	-0.0293518	0.114808	-0.25566	0.798214	0.999858	NW_023666037.1	Un	45003140	45007446	-	n
103236171	METTL14	0	methyltransferase like 14	N6-adenosine-methyltransferase non-catalytic subunit	422.504	-0.102107	0.140309	-0.72773	0.466779	0.999858	NW_023666037.1	Un	45007009	45033195	+	n
103236172	SEC24D	0	SEC24 homolog D, COPII coat complex component	protein transport protein Sec24D	475.935	-0.244937	0.130986	-1.86994	0.061492	0.999858	NW_023666037.1	Un	45045255	45155626	-	n
103236175	MYOZ2	0	myozenin 2	myozenin-2	0.175946	0.00673063	0.0267847	0.251286	0.801593	0.999858	NW_023666037.1	Un	45475896	45526858	+	n
103236176	USP53	0	ubiquitin specific peptidase 53	inactive ubiquitin carboxyl-terminal hydrolase 53	474.168	-0.0117361	0.160212	-0.0732537	0.941604	0.999858	NW_023666037.1	Un	45558489	45639801	+	n
103236179	CUNH4orf3	C7H4orf3	chromosome unknown C4orf3 homolog	uncharacterized protein C4orf3 homolog	813.145	-0.166535	0.148034	-1.12498	0.260599	0.999858	NW_023666037.1	Un	45639510	45642140	-	n
103236177	PDE5A	0	phosphodiesterase 5A	cGMP-specific 3',5'-cyclic phosphodiesterase	177.99	0.0766539	0.153033	0.500899	0.616443	0.999858	NW_023666037.1	Un	45686700	45815681	-	n
119621699	LOC119621699	0	uncharacterized LOC119621699	0	0.624046	-0.0197263	0.0392333	-0.502794	0.615109	0.999858	NW_023666037.1	Un	45854765	45887021	+	n
103236180	LOC103236180	0	signal recognition particle 19 kDa protein-like	0	0.161521	0.00673063	0.0267847	0.251286	0.801593	0.999858	NW_023666037.1	Un	46220279	46220942	-	n
103236183	MAD2L1	0	mitotic arrest deficient 2 like 1	mitotic spindle assembly checkpoint protein MAD2A|MAD2 mitotic arrest deficient-like 1	612.837	-0.201941	0.157732	-1.28028	0.200448	0.999858	NW_023666037.1	Un	46274526	46283741	-	n
119621700	LOC119621700	0	GTP-binding protein SAR1a-like	GTP-binding protein SAR1a-like	1.92326	-0.0336342	0.0627912	-0.535651	0.5922	0.999858	NW_023666037.1	Un	46578679	46583185	-	n
103236189	PRDM5	0	PR/SET domain 5	PR domain zinc finger protein 5	0.671476	0.0214789	0.0402659	0.533426	0.593739	0.999858	NW_023666037.1	Un	46952854	47174019	-	n
103236190	NDNF	0	neuron derived neurotrophic factor	protein NDNF	0.161521	0.00673063	0.0267847	0.251286	0.801593	0.999858	NW_023666037.1	Un	47281796	47324186	-	n
103236191	TNIP3	0	TNFAIP3 interacting protein 3	TNFAIP3-interacting protein 3	0.334008	0.000463185	0.0282049	0.0164221	0.986898	0.999858	NW_023666037.1	Un	47385283	47482964	-	n
119621713	LOC119621713	0	peptidyl-prolyl cis-trans isomerase A-like	peptidyl-prolyl cis-trans isomerase A-like	12.0176	-0.00680599	0.139286	-0.0488634	0.961028	0.999858	NW_023666037.1	Un	47887545	47888367	+	n
103236196	ANXA5	0	annexin A5	annexin A5	3614.92	0.0632156	0.123064	0.51368	0.607476	0.999858	NW_023666037.1	Un	47900615	47930596	-	n
103236202	EXOSC9	0	exosome component 9	exosome complex component RRP45	216.858	-0.152966	0.160721	-0.951747	0.341225	0.999858	NW_023666037.1	Un	48038369	48054028	+	n
103236201	CCNA2	0	cyclin A2	cyclin-A2	1131.8	-0.137955	0.159924	-0.862627	0.388343	0.999858	NW_023666037.1	Un	48053565	48060924	-	n
103236203	BBS7	0	Bardet-Biedl syndrome 7	Bardet-Biedl syndrome 7 protein	345.417	-0.155735	0.152168	-1.02344	0.306099	0.999858	NW_023666037.1	Un	48061446	48116070	-	n
103236205	LOC103236205	0	uncharacterized LOC103236205	0	0.145019	-0.00589581	0.0267847	-0.220118	0.825779	0.999858	NW_023666037.1	Un	48191836	48234198	+	n
103236207	KIAA1109	0	KIAA1109 ortholog	transmembrane protein KIAA1109 homolog	2117.08	-0.0240285	0.155477	-0.154546	0.877179	0.999858	NW_023666037.1	Un	48387351	48597240	+	n
103236212	BBS12	0	Bardet-Biedl syndrome 12	Bardet-Biedl syndrome 12 protein	126.498	-0.06656	0.162281	-0.410152	0.681695	0.999858	NW_023666037.1	Un	48957966	48974067	+	n
103236710	FGF2	0	fibroblast growth factor 2	fibroblast growth factor 2	22.8647	0.158736	0.151196	1.04987	0.29378	0.999858	NW_023666037.1	Un	49060629	49133030	+	n
119621741	LOC119621741	0	uncharacterized LOC119621741	0	10.5322	0.108958	0.127475	0.854743	0.392694	0.999858	NW_023666037.1	Un	49122707	49127026	-	n
103236215	NUDT6	0	nudix hydrolase 6	nucleoside diphosphate-linked moiety X motif 6	80.9606	0.0815916	0.1627	0.501485	0.61603	0.999858	NW_023666037.1	Un	49127459	49158101	-	n
103236218	SPATA5	0	spermatogenesis associated 5	ATPase family protein 2 homolog	307.174	0.0449524	0.158259	0.284043	0.776377	0.999858	NW_023666037.1	Un	49158186	49516718	+	n
103236220	SPRY1	0	sprouty RTK signaling antagonist 1	protein sprouty homolog 1	55.3563	0.0773805	0.163672	0.472778	0.636372	0.999858	NW_023666037.1	Un	49599466	49606489	+	n
119621742	LOC119621742	0	uncharacterized LOC119621742	0	0.17067	-0.00589581	0.0267847	-0.220118	0.825779	0.999858	NW_023666037.1	Un	49784552	50192014	+	n
103236222	LOC103236222	0	ATP synthase subunit d, mitochondrial	ATP synthase subunit d, mitochondrial	18.3012	-0.0267232	0.153118	-0.174526	0.861452	0.999858	NW_023666037.1	Un	50087970	50088581	-	n
103236227	ANKRD50	0	ankyrin repeat domain 50	ankyrin repeat domain-containing protein 50	764.995	-0.00729948	0.132001	-0.0552987	0.955901	0.999858	NW_023666037.1	Un	50862118	50908121	-	n
103236229	FAT4	0	FAT atypical cadherin 4	protocadherin Fat 4	64.8213	0.00820917	0.143852	0.0570666	0.954492	0.999858	NW_023666037.1	Un	51514688	51708405	+	n
103236236	INTU	0	inturned planar cell polarity protein	protein inturned	87.9695	0.098657	0.165691	0.595426	0.551558	0.999858	NW_023666037.1	Un	53882896	53978681	+	n
103236238	SLC25A31	0	solute carrier family 25 member 31	ADP/ATP translocase 4	0.61308	0.00149799	0.0345515	0.0433551	0.965418	0.999858	NW_023666037.1	Un	53991728	54027399	+	n
103236239	HSPA4L	0	heat shock protein family A (Hsp70) member 4 like	heat shock 70 kDa protein 4L	406.464	-0.398495	0.140642	-2.8334	0.0046056	0.999858	NW_023666037.1	Un	54035155	54090683	+	n
103236240	PLK4	0	polo like kinase 4	serine/threonine-protein kinase PLK4	480.754	-0.170604	0.150351	-1.1347	0.256501	0.999858	NW_023666037.1	Un	54141867	54160207	+	n
103236242	MFSD8	0	major facilitator superfamily domain containing 8	major facilitator superfamily domain-containing protein 8|60S ribosomal protein L10a pseudogene	228.363	-0.0272892	0.163441	-0.166966	0.867397	0.999858	NW_023666037.1	7	54178729	54235438	-	n
103236241	ABHD18	0	abhydrolase domain containing 18	protein ABHD18	178.929	-0.120182	0.160545	-0.74859	0.454104	0.999858	NW_023666037.1	Un	54235444	54302391	+	n
103236246	LARP1B	0	La ribonucleoprotein 1B	la-related protein 1B|La ribonucleoprotein domain family member 1B	344.971	-0.00367875	0.156809	-0.0234601	0.981283	0.999858	NW_023666037.1	Un	54331104	54485297	+	n
103236679	LOC103236679	0	fos-related antigen 1-like	0	20.245	0.0654081	0.15566	0.420198	0.674341	0.999858	NW_023666037.1	Un	54411614	54427736	+	n
119621768	LOC119621768	0	uncharacterized LOC119621768	0	6.21605	0.0140151	0.103026	0.136035	0.891794	0.999858	NW_023666037.1	Un	54487450	54490265	+	n
103236248	PGRMC2	0	progesterone receptor membrane component 2	membrane-associated progesterone receptor component 2	894.008	0.124116	0.13543	0.916459	0.359426	0.999858	NW_023666037.1	Un	54547230	54578196	-	n
103236249	LOC103236249	0	uncharacterized LOC103236249	0	102.408	0.223367	0.163321	1.36765	0.171421	0.999858	NW_023666037.1	Un	54578921	54765668	+	n
119621771	LOC119621771	0	uncharacterized LOC119621771	0	27.1602	0.309248	0.140231	2.20528	0.0274347	0.999858	NW_023666037.1	Un	54859543	54862185	-	n
103236250	LOC103236250	0	uncharacterized LOC103236250	0	87.6735	0.0218448	0.165189	0.132241	0.894793	0.999858	NW_023666037.1	Un	54879784	54893771	-	n
103236252	JADE1	0	jade family PHD finger 1	protein Jade-1	1565.49	0.0730702	0.147543	0.495247	0.620426	0.999858	NW_023666037.1	Un	55088978	55156044	+	n
103236712	SCLT1	0	sodium channel and clathrin linker 1	sodium channel and clathrin linker 1	214.757	0.0130622	0.152311	0.0857604	0.931657	0.999858	NW_023666037.1	Un	55154392	55379461	-	n
103236251	CUNH4orf33	C7H4orf33	chromosome unknown C4orf33 homolog	UPF0462 protein C4orf33 homolog	57.124	-0.057057	0.1656	-0.344547	0.730435	0.999858	NW_023666037.1	Un	55379954	55401115	+	n
119620486	LOC119620486	0	uncharacterized LOC119620486	0	0.682679	-0.0259828	0.0312726	-0.830847	0.40606	0.999858	NW_023666037.1	Un	59407463	59410754	-	n
119620487	LOC119620487	0	uncharacterized LOC119620487	0	1.09211	-0.00671564	0.0469248	-0.143115	0.886199	0.999858	NW_023666037.1	Un	59423206	59426958	-	n
103236260	LOC103236260	0	uncharacterized LOC103236260	0	2.72665	-0.00430579	0.0827445	-0.0520372	0.958499	0.999858	NW_023666037.1	Un	59448090	59460858	-	n
103236259	PCDH10	0	protocadherin 10	protocadherin-10	44.1383	-0.0559873	0.157782	-0.354839	0.72271	0.999858	NW_023666037.1	Un	59460965	59524125	+	n
103236261	LOC103236261	0	non-histone chromosomal protein HMG-17	non-histone chromosomal protein HMG-17	15.3918	-0.0900313	0.147197	-0.611638	0.540777	0.999858	NW_023666037.1	Un	60243718	60244925	-	n
103236262	PABPC4L	0	poly(A) binding protein cytoplasmic 4 like	polyadenylate-binding protein 4-like	203.34	-0.200304	0.149666	-1.33834	0.180786	0.999858	NW_023666037.1	Un	60516704	60525775	-	n
119621785	LOC119621785	0	pre-mRNA-splicing factor RBM22	pre-mRNA-splicing factor RBM22	7.06961	-0.0427559	0.119932	-0.356501	0.721465	0.999858	NW_023666037.1	Un	60679299	60681576	+	n
103236266	LOC103236266	0	uncharacterized LOC103236266	0	0.171458	0.00673063	0.0267847	0.251286	0.801593	0.999858	NW_023666037.1	Un	63705807	63737681	-	n
103236270	SLC7A11	0	solute carrier family 7 member 11	cystine/glutamate transporter	404.314	0.0438468	0.164808	0.266049	0.790202	0.999858	NW_023666037.1	Un	64647688	64726569	-	n
103236272	LOC103236272	0	uncharacterized LOC103236272	0	6.90887	-0.0316478	0.11867	-0.266688	0.78971	0.999858	NW_023666037.1	Un	64775522	64805234	-	n
119621834	LOC119621834	0	uncharacterized LOC119621834	0	147.872	-0.0323232	0.159924	-0.202116	0.839826	0.999858	NW_023666037.1	Un	65032811	65154453	-	n
103236274	NOCT	0	nocturnin	nocturnin	179.086	0.0685161	0.163184	0.419871	0.67458	0.999858	NW_023666037.1	Un	65497705	65528826	+	n
103236275	ELF2	0	E74 like ETS transcription factor 2	ETS-related transcription factor Elf-2	893.745	-0.153944	0.140602	-1.09489	0.273565	0.999858	NW_023666037.1	Un	65536709	65661619	-	n
103236276	LOC103236276	MGARP	mitochondria localized glutamic acid rich protein	protein MGARP	1.80539	-0.0299931	0.0665123	-0.450941	0.652032	0.999858	NW_023666037.1	Un	65754414	65767076	-	n
103236278	NDUFC1	0	NADH:ubiquinone oxidoreductase subunit C1	NADH dehydrogenase [ubiquinone] 1 subunit C1, mitochondrial	179.859	-0.0308265	0.153503	-0.20082	0.840839	0.999858	NW_023666037.1	Un	65778445	65790835	-	n
103236277	NAA15	0	N-alpha-acetyltransferase 15, NatA auxiliary subunit	N-alpha-acetyltransferase 15, NatA auxiliary subunit	1514.27	-0.00929266	0.165658	-0.0560953	0.955266	0.999858	NW_023666037.1	Un	65789761	65880617	+	n
119623928	LOC119623928	0	U6 spliceosomal RNA	0	0.351892	0.0130439	0.0267847	0.486988	0.626266	0.999858	NW_023666037.1	Un	65807722	65807831	+	n
119621855	LOC119621855	0	uncharacterized LOC119621855	0	50.3266	-0.22382	0.165085	-1.35579	0.175166	0.999858	NW_023666037.1	Un	65907603	65944381	-	n
103236279	RAB33B	0	RAB33B, member RAS oncogene family	ras-related protein Rab-33B	103.868	-0.1178	0.162359	-0.72555	0.468114	0.999858	NW_023666037.1	Un	65944374	65966854	+	n
103236281	SETD7	0	SET domain containing 7, histone lysine methyltransferase	histone-lysine N-methyltransferase SETD7|SET domain containing 7, lysine methyltransferase|SET domain containing lysine methyltransferase 7	994.873	-0.0327506	0.151055	-0.216812	0.828355	0.999858	NW_023666037.1	Un	65998141	66050297	-	n
103236284	MGST2	0	microsomal glutathione S-transferase 2	microsomal glutathione S-transferase 2	58.8977	0.00554789	0.165844	0.0334524	0.973314	0.999858	NW_023666037.1	Un	66152314	66189340	+	n
103236289	MAML3	0	mastermind like transcriptional coactivator 3	mastermind-like protein 3	45.4929	-0.0608805	0.16338	-0.372633	0.709422	0.999858	NW_023666037.1	Un	66196079	66632842	-	n
119621856	LOC119621856	0	uncharacterized LOC119621856	0	19.4607	0.128509	0.149523	0.85946	0.390087	0.999858	NW_023666037.1	Un	66573019	66581964	-	n
103236292	SCOC	0	short coiled-coil protein	short coiled-coil protein	306.29	-0.0415973	0.162939	-0.255293	0.798497	0.999858	NW_023666037.1	Un	66815653	66861727	+	n
103236293	CLGN	0	calmegin	calmegin	64.8866	-0.122152	0.164868	-0.740907	0.45875	0.999858	NW_023666037.1	Un	66867638	66900089	-	n
103236296	LOC103236296	0	uncharacterized LOC103236296	0	4.60012	0.0629394	0.0971777	0.647673	0.517196	0.999858	NW_023666037.1	Un	66908523	66924343	+	n
103236295	MGAT4D	0	MGAT4 family member D	alpha-1,3-mannosyl-glycoprotein 4-beta-N-acetylglucosaminyltransferase-like protein MGAT4D	1.83069	0.0148081	0.0672492	0.220197	0.825718	0.999858	NW_023666037.1	Un	66913162	66983549	-	n
103236294	ELMOD2	0	ELMO domain containing 2	ELMO domain-containing protein 2	219.404	-0.0690778	0.165621	-0.417082	0.676618	0.999858	NW_023666037.1	Un	66983614	67012628	+	n
103236297	UCP1	0	uncoupling protein 1	mitochondrial brown fat uncoupling protein 1	0.172487	-0.00589581	0.0267847	-0.220118	0.825779	0.999858	NW_023666037.1	Un	67019273	67029935	-	n
103236299	TBC1D9	0	TBC1 domain family member 9	TBC1 domain family member 9	635.352	0.106309	0.130586	0.814091	0.415593	0.999858	NW_023666037.1	Un	67080239	67220359	-	n
103236300	LOC103236300	0	ATP synthase subunit d, mitochondrial-like	ATP synthase subunit d, mitochondrial-like	0.172487	-0.00589581	0.0267847	-0.220118	0.825779	0.999858	NW_023666037.1	Un	67304557	67305143	-	n
103236302	RNF150	0	ring finger protein 150	RING finger protein 150	123.006	0.088609	0.163122	0.543207	0.586987	0.999858	NW_023666037.1	Un	67313383	67585549	-	n
103236303	ZNF330	0	zinc finger protein 330	zinc finger protein 330	245.499	0.122972	0.159873	0.769185	0.441783	0.999858	NW_023666037.1	Un	67666254	67679468	+	n
103236305	IL15	IL-15	interleukin 15	interleukin-15|interleukin-15 variant 2	435.664	0.0636562	0.144202	0.441439	0.658895	0.999858	NW_023666037.1	7	68097082	68194427	+	n
103236308	INPP4B	0	inositol polyphosphate-4-phosphatase type II B	inositol polyphosphate 4-phosphatase type II	475.164	0.147689	0.130253	1.13387	0.256849	0.999858	NW_023666037.1	7	68478294	69289053	-	n
103236311	USP38	0	ubiquitin specific peptidase 38	ubiquitin carboxyl-terminal hydrolase 38	630.691	-0.0593752	0.134026	-0.443012	0.657757	0.999858	NW_023666037.1	Un	69649469	69688113	+	n
119621873	LOC119621873	0	uncharacterized LOC119621873	0	1.04002	-0.0182976	0.0461461	-0.396515	0.691725	0.999858	NW_023666037.1	Un	69797046	69798721	-	n
103236312	GAB1	0	GRB2 associated binding protein 1	GRB2-associated-binding protein 1	612.713	0.292738	0.145636	2.01007	0.0444242	0.999858	NW_023666037.1	Un	69798418	69923554	+	n
119621875	LOC119621875	0	uncharacterized LOC119621875	0	52.6145	0.368692	0.164243	2.2448	0.0247812	0.999858	NW_023666037.1	Un	69850332	69854918	+	n
119621874	LOC119621874	0	40S ribosomal protein SA-like	0	35.6808	0.214963	0.163715	1.31303	0.189173	0.999858	NW_023666037.1	Un	69886404	69890367	+	n
103236313	SMARCA5	0	SWI/SNF related, matrix associated, actin dependent regulator of chromatin, subfamily a, member 5	SWI/SNF-related matrix-associated actin-dependent regulator of chromatin subfamily A member 5	4029.77	-0.0571162	0.124975	-0.457021	0.647656	0.999858	NW_023666037.1	Un	69966454	70007230	+	n
119621886	LOC119621886	0	putative cuticle collagen 91	putative cuticle collagen 91	0.517462	-0.0205259	0.0280224	-0.732482	0.463875	0.999858	NW_023666037.1	Un	70841564	70844862	-	n
103236317	LOC103236317	HHIP	hedgehog interacting protein	hedgehog-interacting protein	0.347404	0.0148019	0.02852	0.519001	0.60376	0.999858	NW_023666037.1	Un	70844676	70944651	+	n
103236320	LOC103236320	0	60 kDa heat shock protein, mitochondrial-like	LOW QUALITY PROTEIN: 60 kDa heat shock protein, mitochondrial-like	1.35571	-0.0427184	0.0571966	-0.746869	0.455143	0.999858	NW_023666037.1	Un	71046989	71048732	+	n
103236321	LOC103236321	0	60S ribosomal protein L17-like	0	14.3345	0.0690005	0.14471	0.47682	0.63349	0.999858	NW_023666037.1	Un	71083821	71085148	+	n
119621888	LOC119621888	0	uncharacterized LOC119621888	0	8.99147	0.108357	0.123375	0.878274	0.379795	0.999858	NW_023666037.1	Un	71111562	71121068	-	n
103236325	ANAPC10	0	anaphase promoting complex subunit 10	anaphase-promoting complex subunit 10	96.5241	-0.088825	0.161331	-0.550574	0.581925	0.999858	NW_023666037.1	Un	71197540	71313698	-	n
103236324	ABCE1	0	ATP binding cassette subfamily E member 1	ATP-binding cassette sub-family E member 1	1434.22	0.0478014	0.165318	0.289148	0.772468	0.999858	NW_023666037.1	Un	71313758	71345010	+	n
103236323	OTUD4	0	OTU deubiquitinase 4	OTU domain-containing protein 4	1723.62	0.0716392	0.134816	0.531385	0.595152	0.999858	NW_023666037.1	Un	71349421	71397341	-	n
119621911	LOC119621911	0	uncharacterized protein C11orf98-like	0	0.337467	0.0145446	0.0282728	0.514436	0.606947	0.999858	NW_023666037.1	Un	71403993	71404591	-	n
119620491	LOC119620491	0	uncharacterized LOC119620491	0	0.161521	0.00673063	0.0267847	0.251286	0.801593	0.999858	NW_023666037.1	Un	71555438	71560673	-	n
103236328	SMAD1	0	SMAD family member 1	mothers against decapentaplegic homolog 1	162.295	-0.144201	0.157321	-0.916599	0.359353	0.999858	NW_023666037.1	Un	71693445	71769726	+	n
103236330	MMAA	0	metabolism of cobalamin associated A	methylmalonic aciduria type A protein, mitochondrial|methylmalonic aciduria (cobalamin deficiency) cblA type	52.4264	-0.158691	0.164698	-0.963528	0.335282	0.999858	NW_023666037.1	Un	71831218	71869704	+	n
103236332	CUNH4orf51	C7H4orf51	chromosome unknown C4orf51 homolog	uncharacterized protein C4orf51 homolog	1.23851	-0.0114283	0.0482123	-0.237042	0.812624	0.999858	NW_023666037.1	Un	71892257	71966137	+	n
119621926	LOC119621926	0	ribosomal RNA small subunit methyltransferase NEP1-like	ribosomal RNA small subunit methyltransferase NEP1-like	2.63293	0.00414768	0.0851058	0.0487356	0.96113	0.999858	NW_023666037.1	Un	71905112	71906047	+	n
103236334	ZNF827	0	zinc finger protein 827	zinc finger protein 827	936.08	0.2875	0.13354	2.15292	0.0313251	0.999858	NW_023666037.1	Un	71966802	72141324	-	n
103236337	LSM6	0	LSM6 homolog, U6 small nuclear RNA and mRNA degradation associated	U6 snRNA-associated Sm-like protein LSm6	358.122	-0.274402	0.158981	-1.726	0.0843471	0.999858	NW_023666037.1	Un	72400287	72414999	+	n
103236336	LOC103236336	0	guanine nucleotide-binding protein G(I)/G(S)/G(O) subunit gamma-5	guanine nucleotide-binding protein G(I)/G(S)/G(O) subunit gamma-5	0.290037	-0.012209	0.0267847	-0.455821	0.648519	0.999858	NW_023666037.1	Un	72407736	72408252	-	n
103236338	REELD1	0	reeler domain containing 1	reelin domain-containing protein 1	7.31332	0.143893	0.124093	1.15956	0.246229	0.999858	NW_023666037.1	Un	72442622	72457983	+	n
103236341	SLC10A7	0	solute carrier family 10 member 7	sodium/bile acid cotransporter 7	65.1287	-0.041034	0.16417	-0.249948	0.802627	0.999858	NW_023666037.1	Un	72479080	72734917	-	n
119624059	LOC119624059	0	U1 spliceosomal RNA	0	0.175946	0.00673063	0.0267847	0.251286	0.801593	0.999858	NW_023666037.1	Un	72779842	72780005	+	n
103236346	LOC103236346	0	60S ribosomal protein L22-like	60S ribosomal protein L22-like	1.88331	0.0356661	0.0661004	0.539575	0.58949	0.999858	NW_023666037.1	Un	73353751	73354178	+	n
103236350	EDNRA	0	endothelin receptor type A	endothelin-1 receptor	0.161521	0.00673063	0.0267847	0.251286	0.801593	0.999858	NW_023666037.1	Un	73678427	73748330	+	n
103236347	LOC103236347	0	uncharacterized LOC103236347	0	2.52013	0.0283604	0.0726534	0.390351	0.696277	0.999858	NW_023666037.1	Un	73763045	73770729	-	n
103236352	TMEM184C	0	transmembrane protein 184C	transmembrane protein 184C	855.51	-0.147537	0.133852	-1.10224	0.270358	0.999858	NW_023666037.1	Un	73817896	73840081	+	n
103236353	PRMT9	0	protein arginine methyltransferase 9	protein arginine N-methyltransferase 9	321.633	-0.131859	0.143832	-0.916761	0.359268	0.999858	NW_023666037.1	Un	73837442	73887254	-	n
103236355	ARHGAP10	0	Rho GTPase activating protein 10	rho GTPase-activating protein 10	524.733	0.114885	0.163507	0.702629	0.482287	0.999858	NW_023666037.1	Un	73923676	74275881	+	n
103236356	LOC103236356	0	divergent paired-related homeobox-like	LOW QUALITY PROTEIN: divergent paired-related homeobox-like	13.4701	0.244663	0.139189	1.75778	0.0787857	0.999858	NW_023666037.1	Un	73961205	73962352	+	n
103236358	NR3C2	0	nuclear receptor subfamily 3 group C member 2	mineralocorticoid receptor	25.8917	-0.224722	0.141212	-1.59138	0.111525	0.999858	NW_023666037.1	Un	74281852	74644245	-	n
103236364	DCLK2	0	doublecortin like kinase 2	serine/threonine-protein kinase DCLK2	57.7144	0.057674	0.164946	0.349655	0.726598	0.999858	NW_023666037.1	Un	76274269	76455164	+	n
119624020	LOC119624020	0	U7 small nuclear RNA	0	0.315688	-0.0130105	0.0276439	-0.470646	0.637894	0.999858	NW_023666037.1	Un	76406902	76406965	+	n
103236375	LRBA	0	LPS responsive beige-like anchor protein	lipopolysaccharide-responsive and beige-like anchor protein	2687.38	-0.0680296	0.144771	-0.469913	0.638417	0.999858	NW_023666037.1	Un	76462166	77215778	-	n
103236366	LOC103236366	0	multifunctional methyltransferase subunit TRM112-like protein	multifunctional methyltransferase subunit TRM112-like protein|tRNA methyltransferase 112 homolog	2.78841	-0.00393309	0.0827546	-0.0475272	0.962093	0.999858	NW_023666037.1	Un	77150971	77151538	+	n
103236378	LOC103236378	0	40S ribosomal protein S3a	40S ribosomal protein S3a	5887.63	0.0192012	0.12111	0.158543	0.874029	0.999858	NW_023666037.1	Un	77287349	77292223	+	n
119624026	LOC119624026	0	small nucleolar RNA SNORD73	0	2.30238	0.0275202	0.0754833	0.364586	0.71542	0.999858	NW_023666037.1	Un	77289665	77289737	+	n
119624027	LOC119624027	0	small nucleolar RNA SNORD73	0	11.2616	0.0580726	0.12083	0.480614	0.630791	0.999858	NW_023666037.1	Un	77291418	77291485	+	n
103236380	SH3D19	0	SH3 domain containing 19	SH3 domain-containing protein 19	3335.93	0.0275487	0.152782	0.180313	0.856907	0.999858	NW_023666037.1	Un	77308364	77503285	-	n
103236379	PRSS48	0	serine protease 48	serine protease 48|protease, serine 48	0.145019	-0.00589581	0.0267847	-0.220118	0.825779	0.999858	NW_023666037.1	Un	77457513	77472516	+	n
103236383	FAM160A1	0	family with sequence similarity 160 member A1	protein FAM160A1	178.664	0.368634	0.164946	2.23488	0.0254255	0.999858	NW_023666037.1	Un	77592670	77857405	+	n
103236385	LOC103236385	0	28S ribosomal protein S22, mitochondrial-like	LOW QUALITY PROTEIN: 28S ribosomal protein S22, mitochondrial-like	2.77384	0.0816265	0.0801249	1.01874	0.308326	0.999858	NW_023666037.1	Un	77737520	77738637	+	n
103236387	GATB	0	glutamyl-tRNA amidotransferase subunit B	glutamyl-tRNA(Gln) amidotransferase subunit B, mitochondrial	484.791	-0.0364295	0.145119	-0.251032	0.801789	0.999858	NW_023666037.1	Un	77856941	77943680	-	n
103236395	FBXW7	0	F-box and WD repeat domain containing 7	F-box/WD repeat-containing protein 7	458.588	0.0860789	0.130524	0.65949	0.509581	0.999858	NW_023666037.1	Un	78541090	78756369	-	n
103236729	LOC103236729	0	uncharacterized LOC103236729	uncharacterized protein LOC103236729	0.498988	0.0270329	0.0321881	0.839841	0.400997	0.999858	NW_023666037.1	Un	78756457	78760260	+	n
103236397	TMEM154	0	transmembrane protein 154	transmembrane protein 154	1.03426	0.0395593	0.0467376	0.846413	0.397322	0.999858	NW_023666037.1	Un	78846103	78900515	-	n
103236399	LOC103236399	0	40S ribosomal protein S11-like	40S ribosomal protein S11-like	0.496911	0.00988171	0.0317701	0.311038	0.755772	0.999858	NW_023666037.1	Un	78944997	78945544	+	n
103236402	TIGD4	0	tigger transposable element derived 4	tigger transposable element-derived protein 4	18.2601	0.0762499	0.15271	0.499313	0.617559	0.999858	NW_023666037.1	Un	78979249	78991590	-	n
103236400	ARFIP1	0	ADP ribosylation factor interacting protein 1	arfaptin-1	428.128	-0.139336	0.141542	-0.984417	0.32491	0.999858	NW_023666037.1	Un	78991936	79118394	+	n
119619636	LOC119619636	0	translation initiation factor IF-2-like	translation initiation factor IF-2-like	0.172487	-0.00589581	0.0267847	-0.220118	0.825779	0.999858	NW_023666037.1	Un	79139282	79144578	-	n
103236404	FHDC1	0	FH2 domain containing 1	FH2 domain-containing protein 1	11.6356	0.0580092	0.133731	0.433774	0.664453	0.999858	NW_023666037.1	Un	79140691	79182217	+	n
103236405	LOC103236405	0	uncharacterized protein C11orf24-like	LOW QUALITY PROTEIN: uncharacterized protein C11orf24-like	0.172487	-0.00589581	0.0267847	-0.220118	0.825779	0.999858	NW_023666037.1	Un	79294736	79296579	+	n
103236407	TRIM2	0	tripartite motif containing 2	tripartite motif-containing protein 2	238.401	-0.041778	0.165758	-0.252043	0.801008	0.999858	NW_023666037.1	Un	79355281	79541794	+	n
103236409	MND1	0	meiotic nuclear divisions 1	meiotic nuclear division protein 1 homolog	99.2585	-0.265255	0.163894	-1.61845	0.105565	0.999858	NW_023666037.1	Un	79547090	79621203	+	n
103236411	TMEM131L	KIAA0922	transmembrane 131 like	transmembrane protein 131-like	120.048	0.099117	0.16006	0.619249	0.535753	0.999858	NW_023666037.1	Un	79674955	79844059	+	n
103236415	TLR2	0	toll like receptor 2	toll-like receptor 2	126.366	-0.0527479	0.165272	-0.319158	0.749607	0.999858	NW_023666037.1	Un	79891760	79956832	+	n
103236417	RNF175	0	ring finger protein 175	RING finger protein 175	96.9084	-0.0441519	0.159238	-0.277271	0.781572	0.999858	NW_023666037.1	Un	79893560	79967528	-	n
119622090	LOC119622090	0	uncharacterized LOC119622090	0	6.24285	0.0457682	0.110231	0.415204	0.677993	0.999858	NW_023666037.1	Un	80026859	80048911	+	n
119618262	LOC119618262	0	uncharacterized LOC119618262	0	5.55973	0.0254942	0.103694	0.24586	0.805791	0.999858	NW_023666037.1	Un	80189515	80250368	+	n
119622093	LOC119622093	0	uncharacterized LOC119622093	0	1.00713	0.0404622	0.0473865	0.853878	0.393173	0.999858	NW_023666037.1	Un	80380673	80428463	+	n
103236412	DCHS2	0	dachsous cadherin-related 2	protocadherin-23	54.1833	0.0752968	0.137988	0.545677	0.585288	0.999858	NW_023666037.1	7	80425266	80692234	-	n
103236418	PLRG1	0	pleiotropic regulator 1	pleiotropic regulator 1	867.888	-0.165787	0.137494	-1.20577	0.227905	0.999858	NW_023666037.1	Un	80735564	80751365	-	n
119623977	LOC119623977	0	U6 spliceosomal RNA	0	0.928768	-0.0165899	0.0450402	-0.368335	0.712624	0.999858	NW_023666037.1	Un	80744818	80744923	-	n
103236419	FGB	0	fibrinogen beta chain	fibrinogen beta chain	5.30011	0.0827448	0.0958547	0.863231	0.388011	0.999858	NW_023666037.1	Un	80761749	80769888	+	n
103236423	LRAT	0	lecithin retinol acyltransferase	lecithin retinol acyltransferase|lecithin retinol acyltransferase (phosphatidylcholine--retinol O-acyltransferase)	4.20906	-0.0272105	0.0896546	-0.303504	0.761506	0.999858	NW_023666037.1	Un	80952290	80959916	+	n
103236427	MAP9	0	microtubule associated protein 9	microtubule-associated protein 9	280.083	0.0263299	0.156038	0.16874	0.866001	0.999858	NW_023666037.1	Un	81563153	81595447	-	n
103236428	GUCY1A1	GUCY1A3	guanylate cyclase 1 soluble subunit alpha 1	guanylate cyclase soluble subunit alpha-1	0.161521	0.00673063	0.0267847	0.251286	0.801593	0.999858	NW_023666037.1	Un	81715007	81968286	+	n
103236429	GUCY1B1	GUCY1B3	guanylate cyclase 1 soluble subunit beta 1	guanylate cyclase soluble subunit beta-1	167.827	-0.00267227	0.118256	-0.0225974	0.981971	0.999858	NW_023666037.1	Un	81990520	82039073	+	n
103236430	TDO2	0	tryptophan 2,3-dioxygenase	tryptophan 2,3-dioxygenase	0.862018	0.0127112	0.0475829	0.267138	0.789363	0.999858	NW_023666037.1	Un	82125378	82143064	+	n
103236433	CTSO	0	cathepsin O	cathepsin O	132.399	-0.112739	0.163976	-0.687534	0.491746	0.999858	NW_023666037.1	Un	82146740	82177000	-	n
103236438	PDGFC	0	platelet derived growth factor C	platelet-derived growth factor C	895.327	-0.00524845	0.140377	-0.0373881	0.970176	0.999858	NW_023666037.1	Un	83027149	83244526	-	n
103236439	GLRB	0	glycine receptor beta	glycine receptor subunit beta	57.5755	-0.204282	0.165607	-1.23353	0.217376	0.999858	NW_023666037.1	Un	83270027	83444133	+	n
119622108	LOC119622108	0	uncharacterized LOC119622108	0	3.98114	0.00591595	0.0984432	0.0600951	0.95208	0.999858	NW_023666037.1	Un	83399610	83403231	+	n
103236444	GASK1B	FAM198B	golgi associated kinase 1B	Golgi-associated kinase 1B|family with sequence similarity 198 member B	3.19651	-0.0471989	0.0836916	-0.563962	0.57278	0.999858	NW_023666037.1	Un	84402933	84457019	-	n
103236445	TMEM144	0	transmembrane protein 144	transmembrane protein 144	91.9223	0.0966633	0.164959	0.585984	0.557886	0.999858	NW_023666037.1	Un	84478880	84541962	+	n
119619645	LOC119619645	0	axin interactor, dorsalization-associated protein-like	LOW QUALITY PROTEIN: axin interactor, dorsalization-associated protein-like	0.508137	0.0114566	0.0361149	0.317227	0.751072	0.999858	NW_023666037.1	Un	84567358	84568789	+	n
103236449	LOC103236449	0	uncharacterized LOC103236449	0	1.00176	-0.0217932	0.0507856	-0.429121	0.667835	0.999858	NW_023666037.1	Un	84746867	84857580	-	n
103236447	RXFP1	0	relaxin family peptide receptor 1	relaxin receptor 1|relaxin/insulin like family peptide receptor 1	0.332191	0.00046139	0.0281506	0.0163901	0.986923	0.999858	NW_023666037.1	Un	84786591	84911576	+	n
103236452	CUNH4orf46	C7H4orf46	chromosome unknown C4orf46 homolog	renal cancer differentiation gene 1 protein	205.737	-0.0724495	0.165646	-0.437376	0.661839	0.999858	NW_023666037.1	Un	84916378	84921821	-	n
103236451	ETFDH	0	electron transfer flavoprotein dehydrogenase	electron transfer flavoprotein-ubiquinone oxidoreductase, mitochondrial	388.391	-0.115521	0.138574	-0.833641	0.404483	0.999858	NW_023666037.1	Un	84921904	84959410	+	n
119624123	LOC119624123	0	small nucleolar RNA U3	0	0.69402	0.0225682	0.0406287	0.555473	0.578571	0.999858	NW_023666037.1	Un	84951070	84951275	+	n
103236450	PPID	0	peptidylprolyl isomerase D	peptidyl-prolyl cis-trans isomerase D	525.746	0.0559318	0.165635	0.33768	0.735604	0.999858	NW_023666037.1	Un	84959521	84973814	-	n
103236455	FNIP2	0	folliculin interacting protein 2	folliculin-interacting protein 2	326.959	0.169344	0.141761	1.19457	0.232253	0.999858	NW_023666037.1	Un	85015734	85154798	+	n
103236454	CUNH4orf45	C7H4orf45	chromosome unknown C4orf45 homolog	uncharacterized protein C4orf45 homolog	0.290037	-0.012209	0.0267847	-0.455821	0.648519	0.999858	NW_023666037.1	Un	85140384	85284154	-	n
103236456	RAPGEF2	0	Rap guanine nucleotide exchange factor 2	rap guanine nucleotide exchange factor 2	1379.82	-0.0320446	0.119447	-0.268276	0.788487	0.999858	NW_023666037.1	Un	85337824	85597514	+	n
103236458	LOC103236458	0	mitochondrial import receptor subunit TOM6 homolog	mitochondrial import receptor subunit TOM6 homolog	0.175946	0.00673063	0.0267847	0.251286	0.801593	0.999858	NW_023666037.1	Un	86066849	86067396	-	n
103238779	LOC103238779	0	L-lactate dehydrogenase B chain-like	0	9.35455	-0.0700017	0.127987	-0.546942	0.584419	0.999858	NW_023666037.1	Un	86988965	86990276	+	n
103236461	FSTL5	0	follistatin like 5	follistatin-related protein 5	396.613	0.0286016	0.160909	0.17775	0.858919	0.999858	NW_023666037.1	Un	87698060	88429215	-	n
103236466	NAF1	0	nuclear assembly factor 1 ribonucleoprotein	H/ACA ribonucleoprotein complex non-core subunit NAF1	497.869	0.130723	0.143498	0.910977	0.362307	0.999858	NW_023666037.1	Un	89381695	89423051	-	n
103236468	NPY1R	0	neuropeptide Y receptor Y1	neuropeptide Y receptor type 1	44.9827	0.012905	0.153485	0.0840796	0.932993	0.999858	NW_023666037.1	Un	89580042	89600565	-	n
103236467	NPY5R	0	neuropeptide Y receptor Y5	neuropeptide Y receptor type 5	1.01748	-0.0227879	0.0502415	-0.453567	0.65014	0.999858	NW_023666037.1	Un	89599998	89607808	+	n
103236470	TKTL2	0	transketolase like 2	transketolase-like protein 2	2.8569	-0.0327357	0.0815386	-0.401475	0.688071	0.999858	NW_023666037.1	Un	89746268	89750356	-	n
103236471	TMA16	0	translation machinery associated 16 homolog	translation machinery-associated protein 16	238.647	0.210535	0.164559	1.27939	0.20076	0.999858	NW_023666037.1	Un	89768649	89794813	+	n
103236476	MARCHF1	43891	membrane associated ring-CH-type finger 1	E3 ubiquitin-protein ligase MARCHF1	74.5429	-0.117614	0.16307	-0.721245	0.470759	0.999858	NW_023666037.1	Un	89799272	90615833	-	n
103236735	LOC103236735	0	endoplasmic reticulum chaperone BiP-like	0	0.145019	-0.00589581	0.0267847	-0.220118	0.825779	0.999858	NW_023666037.1	Un	90428010	90431421	+	n
103236479	LOC103236479	0	PRELI domain containing protein 3B	PRELI domain containing protein 3B	7.86849	-0.0551291	0.117672	-0.468498	0.639428	0.999858	NW_023666037.1	Un	91192248	91193570	+	n
103236483	TMEM192	0	transmembrane protein 192	transmembrane protein 192	169.115	-0.0707363	0.163401	-0.432901	0.665087	0.999858	NW_023666037.1	Un	91279621	91315082	-	n
103236485	KLHL2	0	kelch like family member 2	kelch-like protein 2	466.911	-0.156926	0.136485	-1.14977	0.25024	0.999858	NW_023666037.1	Un	91412272	91534401	+	n
103236484	LOC103236484	0	glycerol kinase 3-like	glycerol kinase 3-like	0.172487	-0.00589581	0.0267847	-0.220118	0.825779	0.999858	NW_023666037.1	Un	91489358	91491582	-	n
103236486	MSMO1	0	methylsterol monooxygenase 1	methylsterol monooxygenase 1	446.349	-0.0497884	0.1504	-0.33104	0.740615	0.999858	NW_023666037.1	Un	91538870	91557835	+	n
103236491	CPE	0	carboxypeptidase E	carboxypeptidase E	374.888	0.0681067	0.160532	0.424258	0.671378	0.999858	NW_023666037.1	Un	91600314	91727319	+	n
103236489	LOC103236489	0	trifunctional enzyme subunit alpha, mitochondrial-like	0	2.03003	-0.0485136	0.0738152	-0.65723	0.511033	0.999858	NW_023666037.1	Un	91625378	91628084	-	n
119622152	LOC119622152	0	histone H2A.Z-like	histone H2A.Z-like	8.62604	-0.131808	0.127892	-1.03062	0.302719	0.999858	NW_023666037.1	Un	91628763	91629629	-	n
119622151	LOC119622151	0	nucleophosmin-like	0	14.5625	0.00477447	0.144014	0.0331528	0.973553	0.999858	NW_023666037.1	Un	91697685	91698873	-	n
103236496	TLL1	0	tolloid like 1	tolloid-like protein 1	1005.42	-0.215107	0.15124	-1.42229	0.154941	0.999858	NW_023666037.1	Un	92102662	92325436	+	n
103236499	LOC103236499	0	keratin, type II cytoskeletal 8-like	LOW QUALITY PROTEIN: keratin, type II cytoskeletal 8-like	35.6334	-0.0982781	0.161318	-0.609221	0.542378	0.999858	NW_023666037.1	Un	92595665	92597401	+	n
103236501	SPOCK3	0	SPARC (osteonectin), cwcv and kazal like domains proteoglycan 3	testican-3|SPARC/osteonectin, cwcv and kazal like domains proteoglycan 3	410.22	-0.160051	0.149902	-1.06771	0.285653	0.999858	NW_023666037.1	Un	92911003	93407584	-	n
119622162	LOC119622162	0	cofilin-1-like	cofilin-1-like	6.3842	0.0901167	0.112567	0.800564	0.423384	0.999858	NW_023666037.1	Un	94169746	94170900	+	n
103236740	ANXA10	0	annexin A10	annexin A10	3.40581	0.0226463	0.0803838	0.281727	0.778153	0.999858	NW_023666037.1	Un	94238835	94335523	+	n
103236502	DDX60	0	DExD/H-box helicase 60	probable ATP-dependent RNA helicase DDX60	7.60554	-0.0703866	0.118481	-0.594077	0.552461	0.999858	NW_023666037.1	Un	94360368	94464299	-	n
103236511	DDX60L	0	DExD/H-box 60 like	probable ATP-dependent RNA helicase DDX60-like|DEAD-box helicase 60 like	0.17067	-0.00589581	0.0267847	-0.220118	0.825779	0.999858	NW_023666037.1	Un	94508478	94626071	-	n
103236504	PALLD	0	palladin, cytoskeletal associated protein	palladin	321.675	-0.137459	0.146203	-0.94019	0.34712	0.999858	NW_023666037.1	Un	94642206	95083209	+	n
103236505	LOC103236505	0	uncharacterized LOC103236505	0	4.28811	0.00381127	0.098952	0.0385163	0.969276	0.999858	NW_023666037.1	Un	95012697	95015269	-	n
119623930	LOC119623930	0	U6 spliceosomal RNA	0	0.669658	0.0215564	0.040224	0.535909	0.592021	0.999858	NW_023666037.1	Un	95040712	95040815	+	n
103236512	CBR4	0	carbonyl reductase 4	carbonyl reductase family member 4	378.557	-0.123143	0.152997	-0.804876	0.420891	0.999858	NW_023666037.1	Un	95082407	95160389	-	n
103236515	SH3RF1	0	SH3 domain containing ring finger 1	E3 ubiquitin-protein ligase SH3RF1	881.818	0.254682	0.150026	1.69759	0.0895859	0.999858	NW_023666037.1	7	95262002	95441317	-	n
103236516	NEK1	0	NIMA related kinase 1	serine/threonine-protein kinase Nek1	451.374	-0.00253255	0.150312	-0.0168486	0.986557	0.999858	NW_023666037.1	Un	95560951	95765438	-	n
103236517	CLCN3	0	chloride voltage-gated channel 3	H(+)/Cl(-) exchange transporter 3	1800.01	-0.135437	0.132769	-1.0201	0.307682	0.999858	NW_023666037.1	Un	95772877	95874689	+	n
103236518	LOC103236518	C7H4orf27	histone PARylation factor 1	histone PARylation factor 1	95.8061	-0.132924	0.162315	-0.818923	0.412831	0.999858	NW_023666037.1	Un	95880911	95912880	-	n
119622179	LOC119622179	0	uncharacterized LOC119622179	0	1.14558	0.0165255	0.057325	0.288277	0.773135	0.999858	NW_023666037.1	Un	95916728	95917532	+	n
103236520	MFAP3L	0	microfibril associated protein 3 like	microfibrillar-associated protein 3-like|microfibrillar associated protein 3 like	314.956	0.137142	0.164608	0.83314	0.404766	0.999858	NW_023666037.1	Un	96133842	96173936	-	n
103236521	AADAT	0	aminoadipate aminotransferase	kynurenine/alpha-aminoadipate aminotransferase, mitochondrial	105.424	-0.0865333	0.157186	-0.550515	0.581966	0.999858	NW_023666037.1	Un	96208476	96238271	-	n
103236524	LOC103236524	0	NADH dehydrogenase [ubiquinone] iron-sulfur protein 5-like	NADH dehydrogenase [ubiquinone] iron-sulfur protein 5-like	1.3382	0.0267368	0.060002	0.445597	0.655888	0.999858	NW_023666037.1	Un	97304593	97305089	+	n
119622187	LOC119622187	0	uncharacterized LOC119622187	0	1.16044	0.0142	0.0574018	0.247379	0.804615	0.999858	NW_023666037.1	Un	97490865	97535739	+	n
119620166	LOC119620166	0	uncharacterized LOC119620166	uncharacterized protein LOC119620166	0.172487	-0.00589581	0.0267847	-0.220118	0.825779	0.999858	NW_023666037.1	Un	97952101	97953562	-	n
103236529	GALNTL6	0	polypeptide N-acetylgalactosaminyltransferase like 6	polypeptide N-acetylgalactosaminyltransferase-like 6	2.33996	0.00330301	0.0793139	0.0416448	0.966782	0.999858	NW_023666037.1	Un	97952396	99173168	+	n
119620168	LOC119620168	0	cytochrome c oxidase subunit 6B1-like	0	1.97201	0.0316685	0.0748834	0.422905	0.672365	0.999858	NW_023666037.1	Un	98068570	98072229	-	n
103236532	GALNT7	0	polypeptide N-acetylgalactosaminyltransferase 7	N-acetylgalactosaminyltransferase 7	768.03	-0.0742832	0.139105	-0.534008	0.593336	0.999858	NW_023666037.1	Un	99294420	99447134	+	n
103236533	HMGB2	0	high mobility group box 2	high mobility group protein B2	2283.69	-0.237503	0.136602	-1.73865	0.0820969	0.999858	NW_023666037.1	Un	99454585	99458916	-	n
119622191	LOC119622191	0	uncharacterized LOC119622191	0	22.4119	-0.208538	0.155657	-1.33972	0.180336	0.999858	NW_023666037.1	Un	99461529	99464694	+	n
119622192	LOC119622192	0	heterogeneous nuclear ribonucleoprotein A1-like	heterogeneous nuclear ribonucleoprotein A1-like	2.17196	0.0141473	0.0705847	0.20043	0.841144	0.999858	NW_023666037.1	Un	99488083	99489972	-	n
119622195	LOC119622195	0	uncharacterized LOC119622195	0	16.7745	0.107792	0.150415	0.716632	0.473601	0.999858	NW_023666037.1	Un	99495627	99503402	-	n
103236534	SAP30	0	Sin3A associated protein 30	histone deacetylase complex subunit SAP30	94.3996	-0.0791546	0.164688	-0.480633	0.630777	0.999858	NW_023666037.1	Un	99503538	99510212	+	n
103245886	LOC103245886	0	heterogeneous nuclear ribonucleoprotein A1-like	heterogeneous nuclear ribonucleoprotein A1-like	5.24851	-0.00617826	0.101493	-0.0608739	0.95146	0.999858	NW_023666037.1	Un	99526982	99528892	-	n
103236537	LOC103236537	0	uncharacterized LOC103236537	0	7.10983	-0.0227272	0.106185	-0.214033	0.830521	0.999858	NW_023666037.1	Un	99536727	99553792	+	n
103236536	LOC103236536	0	uncharacterized LOC103236536	0	0.145019	-0.00589581	0.0267847	-0.220118	0.825779	0.999858	NW_023666037.1	Un	99554258	99636380	-	n
103236540	HAND2	0	heart and neural crest derivatives expressed 2	heart- and neural crest derivatives-expressed protein 2	0.522562	0.00940254	0.0323383	0.290755	0.771239	0.999858	NW_023666037.1	Un	99666887	99670603	-	n
103236541	LOC103236541	0	GTP-binding nuclear protein Ran-like	GTP-binding nuclear protein Ran-like	1.19706	-0.0122453	0.0567681	-0.215707	0.829216	0.999858	NW_023666037.1	Un	99760205	99760805	-	n
103236548	FBXO8	0	F-box protein 8	F-box only protein 8	240.738	-0.18374	0.143112	-1.28389	0.199179	0.999858	NW_023666037.1	Un	100368375	100423982	-	n
103236546	CEP44	0	centrosomal protein 44	LOW QUALITY PROTEIN: centrosomal protein of 44 kDa	132.383	0.0103669	0.159158	0.065136	0.948066	0.999858	NW_023666037.1	Un	100423826	100467573	+	n
103236550	LOC103236550	0	uncharacterized LOC103236550	0	0.607543	-0.0322327	0.0347968	-0.92631	0.354285	0.999858	NW_023666037.1	Un	100553581	100581656	+	n
103236549	LOC103236549	0	phosphoglycerate kinase 1-like	0	6.66143	0.0726335	0.118323	0.613858	0.539309	0.999858	NW_023666037.1	Un	100596161	100597925	+	n
103236551	HPGD	0	15-hydroxyprostaglandin dehydrogenase	15-hydroxyprostaglandin dehydrogenase [NAD(+)]|hydroxyprostaglandin dehydrogenase 15-(NAD)	0.479027	-0.00992878	0.0355029	-0.279661	0.779737	0.999858	NW_023666037.1	Un	100655991	100687031	-	n
119620552	LOC119620552	0	uncharacterized LOC119620552	0	0.484563	0.0195849	0.0275057	0.712031	0.476445	0.999858	NW_023666037.1	Un	100687833	100705700	-	n
103236557	GPM6A	0	glycoprotein M6A	neuronal membrane glycoprotein M6-a	10.9077	0.161367	0.130135	1.24	0.214975	0.999858	NW_023666037.1	Un	101794370	102161053	-	n
103236558	WDR17	0	WD repeat domain 17	WD repeat-containing protein 17	61.0268	-0.0279589	0.165223	-0.169219	0.865624	0.999858	NW_023666037.1	Un	102220520	102336517	+	n
119624058	LOC119624058	0	small nucleolar RNA SNORA51	0	0.61308	0.00149799	0.0345515	0.0433551	0.965418	0.999858	NW_023666037.1	Un	102249725	102249857	+	n
103236559	SPATA4	0	spermatogenesis associated 4	spermatogenesis-associated protein 4	0.498988	0.0270329	0.0321881	0.839841	0.400997	0.999858	NW_023666037.1	Un	102338234	102351904	-	n
103236562	ASB5	0	ankyrin repeat and SOCS box containing 5	ankyrin repeat and SOCS box protein 5	9.51311	0.196994	0.12248	1.60838	0.107753	0.999858	NW_023666037.1	Un	102363314	102424794	-	n
103236563	SPCS3	0	signal peptidase complex subunit 3	signal peptidase complex subunit 3	1100.52	0.101849	0.148091	0.687749	0.491611	0.999858	NW_023666037.1	Un	102476927	102489330	+	n
103236566	VEGFC	0	vascular endothelial growth factor C	vascular endothelial growth factor C	95.7409	-0.201296	0.16116	-1.24905	0.211647	0.999858	NW_023666037.1	Un	102869060	102989877	-	n
103236564	LOC103236564	0	uncharacterized LOC103236564	0	10.8255	-0.0229096	0.133391	-0.171748	0.863636	0.999858	NW_023666037.1	Un	102918104	102923832	+	n
103236567	NEIL3	0	nei like DNA glycosylase 3	endonuclease 8-like 3	167.479	-0.0945015	0.159055	-0.594143	0.552417	0.999858	NW_023666037.1	Un	103527384	103579971	+	n
103236568	LOC103236568	0	uncharacterized LOC103236568	0	13.1934	0.036754	0.141935	0.25895	0.795674	0.999858	NW_023666037.1	Un	103623963	103632914	-	n
103236570	AGA	0	aspartylglucosaminidase	N(4)-(beta-N-acetylglucosaminyl)-L-asparaginase	161.905	0.0228308	0.15377	0.148474	0.881969	0.999858	NW_023666037.1	Un	103649971	103662332	-	n
103236578	LOC103236578	0	uncharacterized LOC103236578	0	2.38696	0.0521066	0.0781469	0.666778	0.504914	0.999858	NW_023666037.1	Un	105198987	105229291	+	n
119622303	LOC119622303	0	uncharacterized LOC119622303	0	83.3461	0.0191744	0.165719	0.115704	0.907887	0.999858	NW_023666037.1	Un	105262762	105346156	-	n
119620558	LOC119620558	0	uncharacterized LOC119620558	0	9.77183	0.0750462	0.131028	0.572748	0.566815	0.999858	NW_023666037.1	Un	105399381	105407130	-	n
119622305	LOC119622305	0	uncharacterized LOC119622305	0	0.161521	0.00673063	0.0267847	0.251286	0.801593	0.999858	NW_023666037.1	Un	106243454	107054911	+	n
103236583	TENM3	0	teneurin transmembrane protein 3	teneurin-3	1835.55	0.0454985	0.13707	0.331937	0.739937	0.999858	NW_023666037.1	Un	107641370	108986958	+	n
119620176	LOC119620176	0	uncharacterized LOC119620176	0	29.529	-0.0563945	0.163251	-0.345448	0.729758	0.999858	NW_023666037.1	Un	108324617	108328881	-	n
119619657	LOC119619657	0	translation initiation factor IF-2-like	translation initiation factor IF-2-like	19.2305	0.0297739	0.153566	0.193884	0.846267	0.999858	NW_023666037.1	Un	108328080	108345142	-	n
103236591	DCTD	0	dCMP deaminase	deoxycytidylate deaminase	783.105	-0.104088	0.125847	-0.827101	0.40818	0.999858	NW_023666037.1	Un	109082562	109110617	-	n
119622316	LOC119622316	0	ATP synthase subunit a-like	LOW QUALITY PROTEIN: ATP synthase subunit a-like	0.172487	-0.00589581	0.0267847	-0.220118	0.825779	0.999858	NW_023666037.1	Un	109187554	109188321	+	n
119619659	LOC119619659	0	putative uncharacterized protein WWC2-AS2	0	4.0775	-0.148705	0.0997363	-1.49099	0.135965	0.999858	NW_023666037.1	Un	109286916	109290268	-	n
103236596	WWC2	0	WW and C2 domain containing 2	protein WWC2	5519.67	0.000375704	0.149897	0.00250642	0.998	0.999858	NW_023666037.1	Un	109289422	109509168	+	n
119624073	LOC119624073	0	small nucleolar RNA U13	0	7.03573	0.131697	0.1177	1.11892	0.263176	0.999858	NW_023666037.1	Un	109520284	109520388	+	n
103236597	LOC103236597	CDKN2AIP	CDKN2A interacting protein	CDKN2A-interacting protein	224.294	-0.08483	0.146525	-0.578947	0.562625	0.999858	NW_023666037.1	Un	109642768	109647398	+	n
103236599	LOC103236599	0	uncharacterized LOC103236599	0	16.0498	0.0792997	0.144309	0.549514	0.582653	0.999858	NW_023666037.1	Un	109691577	109696004	-	n
103236598	ING2	0	inhibitor of growth family member 2	inhibitor of growth protein 2	258.759	-0.0502075	0.145448	-0.345192	0.72995	0.999858	NW_023666037.1	Un	109702645	109708819	+	n
103236603	RWDD4	0	RWD domain containing 4	RWD domain-containing protein 4	213.329	-0.0413134	0.14927	-0.276769	0.781958	0.999858	NW_023666037.1	Un	109836296	109855108	-	n
119624009	LOC119624009	0	U6 spliceosomal RNA	0	1.87138	-0.00779058	0.0539426	-0.144424	0.885166	0.999858	NW_023666037.1	Un	109849488	109849594	-	n
103236602	TRAPPC11	0	trafficking protein particle complex 11	trafficking protein particle complex subunit 11	531.456	-0.254146	0.141263	-1.7991	0.0720035	0.999858	NW_023666037.1	Un	109855160	109909193	+	n
103236605	STOX2	0	storkhead box 2	storkhead-box protein 2	434.222	0.0573328	0.157063	0.36503	0.715089	0.999858	NW_023666037.1	Un	110126559	110244491	+	n
103236608	ENPP6	0	ectonucleotide pyrophosphatase/phosphodiesterase 6	glycerophosphocholine cholinephosphodiesterase ENPP6	4.10518	0.0551483	0.0832658	0.662317	0.507768	0.999858	NW_023666037.1	Un	110312089	110437816	-	n
103236611	LOC103236611	0	uncharacterized LOC103236611	0	0.145019	-0.00589581	0.0267847	-0.220118	0.825779	0.999858	NW_023666037.1	Un	110587659	110593491	-	n
103236612	IRF2	0	interferon regulatory factor 2	interferon regulatory factor 2	476.966	-0.03533	0.130236	-0.271277	0.786178	0.999858	NW_023666037.1	Un	110607608	110696393	-	n
119619662	LOC119619662	0	dynein heavy chain-like	LOW QUALITY PROTEIN: dynein heavy chain-like	88.0633	0.0212275	0.164368	0.129146	0.897242	0.999858	NW_023666037.1	Un	110676958	110689220	-	n
103236614	CASP3	0	caspase 3	caspase-3	388.648	-0.0839343	0.157933	-0.531455	0.595103	0.999858	NW_023666037.1	Un	110841186	110862527	-	n
103236615	PRIMPOL	0	primase and DNA directed polymerase	DNA-directed primase/polymerase protein	137.145	-0.20194	0.163075	-1.23833	0.215596	0.999858	NW_023666037.1	Un	110862698	110906635	+	n
103236616	CENPU	0	centromere protein U	centromere protein U	336.069	-0.136684	0.162443	-0.841432	0.400106	0.999858	NW_023666037.1	Un	110905742	110949857	-	n
119622347	LOC119622347	0	uncharacterized LOC119622347	0	2.45854	-0.0321539	0.0812494	-0.395743	0.692295	0.999858	NW_023666037.1	Un	110951221	110957210	+	n
103236617	ACSL1	0	acyl-CoA synthetase long chain family member 1	long-chain-fatty-acid--CoA ligase 1	1194.43	-0.177895	0.125733	-1.41486	0.15711	0.999858	NW_023666037.1	Un	110965129	111036287	-	n
103236618	HELT	0	helt bHLH transcription factor	hairy and enhancer of split-related protein HELT	0.161521	0.00673063	0.0267847	0.251286	0.801593	0.999858	NW_023666037.1	Un	111243419	111245377	+	n
103236619	LOC103236619	0	uncharacterized LOC103236619	0	0.172487	-0.00589581	0.0267847	-0.220118	0.825779	0.999858	NW_023666037.1	7	111267023	111302281	-	n
119622383	LOC119622383	0	uncharacterized LOC119622383	0	0.17067	-0.00589581	0.0267847	-0.220118	0.825779	0.999858	NW_023666037.1	Un	111267383	111323305	+	n
103236621	SLC25A4	0	solute carrier family 25 member 4	ADP/ATP translocase 1	570.752	-0.233333	0.131048	-1.78051	0.0749931	0.999858	NW_023666037.1	Un	111362069	111369325	+	n
103236622	CFAP97	0	cilia and flagella associated protein 97	cilia- and flagella-associated protein 97	372.568	0.0422605	0.139711	0.302484	0.762283	0.999858	NW_023666037.1	Un	111381769	111426624	-	n
103236626	SNX25	0	sorting nexin 25	sorting nexin-25	337.344	-0.0821369	0.141131	-0.581989	0.560574	0.999858	NW_023666037.1	Un	111432322	111584861	+	n
103236625	LOC103236625	LRP2BP	LRP2 binding protein	LRP2-binding protein	21.4849	-0.0423038	0.139169	-0.303974	0.761147	0.999858	NW_023666037.1	Un	111577614	111610489	-	n
103236624	LOC103236624	0	uncharacterized LOC103236624	0	11.4125	0.0545619	0.133807	0.407767	0.683445	0.999858	NW_023666037.1	Un	111588105	111589694	+	n
119624108	LOC119624108	0	U2 spliceosomal RNA	0	2.222	0.083188	0.073905	1.12561	0.260332	0.999858	NW_023666037.1	Un	111592181	111592364	-	n
103236623	ANKRD37	0	ankyrin repeat domain 37	ankyrin repeat domain-containing protein 37	26.4842	0.0370085	0.160856	0.230072	0.818036	0.999858	NW_023666037.1	Un	111608195	111613847	+	n
103236629	UFSP2	0	UFM1 specific peptidase 2	ufm1-specific protease 2	303.37	-0.189931	0.147338	-1.28909	0.197368	0.999858	NW_023666037.1	Un	111613031	111637249	-	n
[truncated: 27,603 more rows]

## Sheet: xx0vsxx48
Entrez GeneID	Gene Symbol	Aliases	description	other_designations	Base mean	log2(FC)	StdErr	Wald-Stats	P-value	P-adj	Scaffold	Chromosome	Start	End	Strand	DE?(y/n)
119627848	LOC119627848	0	uncharacterized LOC119627848	0	27.7497	-0.0992341	0.190429	-0.521109	0.602291	0.998605	NW_023666033.1	Un	6	2040	+	n
103224085	LOC103224085	NBPF20	NBPF member 20	neuroblastoma breakpoint family member 20	18.5754	-0.089368	0.181739	-0.491737	0.622905	0.998605	NW_023666033.1	Un	4779	6022	+	n
119620227	LOC119620227	0	uncharacterized LOC119620227	0	3.06167	-0.0422962	0.100786	-0.419664	0.674731	0.998605	NW_023666033.1	Un	64010	66462	+	n
119618265	LOC119618265	0	coiled-coil domain-containing protein 88B-like	LOW QUALITY PROTEIN: coiled-coil domain-containing protein 88B-like	9.76534	0.143274	0.151566	0.945291	0.34451	0.998605	NW_023666033.1	Un	71741	110147	-	n
119621367	LOC119621367	0	rootletin-like	putative ciliary rootlet coiled-coil protein 2|rootletin-like|uncharacterized protein LOC119621367	32.6483	-0.222424	0.189344	-1.17471	0.240111	0.998605	NW_023666033.1	Un	135220	149285	-	n
119623896	LOC119623896	0	uncharacterized LOC119623896	0	3.14841	-0.0213358	0.095673	-0.223008	0.823529	0.998605	NW_023666033.1	Un	156560	157618	-	n
119626510	LOC119626510	0	U1 spliceosomal RNA	0	1.43912	0.0392991	0.0852628	0.460917	0.644858	0.998605	NW_023666033.1	Un	165294	165453	-	n
119626444	LOC119626444	0	U1 spliceosomal RNA	0	0.146461	0.00654466	0.0362309	0.180637	0.856652	0.998605	NW_023666033.1	Un	172444	172606	-	n
119626482	LOC119626482	0	U1 spliceosomal RNA	0	0.170341	-0.0105348	0.0362309	-0.290767	0.771229	0.998605	NW_023666033.1	Un	187988	188148	-	n
119627512	TRNAG-CCC	0	transfer RNA glycine (anticodon CCC)	0	0.170341	-0.0105348	0.0362309	-0.290767	0.771229	0.998605	NW_023666033.1	Un	223584	223656	-	n
119626362	LOC119626362	0	U1 spliceosomal RNA	0	56.5697	-0.236355	0.172953	-1.36658	0.171756	0.998605	NW_023666033.1	Un	292777	292941	-	n
#N/A	TRNAG-CCC_1	#N/A	#N/A	#N/A	27.4886	-0.00529021	0.0728557	-0.0726122	0.942115	0.998605	NW_023666033.1	#N/A	340113	340184	+	n
119626459	LOC119626459	0	U1 spliceosomal RNA	0	3.34971	-0.0239771	0.118642	-0.202096	0.839842	0.998605	NW_023666033.1	Un	379260	379423	+	n
119626416	LOC119626416	0	U1 spliceosomal RNA	0	13.0986	-0.181964	0.145302	-1.25232	0.210455	0.998605	NW_023666033.1	Un	390960	391124	+	n
103225511	CROCC	0	ciliary rootlet coiled-coil, rootletin	LOW QUALITY PROTEIN: rootletin	235.541	-0.145265	0.192791	-0.753485	0.451158	0.998605	NW_023666033.1	Un	414823	501772	+	n
103225510	MFAP2	0	microfibril associated protein 2	microfibrillar-associated protein 2|microfibrillar associated protein 2	1.73557	0.0578702	0.0838768	0.689943	0.49023	0.998605	NW_023666033.1	Un	503564	510642	-	n
119625289	LOC119625289	0	uncharacterized LOC119625289	0	4.21331	-0.0674266	0.127262	-0.529824	0.596234	0.998605	NW_023666033.1	Un	506241	515661	+	n
103225508	ATP13A2	0	ATPase cation transporting 13A2	polyamine-transporting ATPase 13A2|ATPase 13A2	775.468	0.16334	0.161149	1.0136	0.310775	0.998605	NW_023666033.1	Un	515070	542556	-	n
103225507	SDHB	0	succinate dehydrogenase complex iron sulfur subunit B	succinate dehydrogenase [ubiquinone] iron-sulfur subunit, mitochondrial	628.209	0.0922834	0.151365	0.609676	0.542077	0.998605	NW_023666033.1	Un	549591	583182	-	n
103225506	PADI2	0	peptidyl arginine deiminase 2	protein-arginine deiminase type-2	6.69791	0.124278	0.14822	0.838467	0.401768	0.998605	NW_023666033.1	Un	596809	650559	-	n
103225505	PADI1	0	peptidyl arginine deiminase 1	protein-arginine deiminase type-1	71.1237	0.0878	0.19045	0.461012	0.64479	0.998605	NW_023666033.1	Un	731522	778340	+	n
103225504	PADI3	0	peptidyl arginine deiminase 3	protein-arginine deiminase type-3	2.59569	-0.121764	0.102723	-1.18536	0.235874	0.998605	NW_023666033.1	Un	781079	817000	+	n
103225502	PADI4	0	peptidyl arginine deiminase 4	protein-arginine deiminase type-4	1.02311	-0.0519414	0.0607417	-0.855119	0.392485	0.998605	NW_023666033.1	Un	849827	904511	+	n
103225500	PADI6	0	peptidyl arginine deiminase 6	protein-arginine deiminase type-6	0.185598	-0.0105348	0.0362309	-0.290767	0.771229	0.998605	NW_023666033.1	Un	913430	943024	+	n
103225499	RCC2	0	regulator of chromosome condensation 2	protein RCC2	3134.06	0.199915	0.192844	1.03667	0.29989	0.998605	NW_023666033.1	Un	947461	980024	-	n
119627179	LOC119627179	0	ras-related protein Rab-5C-like	ras-related protein Rab-5C-like	53.3327	0.124464	0.191183	0.651023	0.515032	0.998605	NW_023666033.1	Un	1038869	1040516	-	n
103225495	ARHGEF10L	0	Rho guanine nucleotide exchange factor 10 like	rho guanine nucleotide exchange factor 10-like protein	702.035	-0.0151734	0.181373	-0.0836589	0.933328	0.998605	NW_023666033.1	Un	1066875	1276869	+	n
103225494	ACTL8	0	actin like 8	actin-like protein 8	14.2909	0.0819526	0.11338	0.722816	0.469793	0.998605	NW_023666033.1	Un	1334287	1407923	+	n
103225492	KLHDC7A	0	kelch domain containing 7A	kelch domain-containing protein 7A	413.95	0.072774	0.170392	0.427097	0.669308	0.998605	NW_023666033.1	Un	2072245	2077643	+	n
103225487	ALDH4A1	0	aldehyde dehydrogenase 4 family member A1	delta-1-pyrroline-5-carboxylate dehydrogenase, mitochondrial	648.293	-0.0953253	0.181406	-0.525479	0.59925	0.998605	NW_023666033.1	Un	2463683	2495495	-	n
103225486	IFFO2	0	intermediate filament family orphan 2	intermediate filament family orphan 2	648.631	0.0349144	0.170253	0.205074	0.837514	0.998605	NW_023666033.1	Un	2499892	2547341	-	n
103225484	UBR4	0	ubiquitin protein ligase E3 component n-recognin 4	E3 ubiquitin-protein ligase UBR4	7553.39	0.253742	0.176425	1.43825	0.150364	0.998605	NW_023666033.1	Un	2673758	2811993	-	n
103225971	EMC1	0	ER membrane protein complex subunit 1	ER membrane protein complex subunit 1	883.614	0.115685	0.152028	0.760946	0.446689	0.998605	NW_023666033.1	Un	2820310	2849784	-	n
103225483	MRTO4	0	MRT4 homolog, ribosome maturation factor	mRNA turnover protein 4 homolog	444.134	0.229138	0.182071	1.25851	0.208209	0.998605	NW_023666033.1	Un	2849825	2857329	+	n
103225481	LOC103225481	0	aflatoxin B1 aldehyde reductase member 4	LOW QUALITY PROTEIN: aflatoxin B1 aldehyde reductase member 4	29.3116	0.276726	0.191628	1.44408	0.148716	0.998605	NW_023666033.1	Un	2858283	2865581	-	n
103225480	LOC103225480	AKR7A2	aflatoxin B1 aldehyde reductase member 2	aflatoxin B1 aldehyde reductase member 2|aldo-keto reductase family 7 member A2	983.665	-0.0375592	0.164659	-0.228103	0.819566	0.998605	NW_023666033.1	Un	2916851	2925038	-	n
119626546	LOC119626546	0	U6 spliceosomal RNA	0	0.976419	0.0179286	0.0598343	0.299637	0.764454	0.998605	NW_023666033.1	Un	2917962	2918069	-	n
103225479	SLC66A1	PQLC2	solute carrier family 66 member 1	lysosomal amino acid transporter 1 homolog|PQ loop repeat containing 2	266.607	0.197095	0.187294	1.05233	0.29265	0.998605	NW_023666033.1	Un	2925127	2941705	+	n
103225478	CAPZB	0	capping actin protein of muscle Z-line subunit beta	F-actin-capping protein subunit beta|capping actin protein of muscle Z-line beta subunit	1692	0.140113	0.180416	0.776608	0.43739	0.998605	NW_023666033.1	Un	2951086	3096887	-	n
119625860	LOC119625860	0	putative uncharacterized protein encoded by LINC00596	LOW QUALITY PROTEIN: putative uncharacterized protein encoded by LINC00596	8.15322	-0.0399254	0.165492	-0.241253	0.809359	0.998605	NW_023666033.1	Un	3004677	3006144	-	n
103225475	MICOS10	MINOS1	mitochondrial contact site and cristae organizing system subunit 10	MICOS complex subunit MIC10|mitochondrial inner membrane organizing system 1	644.585	0.0721282	0.19294	0.373838	0.708525	0.998605	NW_023666033.1	Un	3203771	3235147	+	n
103225474	LOC103225474	0	40S ribosomal protein S14-like	0	28.5983	-0.17672	0.183782	-0.961569	0.336266	0.998605	NW_023666033.1	Un	3213726	3215707	+	n
103225472	LOC103225472	0	uncharacterized LOC103225472	0	12.1286	-0.0580233	0.179491	-0.323265	0.746494	0.998605	NW_023666033.1	20	3241886	3253475	-	n
103225473	NBL1	0	NBL1, DAN family BMP antagonist	neuroblastoma suppressor of tumorigenicity 1|neuroblastoma 1, DAN family BMP antagonist	1749.61	0.162704	0.193104	0.842572	0.399468	0.998605	NW_023666033.1	Un	3253482	3267595	+	n
103225471	HTR6	0	5-hydroxytryptamine receptor 6	5-hydroxytryptamine receptor 6	17.4666	-0.0241987	0.184775	-0.130963	0.895804	0.998605	NW_023666033.1	Un	3273571	3288466	+	n
103225469	TMCO4	0	transmembrane and coiled-coil domains 4	transmembrane and coiled-coil domain-containing protein 4	146.918	0.187147	0.174997	1.06943	0.284876	0.998605	NW_023666033.1	Un	3289706	3408542	-	n
103225468	RNF186	0	ring finger protein 186	E3 ubiquitin-protein ligase RNF186	11.9134	-0.0905019	0.165607	-0.546485	0.584732	0.998605	NW_023666033.1	Un	3448090	3449581	-	n
103225467	OTUD3	0	OTU deubiquitinase 3	OTU domain-containing protein 3	399.439	0.139932	0.18371	0.761703	0.446237	0.998605	NW_023666033.1	Un	3507291	3537289	+	n
103225968	PLA2G2E	0	phospholipase A2 group IIE	group IIE secretory phospholipase A2	0.340682	-0.0190745	0.0362309	-0.526469	0.598562	0.998605	NW_023666033.1	Un	3543894	3548096	-	n
103225462	PLA2G2F	0	phospholipase A2 group IIF	group IIF secretory phospholipase A2	0.170341	-0.0105348	0.0362309	-0.290767	0.771229	0.998605	NW_023666033.1	Un	3770957	3782219	+	n
103225460	PLA2G2C	0	phospholipase A2 group IIC	putative inactive group IIC secretory phospholipase A2	0.554142	-0.0359528	0.0423515	-0.848914	0.395929	0.998605	NW_023666033.1	20	3795008	3887678	-	n
103225967	VWA5B1	0	von Willebrand factor A domain containing 5B1	von Willebrand factor A domain-containing protein 5B1	0.76638	0.067158	0.058378	1.1504	0.249979	0.998605	NW_023666033.1	Un	3955469	4023971	+	n
103225456	CAMK2N1	0	calcium/calmodulin dependent protein kinase II inhibitor 1	calcium/calmodulin-dependent protein kinase II inhibitor 1	446.578	-0.0698118	0.147717	-0.472605	0.636495	0.998605	NW_023666033.1	Un	4148833	4152590	-	n
103225453	MUL1	0	mitochondrial E3 ubiquitin protein ligase 1	mitochondrial ubiquitin ligase activator of NFKB 1	285.769	-0.0426951	0.166595	-0.256281	0.797734	0.998605	NW_023666033.1	Un	4165473	4175061	-	n
103225455	FAM43B	0	family with sequence similarity 43 member B	protein FAM43B	12.3256	-0.074062	0.159844	-0.46334	0.643121	0.998605	NW_023666033.1	Un	4225429	4229786	+	n
103225451	CDA	0	cytidine deaminase	cytidine deaminase	0.503202	0.00837513	0.0405859	0.206356	0.836513	0.998605	NW_023666033.1	Un	4270607	4299725	+	n
103225450	PINK1	0	PTEN induced kinase 1	serine/threonine-protein kinase PINK1, mitochondrial|PTEN induced putative kinase 1	501.959	-0.045877	0.18341	-0.250134	0.802484	0.998605	NW_023666033.1	Un	4316685	4333643	+	n
103225449	DDOST	0	dolichyl-diphosphooligosaccharide--protein glycosyltransferase non-catalytic subunit	dolichyl-diphosphooligosaccharide--protein glycosyltransferase 48 kDa subunit	2956.9	-0.0218154	0.162836	-0.133971	0.893425	0.998605	NW_023666033.1	Un	4334087	4343482	-	n
103225448	KIF17	0	kinesin family member 17	kinesin-like protein KIF17	4.18937	-0.042272	0.125492	-0.336849	0.736231	0.998605	NW_023666033.1	Un	4346263	4395462	-	n
103225447	SH2D5	0	SH2 domain containing 5	SH2 domain-containing protein 5	86.8551	0.189541	0.188522	1.00541	0.314702	0.998605	NW_023666033.1	Un	4396603	4408953	-	n
103225446	HP1BP3	0	heterochromatin protein 1 binding protein 3	heterochromatin protein 1-binding protein 3	1579.23	-0.0719472	0.141633	-0.507983	0.611465	0.998605	NW_023666033.1	2	4419796	4466087	-	n
103225443	EIF4G3	0	eukaryotic translation initiation factor 4 gamma 3	eukaryotic translation initiation factor 4 gamma 3	1880.57	0.0622295	0.151507	0.410736	0.681266	0.998605	NW_023666033.1	20	4485114	4858912	-	n
103225440	ECE1	0	endothelin converting enzyme 1	endothelin-converting enzyme 1	1401.15	-0.0412835	0.190552	-0.216652	0.828479	0.998605	NW_023666033.1	Un	4933845	5063084	-	n
103225441	LOC103225441	0	uncharacterized LOC103225441	0	24.9082	-0.197704	0.167347	-1.1814	0.237444	0.998605	NW_023666033.1	Un	5063106	5065556	+	n
103225436	ALPL	0	alkaline phosphatase, biomineralization associated	alkaline phosphatase, tissue-nonspecific isozyme|alkaline phosphatase, liver/bone/kidney	72.5932	0.187924	0.192169	0.977907	0.32812	0.998605	NW_023666033.1	20	5163161	5231388	+	n
103225433	LOC103225433	RAP1GAP	RAP1 GTPase activating protein	rap1 GTPase-activating protein 1	101.141	-0.10932	0.192631	-0.567509	0.570368	0.998605	NW_023666033.1	Un	5248534	5322289	-	n
103225430	LDLRAD2	0	low density lipoprotein receptor class A domain containing 2	low-density lipoprotein receptor class A domain-containing protein 2	0.332058	-0.00199505	0.0362309	-0.0550648	0.956087	0.998605	NW_023666033.1	Un	5476064	5487057	+	n
103225428	HSPG2	0	heparan sulfate proteoglycan 2	basement membrane-specific heparan sulfate proteoglycan core protein	14288.4	0.0603217	0.184359	0.327198	0.743518	0.998605	NW_023666033.1	Un	5486538	5602022	-	n
103225426	CELA3B	0	chymotrypsin like elastase 3B	chymotrypsin-like elastase family member 3B	0.622867	0.0379197	0.0440852	0.860146	0.389709	0.998605	NW_023666033.1	Un	5641530	5649416	+	n
103225425	LOC103225425	0	uncharacterized LOC103225425	0	17.2247	0.0340912	0.173809	0.196141	0.8445	0.998605	NW_023666033.1	Un	5666725	5672357	+	n
103225423	CDC42	0	cell division cycle 42	cell division control protein 42 homolog	1064.67	0.0690593	0.181709	0.380056	0.703904	0.998605	NW_023666033.1	Un	5689906	5730175	+	n
103225420	WNT4	0	Wnt family member 4	protein Wnt-4	33.0108	0.186309	0.170024	1.09578	0.273176	0.998605	NW_023666033.1	Un	5754332	5781060	-	n
119625339	LOC119625339	0	uncharacterized LOC119625339	0	8.09733	0.14313	0.134477	1.06434	0.287173	0.998605	NW_023666033.1	Un	6049755	6064090	-	n
103225415	LOC103225415	0	uncharacterized LOC103225415	0	22.5076	0.170492	0.144404	1.18066	0.237737	0.998605	NW_023666033.1	Un	6064351	6067115	-	n
103225414	ZBTB40	0	zinc finger and BTB domain containing 40	zinc finger and BTB domain-containing protein 40	643.048	0.0742277	0.147344	0.503772	0.614421	0.998605	NW_023666033.1	Un	6099756	6179544	+	n
103225411	EPHA8	0	EPH receptor A8	ephrin type-A receptor 8	2.93675	0.0324539	0.0980952	0.330841	0.740765	0.998605	NW_023666033.1	Un	6215436	6253423	+	n
103225410	C1QA	0	complement C1q A chain	complement C1q subcomponent subunit A	0.524695	-0.0127972	0.0411728	-0.310818	0.755939	0.998605	NW_023666033.1	Un	6286036	6289144	+	n
103225409	C1QC	0	complement C1q C chain	complement C1q subcomponent subunit C	0.964099	0.0135317	0.048915	0.276638	0.782058	0.998605	NW_023666033.1	Un	6293136	6297626	+	n
103225408	C1QB	0	complement C1q B chain	complement C1q subcomponent subunit B	1.35273	-0.0346828	0.0743684	-0.466364	0.640955	0.998605	NW_023666033.1	Un	6302465	6310665	+	n
119625952	LOC119625952	0	uncharacterized LOC119625952	0	0.340682	-0.0190745	0.0362309	-0.526469	0.598562	0.998605	NW_023666033.1	Un	6338374	6342562	-	n
103225406	EPHB2	0	EPH receptor B2	ephrin type-B receptor 2	4236.02	0.24326	0.192539	1.26344	0.206433	0.998605	NW_023666033.1	Un	6358995	6570523	+	n
103225965	LACTBL1	0	lactamase beta like 1	putative beta-lactamase-like 1	0.185598	-0.0105348	0.0362309	-0.290767	0.771229	0.998605	NW_023666033.1	Un	6600592	6621163	-	n
103225404	KDM1A	0	lysine demethylase 1A	lysine-specific histone demethylase 1A	1092.07	0.0660482	0.137446	0.480539	0.630844	0.998605	NW_023666033.1	Un	6659023	6724168	+	n
103225403	LUZP1	0	leucine zipper protein 1	leucine zipper protein 1	1913.47	0.147598	0.188086	0.784734	0.432609	0.998605	NW_023666033.1	Un	6725671	6820846	-	n
103225402	HTR1D	0	5-hydroxytryptamine receptor 1D	5-hydroxytryptamine receptor 1D	361.258	0.184915	0.173383	1.06651	0.286194	0.998605	NW_023666033.1	Un	6834517	6862695	-	n
103225400	LOC103225400	0	uncharacterized LOC103225400	0	50.7854	-0.201733	0.193078	-1.04482	0.296105	0.998605	NW_023666033.1	Un	6934158	6940008	-	n
103225964	HNRNPR	0	heterogeneous nuclear ribonucleoprotein R	heterogeneous nuclear ribonucleoprotein R	2985.54	0.107524	0.191861	0.560428	0.575187	0.998605	NW_023666033.1	Un	6963188	6997405	-	n
119626554	LOC119626554	0	U6 spliceosomal RNA	0	9.00156	0.0380035	0.14547	0.261247	0.793902	0.998605	NW_023666033.1	Un	6980785	6980890	-	n
103225398	ZNF436	0	zinc finger protein 436	zinc finger protein 436	278.122	-0.112744	0.191645	-0.588295	0.556334	0.998605	NW_023666033.1	Un	7012537	7023058	-	n
103225397	TCEA3	0	transcription elongation factor A3	transcription elongation factor A protein 3	5.36422	0.0663408	0.127437	0.520577	0.602662	0.998605	NW_023666033.1	Un	7033548	7077559	-	n
103225396	ASAP3	0	ArfGAP with SH3 domain, ankyrin repeat and PH domain 3	arf-GAP with SH3 domain, ANK repeat and PH domain-containing protein 3	310.777	-0.136072	0.183245	-0.742565	0.457745	0.998605	NW_023666033.1	Un	7081096	7137087	-	n
103225395	E2F2	0	E2F transcription factor 2	transcription factor E2F2	189.762	0.18332	0.192139	0.954103	0.340031	0.998605	NW_023666033.1	Un	7158766	7183756	-	n
103225394	ID3	0	inhibitor of DNA binding 3, HLH protein	DNA-binding protein inhibitor ID-3	269.258	0.217968	0.176591	1.23431	0.217088	0.998605	NW_023666033.1	Un	7205390	7212042	-	n
103225393	RPL11	0	ribosomal protein L11	60S ribosomal protein L11	3340.72	0.0773147	0.175993	0.439306	0.66044	0.998605	NW_023666033.1	Un	7345060	7349949	+	n
103225390	ELOA	TCEB3	elongin A	elongin-A|transcription elongation factor B subunit 3	1231.07	0.1357	0.168138	0.807072	0.419625	0.998605	NW_023666033.1	Un	7393194	7412071	+	n
103225391	LOC103225391	0	uncharacterized LOC103225391	0	4.04027	-0.0566698	0.124429	-0.455438	0.648794	0.998605	NW_023666033.1	Un	7413817	7428599	-	n
103225392	PITHD1	0	PITH domain containing 1	PITH domain-containing protein 1	211.568	0.17697	0.178549	0.991158	0.321608	0.998605	NW_023666033.1	Un	7428644	7438407	+	n
103225389	LYPLA2	0	lysophospholipase 2	acyl-protein thioesterase 2|lysophospholipase II	411.388	0.140128	0.173467	0.807811	0.4192	0.998605	NW_023666033.1	Un	7440636	7445075	+	n
103225388	GALE	0	UDP-galactose-4-epimerase	UDP-glucose 4-epimerase	1039.18	0.202233	0.191579	1.05561	0.291147	0.998605	NW_023666033.1	Un	7445135	7450240	-	n
103225387	HMGCL	0	3-hydroxy-3-methylglutaryl-CoA lyase	hydroxymethylglutaryl-CoA lyase, mitochondrial|3-hydroxymethyl-3-methylglutaryl-CoA lyase	612.633	-0.0313466	0.166259	-0.18854	0.850453	0.998605	NW_023666033.1	Un	7451330	7475377	-	n
119625930	FUCA1	0	alpha-L-fucosidase 1	LOW QUALITY PROTEIN: tissue alpha-L-fucosidase	0.170341	-0.0105348	0.0362309	-0.290767	0.771229	0.998605	NW_023666033.1	Un	7506725	7521311	-	n
103225386	CNR2	0	cannabinoid receptor 2	cannabinoid receptor 2	0.314656	0.0150844	0.0362309	0.41634	0.677161	0.998605	NW_023666033.1	Un	7526674	7569788	-	n
103225385	LOC103225385	0	BTB/POZ domain-containing protein 6-like	LOW QUALITY PROTEIN: BTB/POZ domain-containing protein 6-like	0.458169	0.0276727	0.0398884	0.693753	0.487837	0.998605	NW_023666033.1	Un	7556417	7558892	-	n
103225383	PNRC2	0	proline rich nuclear receptor coactivator 2	proline-rich nuclear receptor coactivator 2	571.122	-0.237747	0.173247	-1.3723	0.16997	0.998605	NW_023666033.1	Un	7620229	7623867	+	n
103225382	SRSF10	0	serine and arginine rich splicing factor 10	serine/arginine-rich splicing factor 10	1343.84	-0.0297567	0.185978	-0.160001	0.87288	0.998605	NW_023666033.1	Un	7625178	7641742	-	n
119626611	LOC119626611	0	uncharacterized LOC119626611	0	11.3839	-0.0586926	0.130603	-0.449397	0.653145	0.998605	NW_023666033.1	Un	7660757	7668824	-	n
103225380	MYOM3	0	myomesin 3	myomesin-3	13.2316	0.139012	0.152244	0.913086	0.361197	0.998605	NW_023666033.1	Un	7724520	7781060	-	n
103225379	LOC103225379	0	uncharacterized LOC103225379	0	1.3659	-0.0513176	0.0875269	-0.586307	0.557669	0.998605	NW_023666033.1	Un	7732983	7759402	+	n
103225378	IL22RA1	0	interleukin 22 receptor subunit alpha 1	interleukin-22 receptor subunit alpha-1	34.7943	-0.0711421	0.181157	-0.39271	0.694534	0.998605	NW_023666033.1	Un	7792340	7813718	-	n
103225377	IFNLR1	0	interferon lambda receptor 1	interferon lambda receptor 1	102.292	0.06945	0.180628	0.384491	0.700615	0.998605	NW_023666033.1	Un	7824358	7857019	-	n
103225371	LOC103225371	0	uncharacterized LOC103225371	0	71.2613	-0.0409752	0.192873	-0.212446	0.831759	0.998605	NW_023666033.1	Un	7960052	7988590	-	n
103225373	GRHL3	0	grainyhead like transcription factor 3	grainyhead-like protein 3 homolog	1.18321	-0.0233996	0.0702845	-0.332927	0.73919	0.998605	NW_023666033.1	Un	7984663	8020461	+	n
103225374	STPG1	0	sperm tail PG-rich repeat containing 1	O(6)-methylguanine-induced apoptosis 2	24.3464	-0.0610898	0.162177	-0.376685	0.706408	0.998605	NW_023666033.1	Un	8021826	8077925	-	n
103225376	NIPAL3	0	NIPA like domain containing 3	NIPA-like protein 3	825.763	-0.134003	0.192558	-0.695913	0.486483	0.998605	NW_023666033.1	Un	8077641	8134190	+	n
119626847	LOC119626847	0	uncharacterized LOC119626847	0	33.429	0.0557522	0.192807	0.289161	0.772458	0.998605	NW_023666033.1	Un	8159357	8163124	-	n
103225370	RCAN3	0	RCAN family member 3	calcipressin-3	246.69	0.0884009	0.157914	0.559804	0.575613	0.998605	NW_023666033.1	Un	8163189	8200255	+	n
103225369	LOC103225369	NCMAP	non-compact myelin associated protein	noncompact myelin-associated protein	9.7675	-0.0700469	0.166447	-0.420836	0.673874	0.998605	NW_023666033.1	Un	8220150	8271279	+	n
103225367	SRRM1	0	serine and arginine repetitive matrix 1	serine/arginine repetitive matrix protein 1	1640.96	0.149883	0.189875	0.789376	0.429892	0.998605	NW_023666033.1	Un	8307223	8337352	+	n
103225366	CLIC4	0	chloride intracellular channel 4	chloride intracellular channel protein 4	10040	-0.0711642	0.174133	-0.408677	0.682777	0.998605	NW_023666033.1	Un	8406442	8502483	+	n
103225364	RUNX3	0	RUNX family transcription factor 3	runt-related transcription factor 3|runt related transcription factor 3	3.03601	-0.0583569	0.0991107	-0.588805	0.555992	0.998605	NW_023666033.1	Un	8555234	8619802	-	n
103225362	SYF2	0	SYF2 pre-mRNA splicing factor	pre-mRNA-splicing factor SYF2	454.187	-0.170393	0.150078	-1.13536	0.256223	0.998605	NW_023666033.1	Un	8880618	8891724	-	n
103225354	RSRP1	0	arginine and serine rich protein 1	arginine/serine-rich protein 1	756.258	-0.162663	0.186955	-0.870064	0.384266	0.998605	NW_023666033.1	Un	8902343	8907946	-	n
103225357	TMEM50A	0	transmembrane protein 50A	transmembrane protein 50A	601.601	-0.0859288	0.159917	-0.537334	0.591037	0.998605	NW_023666033.1	Un	8931334	8956015	+	n
103225358	LOC103225358	0	RH-like protein	RH-like protein	47.0211	-0.219626	0.191729	-1.14551	0.251999	0.998605	NW_023666033.1	Un	8954303	9021122	-	n
119627329	LOC119627329	0	uncharacterized LOC119627329	0	0.158802	0.00654466	0.0362309	0.180637	0.856652	0.998605	NW_023666033.1	Un	8978482	8981479	+	n
103225360	MACO1	TMEM57	macoilin 1	macoilin|transmembrane protein 57	347.391	-0.0219831	0.163369	-0.134561	0.892959	0.998605	NW_023666033.1	Un	9021795	9091102	+	n
103225353	LDLRAP1	0	low density lipoprotein receptor adaptor protein 1	low density lipoprotein receptor adapter protein 1	451.555	0.161319	0.170656	0.945287	0.344512	0.998605	NW_023666033.1	Un	9131294	9155884	+	n
103225352	MAN1C1	0	mannosidase alpha class 1C member 1	LOW QUALITY PROTEIN: mannosyl-oligosaccharide 1,2-alpha-mannosidase IC	25.0968	0.00720239	0.162181	0.0444096	0.964578	0.998605	NW_023666033.1	Un	9247178	9425964	+	n
103225351	SELENON	SEPN1	selenoprotein N	selenoprotein N|selenoprotein N, 1	1142.5	0.076157	0.179867	0.423407	0.671998	0.998605	NW_023666033.1	Un	9444167	9464510	+	n
103225350	MTFR1L	0	mitochondrial fission regulator 1 like	mitochondrial fission regulator 1-like	305.248	-0.00797492	0.164737	-0.04841	0.96139	0.998605	NW_023666033.1	Un	9466232	9479626	+	n
103225349	LOC103225349	AUNIP	aurora kinase A and ninein interacting protein	aurora kinase A and ninein-interacting protein	45.1665	0.306075	0.191391	1.59921	0.109774	0.998605	NW_023666033.1	Un	9480685	9504516	-	n
103225348	PAQR7	0	progestin and adipoQ receptor family member 7	membrane progestin receptor alpha	6.26716	-0.0379897	0.138247	-0.274797	0.783472	0.998605	NW_023666033.1	20	9506225	9520149	-	n
103225343	STMN1	0	stathmin 1	stathmin	1039.81	0.0191004	0.148787	0.128374	0.897853	0.998605	NW_023666033.1	Un	9543679	9549933	-	n
103225342	PAFAH2	0	platelet activating factor acetylhydrolase 2	platelet-activating factor acetylhydrolase 2, cytoplasmic	299.908	0.072324	0.157954	0.457879	0.647039	0.998605	NW_023666033.1	Un	9583027	9646222	-	n
103225340	LOC103225340	0	transmembrane protein 258-like	0	0.774971	0.0351596	0.0566825	0.620291	0.535066	0.998605	NW_023666033.1	Un	9591736	9592132	+	n
103225338	EXTL1	0	exostosin like glycosyltransferase 1	exostosin-like 1	3.26441	-0.0961615	0.113652	-0.846101	0.397496	0.998605	NW_023666033.1	Un	9669585	9684584	+	n
103225337	SLC30A2	0	solute carrier family 30 member 2	zinc transporter 2	0.305263	0.0150844	0.0362309	0.41634	0.677161	0.998605	NW_023666033.1	Un	9686149	9695043	-	n
103225319	TRIM63	0	tripartite motif containing 63	E3 ubiquitin-protein ligase TRIM63	88.2797	-0.108602	0.192293	-0.564771	0.572229	0.998605	NW_023666033.1	Un	9699249	9763031	-	n
103225320	LOC103225320	0	protein SET-like	protein SET-like	2.61886	0.014519	0.113121	0.12835	0.897872	0.998605	NW_023666033.1	Un	9752532	9753901	+	n
103225321	PDIK1L	0	PDLIM1 interacting kinase 1 like	serine/threonine-protein kinase PDIK1L	63.7739	-0.0461685	0.190247	-0.242676	0.808256	0.998605	NW_023666033.1	Un	9761728	9772969	+	n
103225958	CUNH1orf232	0	chromosome unknown C1orf232 homolog	uncharacterized protein C1orf232 homolog	0.338801	-0.00202088	0.0364626	-0.0554233	0.955801	0.998605	NW_023666033.1	Un	9814945	9819755	-	n
103225323	ZNF593	0	zinc finger protein 593	zinc finger protein 593	227.439	0.246967	0.19125	1.29133	0.196589	0.998605	NW_023666033.1	Un	9820946	9822289	+	n
103225324	CNKSR1	0	connector enhancer of kinase suppressor of Ras 1	connector enhancer of kinase suppressor of ras 1	6.99121	-0.046557	0.157995	-0.294674	0.768243	0.998605	NW_023666033.1	Un	9828677	9841637	+	n
103225325	CATSPER4	0	cation channel sperm associated 4	cation channel sperm-associated protein 4	1.11752	0.0731698	0.073696	0.99286	0.320778	0.998605	NW_023666033.1	Un	9841766	9855452	+	n
103225329	CEP85	0	centrosomal protein 85	centrosomal protein of 85 kDa	698.704	0.0577667	0.154989	0.372715	0.709361	0.998605	NW_023666033.1	Un	9874567	9925988	+	n
103225330	SH3BGRL3	0	SH3 domain binding glutamate rich protein like 3	SH3 domain-binding glutamic acid-rich-like protein 3	275.718	0.075415	0.182811	0.412529	0.679952	0.998605	NW_023666033.1	Un	9926348	9928676	+	n
103225331	UBXN11	0	UBX domain protein 11	UBX domain-containing protein 11	138.403	-0.00594384	0.183423	-0.0324052	0.974149	0.998605	NW_023666033.1	Un	9929437	9954930	-	n
103225332	CD52	0	CD52 molecule	CAMPATH-1 antigen	1.24996	0.0218385	0.0519885	0.420065	0.674438	0.998605	NW_023666033.1	Un	9965533	9968616	+	n
103225957	LIN28A	0	lin-28 homolog A	protein lin-28 homolog A	0.332058	-0.00199505	0.0362309	-0.0550648	0.956087	0.998605	NW_023666033.1	Un	10042312	10084107	+	n
103225956	DHDDS	0	dehydrodolichyl diphosphate synthase subunit	dehydrodolichyl diphosphate synthase complex subunit DHDDS	2175.15	0.0997205	0.171127	0.582727	0.560077	0.998605	NW_023666033.1	Un	10086955	10135320	+	n
103225318	RPS6KA1	0	ribosomal protein S6 kinase A1	ribosomal protein S6 kinase alpha-1	1001.29	0.074381	0.162381	0.458064	0.646906	0.998605	NW_023666033.1	Un	10197448	10243985	+	n
119625938	LOC119625938	0	translation initiation factor IF-2-like	translation initiation factor IF-2-like	24.8911	0.123756	0.190131	0.650899	0.515112	0.998605	NW_023666033.1	Un	10360827	10365064	-	n
103225315	ARID1A	0	AT-rich interaction domain 1A	LOW QUALITY PROTEIN: AT-rich interactive domain-containing protein 1A	2381.36	0.170613	0.163528	1.04333	0.296797	0.998605	NW_023666033.1	Un	10365062	10448898	+	n
103225312	PIGV	0	phosphatidylinositol glycan anchor biosynthesis class V	GPI mannosyltransferase 2	124.108	0.0507889	0.175932	0.288685	0.772823	0.998605	NW_023666033.1	Un	10452872	10466103	+	n
103225314	ZDHHC18	0	zinc finger DHHC-type palmitoyltransferase 18	palmitoyltransferase ZDHHC18|zinc finger DHHC-type containing 18	306.098	0.112757	0.173575	0.649617	0.51594	0.998605	NW_023666033.1	Un	10488606	10522869	+	n
103225308	GPN2	0	GPN-loop GTPase 2	GPN-loop GTPase 2	384.332	0.155224	0.188084	0.825291	0.409206	0.998605	NW_023666033.1	Un	10545656	10556677	-	n
103225955	GPATCH3	0	G-patch domain containing 3	G patch domain-containing protein 3	286.531	-0.102642	0.16185	-0.634182	0.525962	0.998605	NW_023666033.1	20	10556676	10568589	-	n
103225307	NR0B2	0	nuclear receptor subfamily 0 group B member 2	nuclear receptor subfamily 0 group B member 2	0.54884	-0.0263799	0.0364332	-0.724061	0.469029	0.998605	NW_023666033.1	Un	10579505	10582085	-	n
103225304	NUDC	0	nuclear distribution C, dynein complex regulator	nuclear migration protein nudC	3370.1	0.144806	0.190549	0.759943	0.447288	0.998605	NW_023666033.1	Un	10590370	10615395	+	n
103225302	TRNP1	0	TMF1 regulated nuclear protein 1	TMF-regulated nuclear protein 1	204.939	-0.143557	0.180758	-0.794194	0.427082	0.998605	NW_023666033.1	Un	10664941	10672079	+	n
103225301	TENT5B	FAM46B	terminal nucleotidyltransferase 5B	terminal nucleotidyltransferase 5B|family with sequence similarity 46 member B	69.1283	0.0539838	0.187628	0.287718	0.773563	0.998605	NW_023666033.1	Un	10676449	10684416	-	n
103225299	SLC9A1	0	solute carrier family 9 member A1	sodium/hydrogen exchanger 1	397.411	0.0193746	0.175645	0.110305	0.912167	0.998605	NW_023666033.1	Un	10772193	10834851	-	n
103225295	WDTC1	0	WD and tetratricopeptide repeats 1	WD and tetratricopeptide repeats protein 1	676.603	-0.0632832	0.191823	-0.329905	0.741472	0.998605	NW_023666033.1	Un	10899880	10979255	+	n
103225293	TMEM222	0	transmembrane protein 222	transmembrane protein 222	237.199	0.139072	0.192003	0.724323	0.468867	0.998605	NW_023666033.1	Un	10993151	11008080	+	n
103225292	LOC103225292	0	actin, cytoplasmic 1-like	0	21.4957	0.035684	0.1868	0.191028	0.848503	0.998605	NW_023666033.1	Un	10995962	10998120	+	n
103225294	SYTL1	0	synaptotagmin like 1	synaptotagmin-like protein 1	79.9151	-0.168267	0.18235	-0.922768	0.356128	0.998605	NW_023666033.1	Un	11012257	11024044	+	n
119619308	LOC119619308	0	uncharacterized LOC119619308	0	4.30909	-0.0272193	0.120633	-0.225638	0.821483	0.998605	NW_023666033.1	Un	11017399	11019813	-	n
103225290	MAP3K6	0	mitogen-activated protein kinase kinase kinase 6	mitogen-activated protein kinase kinase kinase 6	447.462	-0.0933557	0.190611	-0.489772	0.624295	0.998605	NW_023666033.1	Un	11024966	11036597	-	n
103225287	FCN3	0	ficolin 3	ficolin-3	3.42648	-0.0591191	0.0856589	-0.690169	0.490088	0.998605	NW_023666033.1	Un	11038177	11049768	-	n
103225288	CD164L2	0	CD164 molecule like 2	CD164 sialomucin-like 2 protein	0.77144	0.021941	0.0462749	0.474146	0.635396	0.998605	NW_023666033.1	Un	11048790	11053280	-	n
103225286	GPR3	0	G protein-coupled receptor 3	G-protein coupled receptor 3	28.0423	0.165702	0.191573	0.864953	0.387064	0.998605	NW_023666033.1	Un	11060422	11063756	+	n
103225285	WASF2	0	WASP family member 2	wiskott-Aldrich syndrome protein family member 2|WAS protein family member 2	1571.1	0.227598	0.180407	1.26158	0.207101	0.998605	NW_023666033.1	Un	11071722	11162063	-	n
103225284	AHDC1	0	AT-hook DNA binding motif containing 1	AT-hook DNA-binding motif-containing protein 1	881.699	0.0291618	0.177475	0.164315	0.869483	0.998605	NW_023666033.1	Un	11206685	11277149	-	n
103225282	IFI6	0	interferon alpha inducible protein 6	interferon alpha-inducible protein 6	99.4233	-0.0583749	0.191266	-0.305203	0.760211	0.998605	NW_023666033.1	Un	11339634	11345695	-	n
103225280	FAM76A	0	family with sequence similarity 76 member A	protein FAM76A	160.655	0.0200839	0.173244	0.115928	0.907709	0.998605	NW_023666033.1	Un	11395132	11433164	+	n
103225278	STX12	0	syntaxin 12	syntaxin-12	238.714	-0.197516	0.172184	-1.14712	0.25133	0.998605	NW_023666033.1	Un	11443667	11494250	+	n
103225277	PPP1R8	0	protein phosphatase 1 regulatory subunit 8	nuclear inhibitor of protein phosphatase 1	442.033	0.112658	0.171017	0.658751	0.510056	0.998605	NW_023666033.1	Un	11499988	11520681	+	n
119626478	LOC119626478	0	small Cajal body-specific RNA 1	0	14.4941	0.198332	0.166124	1.19388	0.232524	0.998605	NW_023666033.1	Un	11503649	11503815	+	n
103225276	THEMIS2	0	thymocyte selection associated family member 2	protein THEMIS2	0.332058	-0.00199505	0.0362309	-0.0550648	0.956087	0.998605	NW_023666033.1	Un	11544917	11560345	+	n
103225275	RPA2	0	replication protein A2	LOW QUALITY PROTEIN: replication protein A 32 kDa subunit	481.841	0.111498	0.180768	0.616801	0.537366	0.998605	NW_023666033.1	Un	11565046	11586556	-	n
103225274	SMPDL3B	0	sphingomyelin phosphodiesterase acid like 3B	LOW QUALITY PROTEIN: acid sphingomyelinase-like phosphodiesterase 3b	3.25022	-0.0575496	0.105662	-0.544656	0.58599	0.998605	NW_023666033.1	Un	11600329	11622556	+	n
103225272	XKR8	0	XK related 8	XK-related protein 8	0.517656	-0.0134292	0.0409087	-0.328272	0.742706	0.998605	NW_023666033.1	Un	11622675	11631496	+	n
103225273	EYA3	0	EYA transcriptional coactivator and phosphatase 3	eyes absent homolog 3	1237.66	0.138862	0.186404	0.744948	0.456303	0.998605	NW_023666033.1	Un	11633750	11754343	-	n
103225270	PTAFR	0	platelet activating factor receptor	platelet-activating factor receptor	6.02032	-0.121384	0.117907	-1.02949	0.303249	0.998605	NW_023666033.1	Un	11819317	11850460	-	n
103225268	DNAJC8	0	DnaJ heat shock protein family (Hsp40) member C8	dnaJ homolog subfamily C member 8	661.781	0.0915193	0.181329	0.504714	0.61376	0.998605	NW_023666033.1	Un	11875696	11905499	-	n
119620086	LOC119620086	0	40S ribosomal protein S27-like	40S ribosomal protein S27-like	0.448776	0.0270423	0.0396696	0.681687	0.495437	0.998605	NW_023666033.1	Un	11902684	11903047	+	n
103225267	ATP5IF1	ATPIF1	ATP synthase inhibitory factor subunit 1	ATPase inhibitor, mitochondrial|ATPase inhibitory factor 1	1144.73	0.144256	0.174459	0.826876	0.408307	0.998605	NW_023666033.1	Un	11910191	11912229	+	n
103225266	SESN2	0	sestrin 2	sestrin-2	453.33	-0.0203482	0.19311	-0.105371	0.916081	0.998605	NW_023666033.1	Un	11936606	11959826	+	n
103225264	MED18	0	mediator complex subunit 18	mediator of RNA polymerase II transcription subunit 18	145.414	-0.0343474	0.174195	-0.197178	0.843688	0.998605	NW_023666033.1	Un	12005703	12012674	+	n
103225262	PHACTR4	0	phosphatase and actin regulator 4	phosphatase and actin regulator 4	1026.5	0.00338713	0.134409	0.0252001	0.979895	0.998605	NW_023666033.1	Un	12051063	12198195	+	n
103225258	LOC103225258	0	uncharacterized LOC103225258	0	234.891	0.0383934	0.187432	0.204839	0.837698	0.998605	NW_023666033.1	Un	12211414	12214794	+	n
119626330	LOC119626330	0	small nucleolar RNA SNORA73 family	0	646.606	0.16783	0.172209	0.974572	0.329773	0.998605	NW_023666033.1	Un	12212785	12212990	+	n
119626340	LOC119626340	0	small nucleolar RNA SNORA73 family	0	1798.31	0.295871	0.143877	2.05642	0.0397423	0.998605	NW_023666033.1	Un	12213979	12214183	+	n
[truncated: 29,409 more rows]

## Sheet: xx16vsxx48
Entrez GeneID	Gene Symbol	Aliases	description	other_designations	Base mean	log2(FC)	StdErr	Wald-Stats	P-value	P-adj	Scaffold	Chromosome	Start	End	Strand	DE?(y/n)
[truncated: 29,602 more rows]

[truncated: 3 more sheets: NV16vsNV48, Nx16vsNx48, xV16vsxV48]
